# Supplementary material for: Integrative Multi‐Omics and Routine Blood Analysis Using Deep Learning: Cost‐Effective Early Prediction of Chronic Disease Risks
Source: Adv Sci (Weinh). 2025 Apr 2;12(22):2412775. doi: 10.1002/advs.202412775 (PMC12165040; doi:10.1002/advs.202412775)
Supplement: Supplementary file 2 — Supporting Information [file ADVS-12-2412775-s001.zip › Supplementary Data 1.xlsx]

## Sheet: Transcriptome
Ensembl_ID	GeneSymbol	N	Mean	SD	Min	Median	Max
ENSG00000157330	C1orf158	160	0.000329491	0.0016724	0	0	0.0175073
ENSG00000204219	TCEA3	160	0.000285608	0.00115165	0	0	0.00619976
ENSG00000157131	C8A	160	0.000481171	0.00234214	0	0	0.0237376
ENSG00000162624	LHX8	160	0.000415033	0.00208814	0	0	0.0182021
ENSG00000283324	CTXND2	160	0.00131437	0.00768113	0	0	0.0881282
ENSG00000160767	FAM189B	160	0.000188138	0.000762102	0	0	0.00506358
ENSG00000203740	METTL11B	160	0.000426433	0.00178771	0	0	0.013362
ENSG00000173728	C1orf100	160	0.00106224	0.00453393	0	0	0.0355198
ENSG00000214513	NOTO	160	0.000425036	0.00175564	0	0	0.012211
ENSG00000163586	FABP1	160	0.000589535	0.00275364	0	0	0.0232562
ENSG00000144191	CNGA3	160	0.0535336	0.674499	0	0	8.53202
ENSG00000136695	IL36RN	160	0.000448866	0.00238386	0	0	0.0253605
ENSG00000168530	MYL1	160	0.00114503	0.00521804	0	0	0.0409159
ENSG00000168505	GBX2	160	0.000695248	0.00447678	0	0	0.0531789
ENSG00000183770	FOXL2	160	0.000294033	0.00116754	0	0	0.00713551
ENSG00000197584	KCNMB2	160	0.00028901	0.00123883	0	0	0.00875963
ENSG00000253548	PYDC2	160	0.00372055	0.0156157	0	0	0.11493
ENSG00000229924	FAM90A26	160	0.000393307	0.00165152	0	0	0.0128849
ENSG00000205678	TECRL	160	0.00022824	0.00114983	0	0	0.00961084
ENSG00000156269	NAA11	160	0.000428976	0.00178855	0	0	0.0106487
ENSG00000152592	DMP1	160	0.000605108	0.00284072	0	0	0.0247235
ENSG00000186867	QRFPR	160	0.000399364	0.00169478	0	0	0.0128095
ENSG00000179046	TRIML2	160	0.000343883	0.00143501	0	0	0.00920796
ENSG00000284283	TAF11L4	160	0.00189279	0.00773417	0	0	0.0484808
ENSG00000186334	SLC36A3	160	0.000377988	0.00208622	0	0	0.0225696
ENSG00000184845	DRD1	160	0.000293514	0.00140063	0	0	0.0139387
ENSG00000112337	SLC17A2	160	0.000530703	0.00224203	0	0	0.0160643
ENSG00000204632	HLA-G	160	0.00105028	0.00533712	0	0	0.0551642
ENSG00000232629	HLA-DQB2	160	0.00131766	0.0069662	0	0	0.0700592
ENSG00000249481	SPATS1	160	0.000198455	0.000826892	0	0	0.00646491
ENSG00000112706	IMPG1	160	0.000357568	0.00177373	0	0	0.0147783
ENSG00000135346	CGA	160	0.00045479	0.00186752	0	0	0.0114839
ENSG00000164488	DACT2	160	0.000304312	0.00125111	0	0	0.00681654
ENSG00000248767	AC187653.1	160	0.000904647	0.00365376	0	0	0.0233033
ENSG00000164651	SP8	160	0.000269902	0.00113012	0	0	0.00728835
ENSG00000106038	EVX1	160	0.000417953	0.0018953	0	0	0.0167323
ENSG00000270617	URGCP-MRPS24	160	0.00131425	0.00554797	0	0	0.0385874
ENSG00000283247	CCDC201	160	0.000399901	0.00193948	0	0	0.0155191
ENSG00000170419	VSTM2A	160	0.000320918	0.00159373	0	0	0.013288
ENSG00000182111	ZNF716	160	0.000266907	0.00123503	0	0	0.0107844
ENSG00000241149	AC115220.1	160	0.00100295	0.00699144	0	0	0.0853497
ENSG00000283267	FAM237B	160	0.000394239	0.00184138	0	0	0.0173077
ENSG00000006377	DLX6	160	0.000324369	0.00145072	0	0	0.0118116
ENSG00000170775	GPR37	160	0.000421207	0.00213705	0	0	0.0191205
ENSG00000179468	OR9A2	160	0.00108339	0.0045233	0	0	0.0347461
ENSG00000261787	TCF24	160	0.000451586	0.00214334	0	0	0.0209477
ENSG00000147613	PSKH2	160	0.000340901	0.00138857	0	0	0.00969744
ENSG00000107165	TYRP1	160	0.000316555	0.00137683	0	0	0.0116206
ENSG00000205108	FAM205A	160	0.000354678	0.00151292	0	0	0.0104172
ENSG00000165471	MBL2	160	0.000260692	0.00106202	0	0	0.00700322
ENSG00000165443	PHYHIPL	160	0.000472769	0.00247436	0	0	0.0208615
ENSG00000204021	LIPK	160	0.000919289	0.00384134	0	0	0.0222126
ENSG00000138109	CYP2C9	160	0.000260416	0.00106541	0	0	0.00651304
ENSG00000107859	PITX3	160	0.000809895	0.00343544	0	0	0.0206448
ENSG00000110680	CALCA	160	0.000904484	0.00408482	0	0	0.0319144
ENSG00000182255	KCNA4	160	0.000276933	0.001263	0	0	0.0096584
ENSG00000183908	LRRC55	160	0.000265222	0.00120508	0	0	0.0106998
ENSG00000172938	MRGPRD	160	0.00119717	0.00570892	0	0	0.0556578
ENSG00000162344	FGF19	160	0.0010197	0.00638339	0	0	0.0751948
ENSG00000168930	TRIM49	160	0.000481672	0.00200815	0	0	0.0124614
ENSG00000134640	MTNR1B	160	0.000556032	0.00228916	0	0	0.0138733
ENSG00000259571	BLID	160	0.000977012	0.00387751	0	0	0.0231474
ENSG00000188991	SLC15A5	160	0.000350048	0.00146943	0	0	0.00990182
ENSG00000134538	SLCO1B1	160	0.000330198	0.00130472	0	0	0.00733328
ENSG00000121351	IAPP	160	0.000438557	0.00176921	0	0	0.0113072
ENSG00000152936	LMNTD1	160	0.000539513	0.00271442	0	0	0.0234699
ENSG00000110975	SYT10	160	0.000268217	0.00115476	0	0	0.00863021
ENSG00000123407	HOXC12	160	0.000396853	0.00168643	0	0	0.0124589
ENSG00000123388	HOXC11	160	0.00050073	0.00321281	0	0	0.0379826
ENSG00000127318	IL22	160	0.00124436	0.00579832	0	0	0.0433915
ENSG00000089225	TBX5	160	0.000636917	0.00333946	0	0	0.027912
ENSG00000183273	CCDC60	160	0.000416925	0.00187007	0	0	0.0163667
ENSG00000179813	FAM216B	160	0.000283831	0.00119224	0	0	0.00798969
ENSG00000188488	SERPINA5	160	0.000466741	0.00284786	0	0	0.0330614
ENSG00000196136	SERPINA3	160	0.000420224	0.00248898	0	0	0.027386
ENSG00000277865	GOLGA6L22	160	0.000290256	0.00125855	0	0	0.00985574
ENSG00000278570	NR2E3	160	0.000434488	0.00235246	0	0	0.0259804
ENSG00000260342	AC138811.2	160	0.00143223	0.00625537	0	0	0.0519946
ENSG00000182601	HS3ST4	160	0.000328807	0.00133796	0	0	0.00774575
ENSG00000261459	AC002310.4	160	0.000657869	0.00272558	0	0	0.0179906
ENSG00000103023	PRSS54	160	0.000764029	0.00459084	0	0	0.0532073
ENSG00000166509	CLEC3A	160	0.000341954	0.00141979	0	0	0.00935825
ENSG00000171446	KRT27	160	0.00060163	0.00249023	0	0	0.0156162
ENSG00000197079	KRT35	160	0.000860237	0.003728	0	0	0.0297299
ENSG00000167941	SOST	160	0.000641728	0.00312699	0	0	0.0295492
ENSG00000152214	RIT2	160	0.000896762	0.00527446	0	0	0.0606421
ENSG00000166603	MC4R	160	0.000772744	0.00366343	0	0	0.0327812
ENSG00000285188	AC008397.2	160	0.000188567	0.000873244	0	0	0.00726117
ENSG00000174521	TTC9B	160	0.000476657	0.00202332	0	0	0.0142874
ENSG00000197838	CYP2A13	160	0.000819783	0.00355621	0	0	0.0246674
ENSG00000243130	PSG11	160	0.000310137	0.00142622	0	0	0.0112509
ENSG00000242221	PSG2	160	0.000708676	0.00393661	0	0	0.0437745
ENSG00000169035	KLK7	160	0.000432045	0.00179388	0	0	0.0114761
ENSG00000197487	GALP	160	0.00108823	0.00466842	0	0	0.0304663
ENSG00000101327	PDYN	160	0.000467299	0.00225786	0	0	0.0193357
ENSG00000198326	TMEM239	160	0.000252678	0.00106188	0	0	0.00743655
ENSG00000167104	BPIFB6	160	0.00103255	0.00632908	0	0	0.0739935
ENSG00000158901	WFDC8	160	0.00065495	0.00275267	0	0	0.0189294
ENSG00000124208	TMEM189-UBE2V1	160	0.000451118	0.00233786	0	0	0.0246082
ENSG00000133460	SLC2A11	160	0.000106317	0.000449451	0	0	0.00364659
ENSG00000169084	DHRSX	160	0.000344734	0.00148411	0	0	0.0111781
ENSG00000101825	MXRA5	160	0.000167047	0.000806222	0	0	0.00808749
ENSG00000101850	GPR143	160	0.000512974	0.00245784	0	0	0.0237176
ENSG00000224659	GAGE12J	160	0.00176551	0.00734705	0	0	0.04204
ENSG00000189401	OTUD6A	160	0.000616503	0.00265984	0	0	0.0194724
ENSG00000080572	PIH1D3	160	0.000591681	0.00239531	0	0	0.0143627
ENSG00000131721	RHOXF2	160	0.000394932	0.0020997	0	0	0.0232295
ENSG00000283644	ETDC	160	0.00604175	0.0248762	0	0	0.150634
ENSG00000267978	MAGEA9B	160	0.000513346	0.00220513	0	0	0.0168231
ENSG00000173641	HSPB7	160	0.000486703	0.00225032	0	0	0.0175969
ENSG00000117318	ID3	160	0.00112969	0.00484808	0	0	0.038604
ENSG00000158315	RHBDL2	160	0.000377698	0.00148866	0	0	0.0102417
ENSG00000116745	RPE65	160	0.00061141	0.00276177	0	0	0.0215689
ENSG00000134259	NGF	160	0.000416786	0.0018654	0	0	0.0146398
ENSG00000184330	S100A7A	160	0.00029764	0.00135067	0	0	0.0129268
ENSG00000279111	OR10X1	160	0.00099322	0.00384543	0	0	0.0276617
ENSG00000132693	CRP	160	0.000462442	0.00177183	0	0	0.0120703
ENSG00000187701	OR2T27	160	0.00124997	0.00513753	0	0	0.0358097
ENSG00000270757	HSPE1-MOB4	160	0.00107143	0.00413355	0	0	0.0230825
ENSG00000285749	AC097636.2	160	0.000336021	0.001361	0	0	0.00976502
ENSG00000188817	SNTN	160	0.000380493	0.00171007	0	0	0.0142094
ENSG00000172969	FRG2C	160	0.000597818	0.00278237	0	0	0.0278298
ENSG00000174948	GPR149	160	0.000389042	0.00211286	0	0	0.0224377
ENSG00000214216	IQCJ	160	0.000389817	0.00155552	0	0	0.00987143
ENSG00000186329	TMEM212	160	0.000498283	0.00223532	0	0	0.0206646
ENSG00000090534	THPO	160	0.000385313	0.00148368	0	0	0.00992647
ENSG00000169676	DRD5	160	0.000375243	0.00140118	0	0	0.00683454
ENSG00000164089	ETNPPL	160	0.000544627	0.00226966	0	0	0.0164292
ENSG00000151617	EDNRA	160	0.000330267	0.00135458	0	0	0.0102441
ENSG00000176979	TRIM60	160	0.000451481	0.00175763	0	0	0.00959968
ENSG00000113492	AGXT2	160	0.000300911	0.00123551	0	0	0.010084
ENSG00000168621	GDNF	160	0.000266769	0.00107988	0	0	0.00737153
ENSG00000016082	ISL1	160	0.000437521	0.0017579	0	0	0.0117426
ENSG00000069018	TRPC7	160	0.000354452	0.00143499	0	0	0.0102252
ENSG00000172201	ID4	160	0.000336417	0.00134051	0	0	0.00837029
ENSG00000204568	MRPS18B	160	0.000742231	0.00318794	0	0	0.0232645
ENSG00000137411	VARS2	160	0.000286166	0.00142055	0	0	0.0144975
ENSG00000204390	HSPA1L	160	0.000422164	0.00175078	0	0	0.0133165
ENSG00000204386	NEU1	160	0.000192182	0.000736989	0	0	0.00472601
ENSG00000161896	IP6K3	160	0.000367312	0.00146775	0	0	0.0100585
ENSG00000112559	MDFI	160	0.000447641	0.00177367	0	0	0.0114174
ENSG00000008196	TFAP2B	160	0.000226696	0.000965184	0	0	0.00790307
ENSG00000146151	HMGCLL1	160	0.000418252	0.00189566	0	0	0.0176356
ENSG00000155918	RAET1L	160	0.000816008	0.00334469	0	0	0.0260389
ENSG00000112539	C6orf118	160	0.000409285	0.00153412	0	0	0.00821723
ENSG00000160862	AZGP1	160	0.00046886	0.00186285	0	0	0.0102817
ENSG00000270249	AC093668.1	160	0.00107868	0.00423172	0	0	0.0272748
ENSG00000187416	LHFPL3	160	0.000465389	0.00187938	0	0	0.012053
ENSG00000275356	C7orf77	160	0.00294606	0.0122019	0	0	0.0888546
ENSG00000221970	OR2A1	160	0.000248655	0.000965241	0	0	0.00568685
ENSG00000106648	GALNTL5	160	0.000388356	0.00174838	0	0	0.0169238
ENSG00000196166	C8orf86	160	0.000494803	0.00221815	0	0	0.0194661
ENSG00000019549	SNAI2	160	0.000425809	0.00185423	0	0	0.016536
ENSG00000177992	SPATA31E1	160	0.000325043	0.00141408	0	0	0.0126804
ENSG00000171505	OR1N1	160	0.00121527	0.0048222	0	0	0.034195
ENSG00000196990	FAM163B	160	0.000827593	0.00448538	0	0	0.0456433
ENSG00000136750	GAD2	160	0.000306449	0.00135454	0	0	0.00953938
ENSG00000263761	GDF2	160	0.000972446	0.00693036	0	0	0.082762
ENSG00000151224	MAT1A	160	0.000316133	0.00124512	0	0	0.0078993
ENSG00000119913	TECTB	160	0.000505651	0.00266398	0	0	0.0275247
ENSG00000171944	OR52A5	160	0.000287426	0.00115167	0	0	0.00716589
ENSG00000205409	OR52E6	160	0.00222743	0.012	0	0	0.126286
ENSG00000204950	LRRC10B	160	0.000523604	0.00210377	0	0	0.0146498
ENSG00000149452	SLC22A8	160	0.000289616	0.0013955	0	0	0.0131693
ENSG00000166670	MMP10	160	0.00072417	0.00293153	0	0	0.0180785
ENSG00000110243	APOA5	160	0.000557813	0.00217943	0	0	0.013159
ENSG00000196341	OR8D1	160	0.000145306	0.00060474	0	0	0.00473453
ENSG00000118972	FGF23	160	0.000214303	0.00083253	0	0	0.00516056
ENSG00000227059	ANHX	160	0.000989866	0.0048244	0	0	0.0492865
ENSG00000139780	METTL21C	160	0.000866983	0.00375595	0	0	0.0345766
ENSG00000181552	EDDM3B	160	0.0011807	0.0046099	0	0	0.0305696
ENSG00000126821	SGPP1	160	0.000460946	0.00263787	0	0	0.0305145
ENSG00000197406	DIO3	160	0.000634452	0.00245653	0	0	0.0133651
ENSG00000261739	GOLGA8S	160	0.000235968	0.000958123	0	0	0.00623962
ENSG00000186297	GABRA5	160	0.000335335	0.00140923	0	0	0.0120362
ENSG00000134160	TRPM1	160	0.000122821	0.000491512	0	0	0.00393105
ENSG00000180269	GPR139	160	0.000325082	0.00137071	0	0	0.0107199
ENSG00000166869	CHP2	160	0.00077448	0.00344453	0	0	0.0268733
ENSG00000205364	MT1M	160	0.00243667	0.0115065	0	0	0.118184
ENSG00000184166	OR1D2	160	0.000353145	0.00141797	0	0	0.00911886
ENSG00000274529	SEBOX	160	0.00331026	0.0210062	0	0	0.251404
ENSG00000196156	KRTAP4-3	160	0.00125909	0.00504468	0	0	0.0342043
ENSG00000186832	KRT16	160	0.000804975	0.00350633	0	0	0.0268146
ENSG00000108379	WNT3	160	0.000264415	0.00104944	0	0	0.00725324
ENSG00000185231	MC2R	160	0.000466631	0.00192395	0	0	0.0130411
ENSG00000175065	DSG4	160	0.000448977	0.00242874	0	0	0.0264082
ENSG00000134438	RAX	160	0.000359567	0.00146471	0	0	0.0114671
ENSG00000185385	OR7A17	160	0.000319532	0.00149066	0	0	0.0149553
ENSG00000268696	ZNF723	160	0.000567225	0.00225909	0	0	0.0150635
ENSG00000170848	PSG6	160	0.000431405	0.00228955	0	0	0.0218924
ENSG00000243137	PSG4	160	0.000329316	0.00221344	0	0	0.0268666
ENSG00000174562	KLK15	160	0.000919762	0.00491367	0	0	0.0541779
ENSG00000167755	KLK6	160	0.000533399	0.00207975	0	0	0.0133755
ENSG00000185792	NLRP9	160	0.000363515	0.00143812	0	0	0.00805539
ENSG00000171487	NLRP5	160	0.000497152	0.00224983	0	0	0.0194481
ENSG00000131864	USP29	160	0.000359684	0.00150438	0	0	0.0111491
ENSG00000132631	SCP2D1	160	0.0023408	0.0101948	0	0	0.0722248
ENSG00000130700	GATA5	160	0.000707098	0.00325404	0	0	0.0276174
ENSG00000100341	PNPLA5	160	0.000552447	0.00238987	0	0	0.019923
ENSG00000182583	VCX	160	0.00101399	0.00390548	0	0	0.0257214
ENSG00000204195	AWAT1	160	0.00067651	0.00270354	0	0	0.0183159
ENSG00000269405	NXF2	160	0.000590984	0.00262818	0	0	0.0225897
ENSG00000203952	CCDC160	160	0.000668135	0.00277967	0	0	0.0215244
ENSG00000225110	PNMA6F	160	0.00061093	0.00269744	0	0	0.0205965
ENSG00000277858	H2AFB2	160	0.00261888	0.0112884	0	0	0.0894413
ENSG00000268651	CTAG1A	160	0.00144396	0.00551268	0	0	0.0382229
ENSG00000183888	SRARP	160	0.000507742	0.00207138	0	0	0.0173938
ENSG00000188257	PLA2G2A	160	0.00104781	0.00472122	0	0	0.0415716
ENSG00000044012	GUCA2B	160	0.00256768	0.010587	0	0	0.0930247
ENSG00000177414	UBE2U	160	0.000623018	0.00230014	0	0	0.0143485
ENSG00000134240	HMGCS2	160	0.000605029	0.002668	0	0	0.0219052
ENSG00000280778	AC243547.3	160	0.00101902	0.00385675	0	0	0.0271317
ENSG00000244094	SPRR2F	160	0.00152896	0.0057293	0	0	0.0361874
ENSG00000188770	OPTC	160	0.00122751	0.00498891	0	0	0.0378467
ENSG00000082482	KCNK2	160	0.000441479	0.00180378	0	0	0.013085
ENSG00000196289	BECN2	160	0.000945253	0.00363295	0	0	0.0222807
ENSG00000204335	SP5	160	0.000520282	0.00190578	0	0	0.0113921
ENSG00000170166	HOXD4	160	0.00133245	0.00498003	0	0	0.0265114
ENSG00000128645	HOXD1	160	0.00072628	0.00296604	0	0	0.0244502
ENSG00000204128	C2orf72	160	0.000439931	0.00185445	0	0	0.0138449
ENSG00000182533	CAV3	160	0.00119111	0.00617958	0	0	0.0557313
ENSG00000180432	CYP8B1	160	0.000669258	0.00328433	0	0	0.0328054
ENSG00000163630	SYNPR	160	0.000408481	0.0020002	0	0	0.0208512
ENSG00000163632	C3orf49	160	0.000808602	0.0031451	0	0	0.0242408
ENSG00000163515	RETNLB	160	0.00141466	0.00644484	0	0	0.0636182
ENSG00000065371	ROPN1	160	0.000391832	0.00159236	0	0	0.0116998
ENSG00000144891	AGTR1	160	0.000413342	0.00176682	0	0	0.016155
ENSG00000184160	ADRA2C	160	0.000682096	0.00255013	0	0	0.0132519
ENSG00000163982	OTOP1	160	0.00102521	0.00462466	0	0	0.0425444
ENSG00000109610	SOD3	160	0.000762701	0.00306584	0	0	0.024129
ENSG00000163288	GABRB1	160	0.00046853	0.00187612	0	0	0.0140873
ENSG00000250821	EXOC1L	160	0.00160778	0.0063574	0	0	0.0455155
ENSG00000187054	TMPRSS11A	160	0.000412934	0.00171731	0	0	0.0133484
ENSG00000163623	NKX6-1	160	0.000677377	0.00321755	0	0	0.0315555
ENSG00000248144	ADH1C	160	0.00127361	0.00740676	0	0	0.0869948
ENSG00000138813	C4orf17	160	0.00049071	0.00217218	0	0	0.0172723
ENSG00000234828	IQCM	160	0.00117693	0.00784919	0	0	0.0948924
ENSG00000283740	TAF11L11	160	0.00125858	0.00563353	0	0	0.0563236
ENSG00000145692	BHMT	160	0.000398871	0.00150642	0	0	0.00830027
ENSG00000145888	GLRA1	160	0.000595663	0.00250459	0	0	0.0229992
ENSG00000243649	CFB	160	0.000413427	0.00208636	0	0	0.0228936
ENSG00000223501	VPS52	160	0.000246062	0.000940012	0	0	0.00625272
ENSG00000230062	ANKRD66	160	0.000336606	0.00146825	0	0	0.0138461
ENSG00000106031	HOXA13	160	0.000280194	0.00113973	0	0	0.00856134
ENSG00000214415	GNAT3	160	0.000867747	0.00326028	0	0	0.0226743
ENSG00000160870	CYP3A7	160	0.000469228	0.00225696	0	0	0.0238619
ENSG00000221818	EBF2	160	0.000258387	0.00138822	0	0	0.0158318
ENSG00000137561	TTPA	160	0.000454236	0.00181269	0	0	0.014848
ENSG00000185803	SLC52A2	160	0.000284564	0.00109296	0	0	0.00735431
ENSG00000137090	DMRT1	160	0.000454893	0.00179151	0	0	0.0117037
ENSG00000188133	TMEM215	160	0.000630322	0.00422521	0	0	0.0512654
ENSG00000148513	ANKRD30A	160	0.000499077	0.00251654	0	0	0.0240709
ENSG00000277758	FO681492.1	160	9.92424e-05	0.00037375	0	0	0.00250485
ENSG00000148584	A1CF	160	0.000312823	0.00142457	0	0	0.012914
ENSG00000197428	OR51D1	160	0.000617085	0.00315493	0	0	0.0342294
ENSG00000180974	OR52E4	160	0.000557328	0.00226905	0	0	0.0184971
ENSG00000184478	OR56A3	160	0.000386716	0.0016257	0	0	0.0116281
ENSG00000175485	OR52W1	160	0.00158993	0.00653175	0	0	0.0558312
ENSG00000179817	MRGPRX4	160	0.000833045	0.00310097	0	0	0.0194553
ENSG00000169550	MUC15	160	0.000428306	0.00212972	0	0	0.0234961
ENSG00000219435	CATSPERZ	160	0.000998458	0.00400698	0	0	0.0347418
ENSG00000151365	THRSP	160	0.00110003	0.00415358	0	0	0.0264281
ENSG00000150750	C11orf53	160	0.000878359	0.00344224	0	0	0.0262844
ENSG00000110244	APOA4	160	0.00108409	0.00431754	0	0	0.0346011
ENSG00000235718	MFRP	160	0.000510753	0.00292766	0	0	0.0342938
ENSG00000283703	VSIG10L2	160	0.000249804	0.000948864	0	0	0.00549667
ENSG00000135443	KRT85	160	0.000518667	0.00217615	0	0	0.0195857
ENSG00000170465	KRT6C	160	0.000914151	0.00506982	0	0	0.0574194
ENSG00000139352	ASCL1	160	0.000402472	0.00150627	0	0	0.0109376
ENSG00000175664	TEX26	160	0.000753615	0.00292579	0	0	0.0187977
ENSG00000043355	ZIC2	160	0.000440433	0.00169871	0	0	0.0125821
ENSG00000259417	CTXND1	160	0.000231598	0.000992589	0	0	0.0081513
ENSG00000102924	CBLN1	160	0.000818429	0.00455156	0	0	0.052645
ENSG00000102970	CCL17	160	0.0023603	0.0107333	0	0	0.109251
ENSG00000133020	MYH8	160	0.000396327	0.00177876	0	0	0.0131253
ENSG00000109101	FOXN1	160	0.000531381	0.00240893	0	0	0.0231476
ENSG00000275489	C17orf98	160	0.00165728	0.00616369	0	0	0.0414908
ENSG00000198271	KRTAP4-5	160	0.00157369	0.00710656	0	0	0.0622915
ENSG00000167183	PRR15L	160	0.000956236	0.00398309	0	0	0.0333978
ENSG00000178690	DYNAP	160	0.000697309	0.00273263	0	0	0.0181888
ENSG00000267740	AC024592.3	160	0.000552882	0.00213733	0	0	0.0147826
ENSG00000089356	FXYD3	160	0.000301765	0.00112349	0	0	0.00828716
ENSG00000105550	FGF21	160	0.000942431	0.00353765	0	0	0.0235557
ENSG00000284776	AL121900.2	160	0.00149569	0.0054171	0	0	0.0291757
ENSG00000173335	CST9	160	0.000929639	0.00401152	0	0	0.0354477
ENSG00000078898	BPIFB2	160	0.00105897	0.00444665	0	0	0.0323748
ENSG00000118702	GHRH	160	0.00245844	0.00944524	0	0	0.0583489
ENSG00000064205	CCN5	160	0.00026747	0.00103495	0	0	0.00652032
ENSG00000160202	CRYAA	160	0.000729628	0.00275311	0	0	0.0163148
ENSG00000100078	PLA2G3	160	0.000784899	0.00450369	0	0	0.0526653
ENSG00000175329	ISX	160	0.000369627	0.0014487	0	0	0.0113856
ENSG00000166862	CACNG2	160	0.000316644	0.00141273	0	0	0.012555
ENSG00000147223	RIPPLY1	160	0.00104487	0.00407545	0	0	0.0268471
ENSG00000283463	HSFX4	160	0.00209399	0.0105002	0	0	0.109021
ENSG00000284662	OR4F16	160	0.00184927	0.0114355	0	0	0.137618
ENSG00000117154	IGSF21	160	0.000665193	0.00285844	0	0	0.0286281
ENSG00000009709	PAX7	160	0.000298795	0.00115582	0	0	0.0089427
ENSG00000158014	SLC30A2	160	0.000496603	0.00221599	0	0	0.0227648
ENSG00000130766	SESN2	160	0.000414889	0.00168059	0	0	0.014702
ENSG00000142698	C1orf94	160	0.000452789	0.0018088	0	0	0.0162487
ENSG00000186160	CYP4Z1	160	0.000644808	0.00259045	0	0	0.0225063
ENSG00000117598	PLPPR5	160	0.000474293	0.00253139	0	0	0.0291402
ENSG00000180708	OR10K2	160	0.000653089	0.00243936	0	0	0.0161073
ENSG00000186440	OR6P1	160	0.000554895	0.00220373	0	0	0.0169667
ENSG00000196171	OR6K2	160	0.00175096	0.00631723	0	0	0.0395166
ENSG00000177201	OR2T12	160	0.000293011	0.00124738	0	0	0.00984354
ENSG00000163793	DNAJC5G	160	0.000884769	0.00355066	0	0	0.0309485
ENSG00000204186	ZDBF2	160	0.000125649	0.000477533	0	0	0.00353442
ENSG00000173769	TOPAZ1	160	0.000254737	0.000945378	0	0	0.00542614
ENSG00000283189	AC104452.1	160	0.000212512	0.000833748	0	0	0.00747733
ENSG00000231192	OR5H1	160	0.000378526	0.00188368	0	0	0.0206723
ENSG00000152977	ZIC1	160	0.000201895	0.000771222	0	0	0.00583911
ENSG00000114200	BCHE	160	0.00063361	0.00244553	0	0	0.01829
ENSG00000178597	PSAPL1	160	0.000362481	0.00136352	0	0	0.0093445
ENSG00000174145	NWD2	160	0.000202764	0.000884775	0	0	0.00720345
ENSG00000056291	NPFFR2	160	0.000590224	0.00227509	0	0	0.0154176
ENSG00000152591	DSPP	160	0.000292419	0.00106519	0	0	0.0064866
ENSG00000169836	TACR3	160	0.000282534	0.00100276	0	0	0.0052423
ENSG00000138653	NDST4	160	0.00041222	0.00146443	0	0	0.00755404
ENSG00000171564	FGB	160	0.00042096	0.00167969	0	0	0.012085
ENSG00000248329	APELA	160	0.000530237	0.00202939	0	0	0.0156109
ENSG00000164107	HAND2	160	0.000614616	0.00309786	0	0	0.0344385
ENSG00000039537	C6	160	0.000360932	0.00145621	0	0	0.0108832
ENSG00000145681	HAPLN1	160	0.000334951	0.00188644	0	0	0.0220926
ENSG00000214510	SPINK13	160	0.00142994	0.00518388	0	0	0.0352075
ENSG00000172568	FNDC9	160	0.000559475	0.0020871	0	0	0.0151121
ENSG00000113262	GRM6	160	0.000220431	0.000846759	0	0	0.00524204
ENSG00000182613	OR2V2	160	0.000385619	0.00153414	0	0	0.0106548
ENSG00000168143	FAM83B	160	0.00030172	0.0013663	0	0	0.0134978
ENSG00000137252	HCRTR2	160	0.00099878	0.0059596	0	0	0.0698265
ENSG00000187772	LIN28B	160	0.000532112	0.00348855	0	0	0.0417342
ENSG00000132429	POPDC3	160	0.000875172	0.00345408	0	0	0.0246434
ENSG00000106483	SFRP4	160	0.000453889	0.00178311	0	0	0.0150684
ENSG00000185274	GALNT17	160	0.000336465	0.00124232	0	0	0.00748515
ENSG00000185467	KPNA7	160	0.000801949	0.00341048	0	0	0.0283343
ENSG00000167011	NAT16	160	0.000376491	0.00144793	0	0	0.0111749
ENSG00000105989	WNT2	160	0.000375425	0.00159803	0	0	0.0128869
ENSG00000204983	PRSS1	160	0.00107192	0.00581294	0	0	0.0661051
ENSG00000146926	ASB10	160	0.000804795	0.00336313	0	0	0.0273291
ENSG00000156006	NAT2	160	0.00154856	0.00585303	0	0	0.0396095
ENSG00000156486	KCNS2	160	0.00030548	0.00124268	0	0	0.0103723
ENSG00000182325	FBXL6	160	0.00046896	0.00194815	0	0	0.0188445
ENSG00000160349	LCN1	160	0.00240919	0.00904257	0	0	0.061714
ENSG00000178645	C10orf53	160	0.000493933	0.00234834	0	0	0.0213668
ENSG00000151208	DLG5	160	0.000128212	0.000456189	0	0	0.00258229
ENSG00000122375	OPN4	160	0.000596391	0.00275913	0	0	0.0292827
ENSG00000182333	LIPF	160	0.000579341	0.0021424	0	0	0.0119649
ENSG00000165841	CYP2C19	160	0.000295223	0.00129998	0	0	0.00924255
ENSG00000148704	VAX1	160	0.000282146	0.00112771	0	0	0.010001
ENSG00000176547	OR4C3	160	0.00109141	0.0040512	0	0	0.0273564
ENSG00000172769	OR5B3	160	0.00123285	0.00458347	0	0	0.0323035
ENSG00000168539	CHRM1	160	0.000552469	0.00220205	0	0	0.0162646
ENSG00000149972	CNTN5	160	0.000239198	0.000935574	0	0	0.00663427
ENSG00000197849	OR8G1	160	0.000388782	0.00184033	0	0	0.0160891
ENSG00000135097	MSI1	160	0.000708045	0.00302777	0	0	0.0274172
ENSG00000169840	GSX1	160	0.000803353	0.00292228	0	0	0.0162969
ENSG00000136155	SCEL	160	0.000437532	0.0016904	0	0	0.0120857
ENSG00000178235	SLITRK1	160	0.000350752	0.00151971	0	0	0.0138454
ENSG00000165762	OR4K2	160	0.000222653	0.000943481	0	0	0.00780056
ENSG00000179600	GPHB5	160	0.00248303	0.00911869	0	0	0.0641376
ENSG00000285920	AC087721.2	160	0.000432101	0.0019219	0	0	0.0197548
ENSG00000169594	BNC1	160	0.000333645	0.00129731	0	0	0.0107833
ENSG00000140519	RHCG	160	0.000690452	0.0028379	0	0	0.0217526
ENSG00000133392	MYH11	160	7.5057e-05	0.000269549	0	0	0.0015846
ENSG00000183747	ACSM2A	160	0.000384231	0.00176911	0	0	0.0151328
ENSG00000166828	SCNN1G	160	0.000350378	0.00128024	0	0	0.00892338
ENSG00000103460	TOX3	160	0.000243008	0.000992809	0	0	0.00782644
ENSG00000167741	GGT6	160	0.000779086	0.00403524	0	0	0.0342643
ENSG00000184650	ODF4	160	0.000885064	0.00331374	0	0	0.0224191
ENSG00000121075	TBX4	160	0.000747431	0.00344553	0	0	0.0264564
ENSG00000171885	AQP4	160	0.000347772	0.00143263	0	0	0.0114654
ENSG00000206072	SERPINB11	160	0.000571158	0.00252108	0	0	0.0214645
ENSG00000187550	SBK2	160	0.000748034	0.00289626	0	0	0.019736
ENSG00000173572	NLRP13	160	0.00054274	0.00209734	0	0	0.0147653
ENSG00000256566	AL049650.1	160	0.00155345	0.00553703	0	0	0.0330274
ENSG00000170367	CST5	160	0.00206709	0.00795831	0	0	0.0575027
ENSG00000183640	KRTAP8-1	160	0.00267517	0.0104524	0	0	0.0880592
ENSG00000159261	CLDN14	160	0.000873767	0.00358479	0	0	0.0235881
ENSG00000155622	XAGE2	160	0.00225046	0.00905043	0	0	0.0679029
ENSG00000147127	RAB41	160	0.00128274	0.00520607	0	0	0.0418058
ENSG00000123496	IL13RA2	160	0.000848566	0.00313239	0	0	0.0199374
ENSG00000250423	KIAA1210	160	0.000165991	0.00060869	0	0	0.00369926
ENSG00000276747	PADI6	160	0.00173956	0.00775137	0	0	0.0600603
ENSG00000132855	ANGPTL3	160	0.000560019	0.00196098	0	0	0.0114295
ENSG00000189334	S100A14	160	0.00102134	0.00364259	0	0	0.0226649
ENSG00000080910	CFHR2	160	0.000614196	0.00217601	0	0	0.0140104
ENSG00000196539	OR2T3	160	0.00149495	0.00541187	0	0	0.0402599
ENSG00000171303	KCNK3	160	0.000347889	0.00128472	0	0	0.00930196
ENSG00000138075	ABCG5	160	0.000439102	0.00155092	0	0	0.00778038
ENSG00000170577	SIX2	160	0.00069928	0.00269864	0	0	0.0240206
ENSG00000115386	REG1A	160	0.00401863	0.0178583	0	0	0.137517
ENSG00000170178	HOXD12	160	0.000864018	0.00431509	0	0	0.0481231
ENSG00000168955	TM4SF20	160	0.000517791	0.0018782	0	0	0.0151007
ENSG00000072080	SPP2	160	0.00109136	0.00407407	0	0	0.0343198
ENSG00000226887	ERVMER34-1	160	0.000411625	0.00144159	0	0	0.00871294
ENSG00000172955	ADH6	160	0.000344719	0.00118366	0	0	0.0061659
ENSG00000254535	PABPC4L	160	0.00033967	0.00124086	0	0	0.00870904
ENSG00000109424	UCP1	160	0.000995863	0.00344904	0	0	0.0179133
ENSG00000248771	SMIM31	160	0.000508136	0.00197844	0	0	0.0176135
ENSG00000132840	BHMT2	160	0.00046084	0.00173324	0	0	0.0150434
ENSG00000198944	SOWAHA	160	0.000412955	0.00148242	0	0	0.0109851
ENSG00000255408	PCDHA3	160	0.000240463	0.00108059	0	0	0.0112931
ENSG00000081842	PCDHA6	160	0.000202119	0.00068675	0	0	0.00430735
ENSG00000094755	GABRP	160	0.000435115	0.00166097	0	0	0.0117409
ENSG00000174339	OR2Y1	160	0.0016253	0.00563064	0	0	0.0300144
ENSG00000124818	OPN5	160	0.000511099	0.00261894	0	0	0.0269335
ENSG00000135569	TAAR5	160	0.00141481	0.00478309	0	0	0.0268794
ENSG00000006606	CCL26	160	0.00215076	0.00896428	0	0	0.0823415
ENSG00000182348	ZNF804B	160	0.000300284	0.00136427	0	0	0.0144712
ENSG00000005981	ASB4	160	0.000427802	0.00160075	0	0	0.0114763
ENSG00000184408	KCND2	160	0.000476961	0.0021471	0	0	0.0204845
ENSG00000106331	PAX4	160	0.000561794	0.0020628	0	0	0.0144619
ENSG00000215262	KCNU1	160	0.000563272	0.00211057	0	0	0.0145956
ENSG00000164749	HNF4G	160	0.000365386	0.00134585	0	0	0.00848256
ENSG00000164794	KCNV1	160	0.000365555	0.00182987	0	0	0.0198104
ENSG00000137077	CCL21	160	0.00163976	0.00564238	0	0	0.0343046
ENSG00000196196	HRCT1	160	0.00191458	0.00788319	0	0	0.0671589
ENSG00000125492	BARHL1	160	0.000761698	0.00268054	0	0	0.0151852
ENSG00000148604	RGR	160	0.00050114	0.00207445	0	0	0.0175696
ENSG00000197430	OPALIN	160	0.00035083	0.00121077	0	0	0.00703551
ENSG00000188620	HMX3	160	0.000629172	0.00226537	0	0	0.0161628
ENSG00000110786	PTPN5	160	0.000526053	0.00252652	0	0	0.0255535
ENSG00000166391	MOGAT2	160	0.000440283	0.00162608	0	0	0.0125512
ENSG00000255009	UBTFL1	160	0.00180449	0.00914474	0	0	0.104918
ENSG00000197309	OR10D3	160	0.000574119	0.0025424	0	0	0.0252767
ENSG00000182870	GALNT9	160	0.000207839	0.000761306	0	0	0.00632102
ENSG00000133107	TRPC4	160	0.000327026	0.0013308	0	0	0.0116426
ENSG00000150361	KLHL1	160	0.000402266	0.00155637	0	0	0.0135423
ENSG00000126218	F10	160	0.000667012	0.00238906	0	0	0.0175393
ENSG00000267909	CCDC177	160	0.000544851	0.00211648	0	0	0.0167147
ENSG00000185823	NPAP1	160	0.000372867	0.0017271	0	0	0.0173447
ENSG00000235711	ANKRD34C	160	0.000453835	0.00232541	0	0	0.0248692
ENSG00000205358	MT1H	160	0.00178087	0.00609482	0	0	0.0410916
ENSG00000264424	MYH4	160	0.000385824	0.00159629	0	0	0.0140094
ENSG00000125414	MYH2	160	0.000323382	0.00120191	0	0	0.0088261
ENSG00000275700	AATF	160	0.00011539	0.000405823	0	0	0.00298629
ENSG00000240542	KRTAP9-1	160	0.00321208	0.0161603	0	0	0.181072
ENSG00000171403	KRT9	160	0.000719752	0.00255677	0	0	0.0177225
ENSG00000204278	TMEM235	160	0.000499082	0.00172698	0	0	0.0107969
ENSG00000236396	SLC35G4	160	0.00160498	0.0056315	0	0	0.0315724
ENSG00000166960	CCDC178	160	0.000516174	0.00250197	0	0	0.0277124
ENSG00000174667	OR7D4	160	0.000443613	0.00182191	0	0	0.0159025
ENSG00000204941	PSG5	160	0.000406869	0.0015612	0	0	0.0120109
ENSG00000183668	PSG9	160	0.00038267	0.00152168	0	0	0.0114671
ENSG00000268133	AC003002.1	160	0.00398984	0.0158338	0	0	0.14083
ENSG00000088320	REM1	160	0.000989678	0.00367952	0	0	0.0261533
ENSG00000125999	BPIFB1	160	0.000638978	0.00277146	0	0	0.0279537
ENSG00000101448	EPPIN	160	0.000306771	0.00118958	0	0	0.0090072
ENSG00000272804	KRTAP10-7	160	0.00130351	0.00523457	0	0	0.0455971
ENSG00000197976	AKAP17A	160	0.000407445	0.00149404	0	0	0.0099642
ENSG00000124479	NDP	160	0.000901905	0.00353268	0	0	0.0308889
ENSG00000102359	SRPX2	160	0.000251569	0.000938567	0	0	0.00660415
ENSG00000204071	TCEAL6	160	0.000950905	0.00336769	0	0	0.0233521
ENSG00000204065	TCEAL5	160	0.00170471	0.00656315	0	0	0.0505352
ENSG00000165376	CLDN2	160	0.000505638	0.00209242	0	0	0.019869
ENSG00000147262	GPR119	160	0.000376942	0.00150875	0	0	0.0122428
ENSG00000130032	PRRG3	160	0.00026581	0.000859228	0	0	0.00455384
ENSG00000162391	FAM151A	160	0.000908483	0.00317104	0	0	0.0203805
ENSG00000016490	CLCA1	160	0.000690917	0.00261325	0	0	0.0174882
ENSG00000173285	OR10K1	160	0.000410503	0.00137725	0	0	0.00807931
ENSG00000185860	CCDC190	160	0.000362592	0.0012414	0	0	0.00718874
ENSG00000198797	BRINP2	160	0.000612283	0.00295977	0	0	0.030483
ENSG00000116703	PDC	160	0.00152804	0.00631893	0	0	0.0572731
ENSG00000138039	LHCGR	160	0.000447508	0.00192999	0	0	0.0162763
ENSG00000136696	IL36B	160	0.000837019	0.0027291	0	0	0.0145674
ENSG00000237412	PRSS56	160	0.000613126	0.00206291	0	0	0.0114108
ENSG00000172478	MAB21L4	160	0.000573381	0.00193706	0	0	0.0101347
ENSG00000236980	C3orf84	160	0.00211698	0.00786165	0	0	0.0536371
ENSG00000186103	ARGFX	160	0.000536079	0.00250772	0	0	0.0271309
ENSG00000206262	FOXL2NB	160	0.000322768	0.00109656	0	0	0.00564963
ENSG00000163581	SLC2A2	160	0.000498319	0.00185856	0	0	0.0154969
ENSG00000109182	CWH43	160	0.000554867	0.00213837	0	0	0.0169967
ENSG00000196620	UGT2B15	160	0.00124938	0.00517605	0	0	0.0430885
ENSG00000171495	MROH2B	160	0.000317604	0.00108005	0	0	0.00661901
ENSG00000164588	HCN1	160	0.000270855	0.00117045	0	0	0.00901586
ENSG00000164294	GPX8	160	0.000478699	0.00178275	0	0	0.0155237
ENSG00000113212	PCDHB7	160	0.000542716	0.00196244	0	0	0.0132434
ENSG00000145975	FAM217A	160	0.000737574	0.00262492	0	0	0.0179339
ENSG00000204540	PSORS1C1	160	0.000244264	0.000858998	0	0	0.0070151
ENSG00000146233	CYP39A1	160	0.000506187	0.00168632	0	0	0.00851257
ENSG00000124812	CRISP1	160	0.000729447	0.00243307	0	0	0.0139977
ENSG00000112214	FHL5	160	0.000537346	0.00210558	0	0	0.0175412
ENSG00000112499	SLC22A2	160	0.000425544	0.00168734	0	0	0.0136022
ENSG00000120440	TTLL2	160	0.000390264	0.00127508	0	0	0.00749082
ENSG00000286038	AC211486.7	160	0.00248041	0.0099998	0	0	0.0850186
ENSG00000091704	CPA1	160	0.000949985	0.00437422	0	0	0.0482657
ENSG00000227471	AKR1B15	160	0.000791277	0.00422346	0	0	0.0394358
ENSG00000159763	PIP	160	0.00272854	0.00913387	0	0	0.0486046
ENSG00000147481	SNTG1	160	0.000300228	0.00114662	0	0	0.00748016
ENSG00000180828	BHLHE22	160	0.000488392	0.00162624	0	0	0.00835297
ENSG00000173137	ADCK5	160	0.00337444	0.0343105	0	0	0.433381
ENSG00000205549	C9orf92	160	0.00253937	0.00897162	0	0	0.0644834
ENSG00000265203	RBP3	160	0.000410844	0.00150491	0	0	0.0130972
ENSG00000197177	ADGRA1	160	0.000389242	0.00129955	0	0	0.0069123
ENSG00000187747	OR52B6	160	0.00141126	0.00468076	0	0	0.0278705
ENSG00000170790	OR10A2	160	0.000337625	0.00118658	0	0	0.00805465
ENSG00000006611	USH1C	160	0.000541924	0.00216165	0	0	0.0161684
ENSG00000254466	OR4D10	160	0.000661571	0.00232079	0	0	0.0155233
ENSG00000197891	SLC22A12	160	0.000723278	0.00354904	0	0	0.0405118
ENSG00000204571	KRTAP5-11	160	0.000980216	0.00329282	0	0	0.0190164
ENSG00000165462	PHOX2A	160	0.00103788	0.00357738	0	0	0.0218001
ENSG00000165325	DEUP1	160	0.000319347	0.00106774	0	0	0.00684718
ENSG00000110675	ELMOD1	160	0.000474698	0.00210533	0	0	0.0183625
ENSG00000181518	OR8D4	160	0.000445508	0.00146565	0	0	0.00832438
ENSG00000139144	PIK3C2G	160	0.000396073	0.00183814	0	0	0.0166339
ENSG00000177108	ZDHHC22	160	0.000506857	0.00185132	0	0	0.0145487
ENSG00000169344	UMOD	160	0.000565148	0.00199704	0	0	0.0127315
ENSG00000168418	KCNG4	160	0.000425031	0.00165271	0	0	0.0112905
ENSG00000185561	TLCD2	160	0.000230958	0.000754632	0	0	0.00447639
ENSG00000188803	SHISA6	160	0.000275827	0.00120148	0	0	0.0101235
ENSG00000141052	MYOCD	160	0.000284655	0.00124295	0	0	0.0126618
ENSG00000223510	CDRT15	160	0.00196449	0.00660129	0	0	0.0371541
ENSG00000256618	MTRNR2L1	160	0.00139142	0.0046638	0	0	0.0234101
ENSG00000181374	CCL13	160	0.0020948	0.00781198	0	0	0.0642282
ENSG00000173826	KCNH6	160	0.000618264	0.00243626	0	0	0.017183
ENSG00000101746	NOL4	160	0.000373434	0.0014565	0	0	0.0109234
ENSG00000228075	BOD1L2	160	0.000607877	0.00215216	0	0	0.0130609
ENSG00000177511	ST8SIA3	160	0.000237694	0.000984436	0	0	0.00841041
ENSG00000284638	AC005551.1	160	0.00361773	0.014768	0	0	0.145948
ENSG00000205076	LGALS7	160	0.00161048	0.005352	0	0	0.0311055
ENSG00000273111	LYPD4	160	0.000668753	0.00220242	0	0	0.0122078
ENSG00000261949	GFY	160	0.00068061	0.00227171	0	0	0.0133144
ENSG00000105605	CACNG7	160	0.000480936	0.00155432	0	0	0.00829265
ENSG00000125975	C20orf173	160	0.00150123	0.00537369	0	0	0.0349546
ENSG00000285304	Z83844.3	160	0.000505737	0.00173842	0	0	0.0128444
ENSG00000101892	ATP1B4	160	0.000289483	0.000981877	0	0	0.00608368
ENSG00000214897	PNMA6E	160	0.000477603	0.00164068	0	0	0.00880096
ENSG00000162493	PDPN	160	0.0004892	0.00156908	0	0	0.00757849
ENSG00000179546	HTR1D	160	0.000492997	0.00160039	0	0	0.00872041
ENSG00000131910	NR0B2	160	0.0013178	0.00445169	0	0	0.0372657
ENSG00000197587	DMBX1	160	0.000364734	0.00128802	0	0	0.00959815
ENSG00000269113	TRABD2B	160	0.000438559	0.00164869	0	0	0.0120083
ENSG00000187889	FYB2	160	0.000480163	0.00166564	0	0	0.0120884
ENSG00000118729	CASQ2	160	0.000938062	0.00420548	0	0	0.0461358
ENSG00000203786	KPRP	160	0.00223892	0.0101133	0	0	0.0741936
ENSG00000180433	OR6K6	160	0.00148718	0.00489995	0	0	0.0289219
ENSG00000034971	MYOC	160	0.00102585	0.0050849	0	0	0.0589416
ENSG00000286231	AL445423.3	160	0.00110642	0.00362256	0	0	0.0211802
ENSG00000185013	NT5C1B	160	0.000570249	0.0022008	0	0	0.0170165
ENSG00000217236	SP9	160	0.000849363	0.0029101	0	0	0.020805
ENSG00000185038	MROH2A	160	0.000526484	0.00209783	0	0	0.0196115
ENSG00000185313	SCN10A	160	0.000358574	0.00162985	0	0	0.0172024
ENSG00000206549	PRSS50	160	0.000515779	0.00166959	0	0	0.00916761
ENSG00000080224	EPHA6	160	0.000559092	0.0025952	0	0	0.0215604
ENSG00000174500	GCSAM	160	0.00035611	0.00111146	0	0	0.00540724
ENSG00000172139	SLC9C1	160	0.000426754	0.00149256	0	0	0.00971381
ENSG00000090402	SI	160	0.000482865	0.00205113	0	0	0.0202009
ENSG00000268799	AC106774.4	160	0.00161206	0.00577317	0	0	0.0477382
ENSG00000205359	SLCO6A1	160	0.00132222	0.00773053	0	0	0.0925201
ENSG00000251380	DCANP1	160	0.000549448	0.0019684	0	0	0.0162355
ENSG00000120729	MYOT	160	0.000542038	0.00170671	0	0	0.00855177
ENSG00000204970	PCDHA1	160	0.000320166	0.00110573	0	0	0.00730712
ENSG00000230873	STMND1	160	0.000755734	0.00310212	0	0	0.0256104
ENSG00000137404	NRM	160	0.000956172	0.00318323	0	0	0.0196468
ENSG00000185002	RFX6	160	0.000515132	0.00178039	0	0	0.0106122
ENSG00000280148	AL049844.3	160	0.00110116	0.00361302	0	0	0.0228795
ENSG00000285733	AL031315.1	160	0.000437294	0.00162749	0	0	0.0128212
ENSG00000106278	PTPRZ1	160	0.000470709	0.00206103	0	0	0.0164396
ENSG00000198010	DLGAP2	160	0.000253537	0.00123363	0	0	0.0111416
ENSG00000164825	DEFB1	160	0.00529187	0.0173571	0	0	0.110227
ENSG00000165643	SOHLH1	160	0.000670929	0.0025092	0	0	0.0217709
ENSG00000152779	SLC16A12	160	0.000440678	0.00180444	0	0	0.0162712
ENSG00000176798	OR51L1	160	0.000421586	0.00180762	0	0	0.0169881
ENSG00000148965	SAA4	160	0.00362556	0.0125768	0	0	0.0807908
ENSG00000149090	PAMR1	160	0.00069796	0.00287481	0	0	0.0262233
ENSG00000137674	MMP20	160	0.000821602	0.00290399	0	0	0.0206969
ENSG00000170967	DDI1	160	0.000822071	0.0029272	0	0	0.0200233
ENSG00000109846	CRYAB	160	0.000477283	0.00197217	0	0	0.019207
ENSG00000111305	GSG1	160	0.000652522	0.00237083	0	0	0.0177268
ENSG00000166006	KCNC2	160	0.000431758	0.00192794	0	0	0.0157226
ENSG00000173401	GLIPR1L1	160	0.0010996	0.0035226	0	0	0.0207638
ENSG00000139445	FOXN4	160	0.00060725	0.00204078	0	0	0.011691
ENSG00000125207	PIWIL1	160	0.000436936	0.00144432	0	0	0.00787609
ENSG00000204583	LRCOL1	160	0.00102293	0.00364312	0	0	0.0302731
ENSG00000133115	STOML3	160	0.000784973	0.00265665	0	0	0.0192836
ENSG00000233041	PHGR1	160	0.00187901	0.00646114	0	0	0.0461366
ENSG00000188467	SLC24A5	160	0.000353539	0.00113714	0	0	0.00608047
ENSG00000140557	ST8SIA2	160	0.000504795	0.00183849	0	0	0.0144069
ENSG00000184471	C1QTNF8	160	0.000523325	0.00180725	0	0	0.0115457
ENSG00000169347	GP2	160	0.000679851	0.00242538	0	0	0.014307
ENSG00000167705	RILP	160	0.000773521	0.00249363	0	0	0.0153475
ENSG00000198090	KRTAP4-6	160	0.00158809	0.00556082	0	0	0.0411512
ENSG00000171360	KRT38	160	0.000805806	0.0027624	0	0	0.0180763
ENSG00000172782	FADS6	160	0.000590244	0.00193871	0	0	0.011343
ENSG00000206043	C18orf63	160	0.000442277	0.00157608	0	0	0.0103586
ENSG00000099617	EFNA2	160	0.00058163	0.00189498	0	0	0.0109193
ENSG00000170923	OR7G2	160	0.000686059	0.00247526	0	0	0.0186358
ENSG00000179751	SYCN	160	0.00306037	0.009981	0	0	0.0507624
ENSG00000142538	PTH2	160	0.00441291	0.0147648	0	0	0.091179
ENSG00000167757	KLK11	160	0.000507759	0.00165458	0	0	0.00996678
ENSG00000125823	CSTL1	160	0.00133728	0.00422483	0	0	0.0252899
ENSG00000149435	GGTLC1	160	0.00172031	0.00658038	0	0	0.0530452
ENSG00000036473	OTC	160	0.00199515	0.00926602	0	0	0.0813605
ENSG00000102290	PCDH11X	160	0.000164059	0.00057557	0	0	0.00431377
ENSG00000123572	NRK	160	0.000241276	0.000933103	0	0	0.0075593
ENSG00000155380	SLC16A1	160	0.000258897	0.000807283	0	0	0.00492333
ENSG00000177551	NHLH2	160	0.00029453	0.00101186	0	0	0.00745086
ENSG00000203859	HSD3B2	160	0.000846627	0.00284252	0	0	0.0232147
ENSG00000198967	OR10Z1	160	0.00025033	0.000793613	0	0	0.00490694
ENSG00000158874	APOA2	160	0.00213253	0.00732709	0	0	0.0547206
ENSG00000274049	INO80B-WBP1	160	0.000799784	0.00249946	0	0	0.0155883
ENSG00000135973	GPR45	160	0.00155823	0.00582298	0	0	0.044671
ENSG00000178171	AMER3	160	0.000363507	0.00134149	0	0	0.010534
ENSG00000175879	HOXD8	160	0.00083033	0.00294589	0	0	0.0201064
ENSG00000172482	AGXT	160	0.00073349	0.00312767	0	0	0.0316586
ENSG00000144644	GADL1	160	0.000696806	0.00354687	0	0	0.0343099
ENSG00000163285	GABRG1	160	0.000307844	0.00107173	0	0	0.00856556
ENSG00000151834	GABRA2	160	0.000215333	0.00089976	0	0	0.00685123
ENSG00000164113	ADAD1	160	0.00135007	0.00504232	0	0	0.0401295
ENSG00000237136	C4orf51	160	0.0018267	0.00613944	0	0	0.0463293
ENSG00000171560	FGA	160	0.000775588	0.00338647	0	0	0.0316522
ENSG00000170561	IRX2	160	0.000725544	0.00258982	0	0	0.0175882
ENSG00000145808	ADAMTS19	160	0.00188172	0.0188881	0	0	0.23869
ENSG00000271824	SMIM32	160	0.00114573	0.00388369	0	0	0.0240064
ENSG00000173250	GPR151	160	0.000746993	0.00257226	0	0	0.0184401
ENSG00000169302	STK32A	160	0.000402056	0.00153055	0	0	0.0141958
ENSG00000186335	SLC36A2	160	0.000509044	0.00182758	0	0	0.0135596
ENSG00000204438	GPANK1	160	0.000682134	0.00228926	0	0	0.0165789
ENSG00000153294	ADGRF4	160	0.00108602	0.00437028	0	0	0.0365713
ENSG00000186439	TRDN	160	0.0002695	0.000929227	0	0	0.0059267
ENSG00000157219	HTR5A	160	0.000400432	0.00129084	0	0	0.0088583
ENSG00000104371	DKK4	160	0.00204233	0.00707038	0	0	0.0589953
ENSG00000165059	PRKACG	160	0.000924409	0.00285166	0	0	0.0164161
ENSG00000131668	BARX1	160	0.000994256	0.00319018	0	0	0.0188483
ENSG00000106927	AMBP	160	0.00116611	0.00459979	0	0	0.0457718
ENSG00000148296	SURF6	160	0.000372125	0.00113223	0	0	0.00565154
ENSG00000223601	EBLN1	160	0.00170809	0.00614716	0	0	0.0456285
ENSG00000183346	CABCOCO1	160	0.0010751	0.00342571	0	0	0.0194968
ENSG00000154478	GPR26	160	0.000332691	0.0014359	0	0	0.0128226
ENSG00000182070	OR52A1	160	0.000323386	0.00112329	0	0	0.00909468
ENSG00000180919	OR56B4	160	0.00217099	0.0070277	0	0	0.0441825
ENSG00000172208	OR4X2	160	0.00272496	0.0102921	0	0	0.0924127
ENSG00000166884	OR4D6	160	0.00195521	0.00634841	0	0	0.0417587
ENSG00000234857	HNRNPUL2-BSCL2	160	0.000456822	0.00147213	0	0	0.0096022
ENSG00000137691	CFAP300	160	0.000816727	0.00295883	0	0	0.0271826
ENSG00000137707	BTG4	160	0.00128108	0.00604876	0	0	0.0688579
ENSG00000118094	TREH	160	0.00101952	0.0043608	0	0	0.0389733
ENSG00000167580	AQP2	160	0.000425273	0.00137696	0	0	0.0094498
ENSG00000012504	NR1H4	160	0.000534239	0.00175955	0	0	0.0111016
ENSG00000111780	AL021546.1	160	0.005967	0.0298732	0	0	0.339693
ENSG00000120669	SOHLH2	160	0.000549386	0.00182704	0	0	0.0129095
ENSG00000196553	CCDC196	160	0.000728232	0.00247795	0	0	0.0198962
ENSG00000186198	SLC51B	160	0.00202304	0.00650513	0	0	0.0385822
ENSG00000205363	INSYN1	160	0.000305829	0.000976689	0	0	0.00569103
ENSG00000066813	ACSM2B	160	0.000415312	0.00193938	0	0	0.0161988
ENSG00000103449	SALL1	160	0.00047259	0.00154568	0	0	0.00899261
ENSG00000103241	FOXF1	160	0.000751441	0.00351807	0	0	0.0389005
ENSG00000183024	OR1G1	160	0.00230939	0.00762569	0	0	0.0469768
ENSG00000174282	ZBTB4	160	0.000246125	0.000793843	0	0	0.00558183
ENSG00000065325	GLP2R	160	0.000378225	0.00143485	0	0	0.0139202
ENSG00000212658	KRTAP29-1	160	0.00230864	0.00992544	0	0	0.105565
ENSG00000108878	CACNG1	160	0.00210497	0.00737129	0	0	0.0521082
ENSG00000154080	CHST9	160	0.000253121	0.000948809	0	0	0.00732109
ENSG00000167654	ATCAY	160	0.000344834	0.00107809	0	0	0.00529666
ENSG00000072071	ADGRL1	160	0.00023315	0.000843452	0	0	0.00639475
ENSG00000213996	TM6SF2	160	0.000814459	0.00264799	0	0	0.0170906
ENSG00000250799	PRODH2	160	0.000600447	0.00193687	0	0	0.0139128
ENSG00000169515	CCDC8	160	0.000578257	0.00180007	0	0	0.00867898
ENSG00000167614	TTYH1	160	0.000292339	0.000983436	0	0	0.00760258
ENSG00000159263	SIM2	160	0.000322819	0.00109733	0	0	0.00754708
ENSG00000171155	C1GALT1C1	160	0.000936951	0.00292031	0	0	0.0167014
ENSG00000237330	RNF223	160	0.000998714	0.00337894	0	0	0.0295721
ENSG00000205116	TMEM88B	160	0.000602296	0.00184985	0	0	0.0100771
ENSG00000171872	KLF17	160	0.000542088	0.00168021	0	0	0.010468
ENSG00000143001	TMEM61	160	0.00161101	0.00496106	0	0	0.0306757
ENSG00000284299	AL590132.1	160	0.000671427	0.00272149	0	0	0.0232824
ENSG00000185674	LYG2	160	0.00222739	0.00824358	0	0	0.0777407
ENSG00000163075	CFAP221	160	0.000315509	0.00113358	0	0	0.00821229
ENSG00000152086	TUBA3E	160	0.00133002	0.00419056	0	0	0.0285998
ENSG00000177673	TEX44	160	0.00162719	0.00518966	0	0	0.0349068
ENSG00000241119	UGT1A9	160	0.00095808	0.00304419	0	0	0.0166799
ENSG00000183783	KCTD8	160	0.000839753	0.00305895	0	0	0.0266805
ENSG00000205301	MGAT4D	160	0.000477545	0.00187972	0	0	0.0194856
ENSG00000133710	SPINK5	160	0.00133824	0.00777487	0	0	0.091817
ENSG00000175766	EIF4E1B	160	0.000808867	0.00334543	0	0	0.0353414
ENSG00000282804	AL512428.1	160	0.00344475	0.0113663	0	0	0.0887994
ENSG00000204388	HSPA1B	160	0.00131671	0.00519936	0	0	0.0402804
ENSG00000204264	PSMB8	160	0.000561621	0.00176167	0	0	0.0130023
ENSG00000213588	ZBTB9	160	0.0016875	0.0144437	0	0	0.181942
ENSG00000184486	POU3F2	160	0.000663504	0.00289231	0	0	0.0253865
ENSG00000009765	IYD	160	0.000297679	0.00116732	0	0	0.00785386
ENSG00000187546	AGMO	160	0.000561729	0.00183599	0	0	0.012611
ENSG00000180347	ITPRID1	160	0.000362424	0.00154312	0	0	0.0146889
ENSG00000285772	AC000120.2	160	0.00041557	0.001363	0	0	0.0111382
ENSG00000146809	ASB15	160	0.000522424	0.00191544	0	0	0.0171581
ENSG00000158516	CPA2	160	0.00102982	0.003203	0	0	0.020218
ENSG00000257743	MGAM2	160	0.000390683	0.00160543	0	0	0.0170692
ENSG00000083307	GRHL2	160	0.000588216	0.00266021	0	0	0.0232062
ENSG00000213927	CCL27	160	0.00156195	0.00459071	0	0	0.0263102
ENSG00000148290	SURF1	160	0.00143198	0.00495745	0	0	0.0409285
ENSG00000165383	LRRC18	160	0.00109161	0.00329464	0	0	0.0162879
ENSG00000165973	NELL1	160	0.000794775	0.00456631	0	0	0.0515355
ENSG00000086991	NOX4	160	0.000346806	0.00110363	0	0	0.00711831
ENSG00000137745	MMP13	160	0.00069711	0.00233694	0	0	0.01984
ENSG00000095110	NXPE1	160	0.000465359	0.00155853	0	0	0.0108351
ENSG00000184344	GDF3	160	0.00196318	0.00636948	0	0	0.0480732
ENSG00000111046	MYF6	160	0.00164474	0.00583762	0	0	0.0510496
ENSG00000250709	CCDC169-SOHLH2	160	0.00100687	0.00311399	0	0	0.0198395
ENSG00000204442	FAM155A	160	0.00031087	0.0010993	0	0	0.00855891
ENSG00000166090	IL25	160	0.00200198	0.00614816	0	0	0.0388705
ENSG00000100557	CCDC198	160	0.000446603	0.00143604	0	0	0.00990527
ENSG00000151812	SLC35F4	160	0.000595795	0.00224673	0	0	0.0203252
ENSG00000254656	RTL1	160	0.000551852	0.0022959	0	0	0.0229739
ENSG00000182256	GABRG3	160	0.000224221	0.000737657	0	0	0.00456191
ENSG00000140505	CYP1A2	160	0.000657439	0.00214179	0	0	0.0157482
ENSG00000250021	ARPIN-AP3S2	160	0.00087559	0.00402567	0	0	0.0463947
ENSG00000214819	CDRT15L2	160	0.00202496	0.00631865	0	0	0.0395885
ENSG00000007216	SLC13A2	160	0.000886056	0.00394632	0	0	0.0424457
ENSG00000275410	HNF1B	160	0.000266124	0.000833219	0	0	0.00667279
ENSG00000131097	HIGD1B	160	0.00211497	0.00645125	0	0	0.0368224
ENSG00000206432	TMEM200C	160	0.000243918	0.000901734	0	0	0.00768628
ENSG00000171942	OR10H2	160	0.00159145	0.00483605	0	0	0.0309039
ENSG00000204869	IGFL4	160	0.00057846	0.00189816	0	0	0.0141905
ENSG00000125851	PCSK2	160	0.000470443	0.00188519	0	0	0.0176431
ENSG00000183798	EMILIN3	160	0.000705989	0.00247432	0	0	0.0153191
ENSG00000101074	R3HDML	160	0.00194512	0.00674473	0	0	0.0424693
ENSG00000087510	TFAP2C	160	0.000688963	0.00227753	0	0	0.0187227
ENSG00000182591	KRTAP11-1	160	0.00256403	0.00852975	0	0	0.0599647
ENSG00000178605	GTPBP6	160	0.00104511	0.0043816	0	0	0.0365417
ENSG00000205667	ARSH	160	0.000915849	0.00314243	0	0	0.0255945
ENSG00000133124	IRS4	160	0.0001613	0.000581415	0	0	0.00477131
ENSG00000282881	TMEM275	160	0.00128101	0.00386384	0	0	0.022228
ENSG00000187048	CYP4A11	160	0.00060469	0.00225919	0	0	0.0216659
ENSG00000016602	CLCA4	160	0.00105601	0.00405514	0	0	0.039254
ENSG00000203782	LOR	160	0.00194133	0.00797816	0	0	0.0869957
ENSG00000143171	RXRG	160	0.00090973	0.00325588	0	0	0.0313194
ENSG00000116785	CFHR3	160	0.000623417	0.00262618	0	0	0.0286349
ENSG00000143839	REN	160	0.00126503	0.00370642	0	0	0.0185352
ENSG00000198601	OR2M2	160	0.0016396	0.004748	0	0	0.0235501
ENSG00000214866	DCDC2C	160	0.000965355	0.00390749	0	0	0.0370167
ENSG00000177994	C2orf73	160	0.000725929	0.0022918	0	0	0.0146505
ENSG00000136688	IL36G	160	0.00204948	0.00778051	0	0	0.0694788
ENSG00000074047	GLI2	160	0.000506371	0.00254736	0	0	0.0291124
ENSG00000174963	ZIC4	160	0.00037159	0.001219	0	0	0.00930958
ENSG00000144962	SPATA16	160	0.00109314	0.00360597	0	0	0.0263912
ENSG00000145192	AHSG	160	0.00142386	0.00564417	0	0	0.0559626
ENSG00000113889	KNG1	160	0.000712635	0.00438166	0	0	0.0538836
ENSG00000175077	RTP1	160	0.00110547	0.00393102	0	0	0.0384901
ENSG00000145113	MUC4	160	0.000145892	0.000497745	0	0	0.00347106
ENSG00000214097	SMCO1	160	0.00144125	0.00500117	0	0	0.0389774
ENSG00000198092	TMPRSS11F	160	0.00167285	0.00630384	0	0	0.0597078
ENSG00000196616	ADH1B	160	0.000219096	0.000676002	0	0	0.00377817
ENSG00000142319	SLC6A3	160	0.000636931	0.00262512	0	0	0.0277621
ENSG00000171540	OTP	160	0.000707823	0.00210357	0	0	0.0110842
ENSG00000113578	FGF1	160	0.000518076	0.00167155	0	0	0.0106144
ENSG00000145861	C1QTNF2	160	0.00118658	0.00405816	0	0	0.0337543
ENSG00000022355	GABRA1	160	0.000450463	0.00160465	0	0	0.012031
ENSG00000204576	PRR3	160	0.00104126	0.00483797	0	0	0.0550295
ENSG00000204472	AIF1	160	0.00194701	0.00684288	0	0	0.0549898
ENSG00000240053	LY6G5B	160	0.00172649	0.00600966	0	0	0.0397668
ENSG00000164485	IL22RA2	160	0.000760704	0.00237992	0	0	0.016791
ENSG00000153303	FRMD1	160	0.000472882	0.00180629	0	0	0.0140908
ENSG00000106304	SPAM1	160	0.000833185	0.00273044	0	0	0.017434
ENSG00000275591	XKR5	160	0.000409786	0.00137728	0	0	0.0124383
ENSG00000156687	UNC5D	160	0.000459967	0.00226045	0	0	0.0229696
ENSG00000107105	ELAVL2	160	0.000641899	0.00246213	0	0	0.0210719
ENSG00000165204	OR1K1	160	0.00224273	0.00730616	0	0	0.059082
ENSG00000196932	TMEM26	160	0.00035439	0.00110509	0	0	0.00774813
ENSG00000180176	TH	160	0.000688098	0.00220939	0	0	0.0169021
ENSG00000176029	C11orf16	160	0.000767578	0.00229085	0	0	0.0129611
ENSG00000134343	ANO3	160	0.000388899	0.00146867	0	0	0.0121803
ENSG00000148942	SLC5A12	160	0.000423441	0.00145313	0	0	0.0104728
ENSG00000184937	WT1	160	0.00045232	0.00185315	0	0	0.0168363
ENSG00000175097	RAG2	160	0.000553898	0.00180534	0	0	0.0160442
ENSG00000172324	OR5A2	160	0.000292874	0.00100289	0	0	0.00766094
ENSG00000134812	CBLIF	160	0.00129937	0.00558784	0	0	0.0550164
ENSG00000184999	SLC22A10	160	0.00053489	0.00169554	0	0	0.00945285
ENSG00000214376	VSTM5	160	0.000607174	0.00198985	0	0	0.0142751
ENSG00000175336	APOF	160	0.00105215	0.00302456	0	0	0.0165389
ENSG00000185352	HS6ST3	160	0.000358486	0.00113713	0	0	0.00658081
ENSG00000284772	AC011330.3	160	0.00163141	0.00562684	0	0	0.0406506
ENSG00000167014	TERB2	160	0.00124993	0.00368055	0	0	0.018704
ENSG00000183336	BOLA2	160	0.00180355	0.0069991	0	0	0.0658244
ENSG00000103546	SLC6A2	160	0.000285602	0.000924935	0	0	0.00657215
ENSG00000109061	MYH1	160	0.000667162	0.00283307	0	0	0.0233475
ENSG00000108255	CRYBA1	160	0.00273546	0.00857747	0	0	0.0609566
ENSG00000108688	CCL7	160	0.00241265	0.00834468	0	0	0.0631651
ENSG00000206075	SERPINB5	160	0.000772469	0.00269524	0	0	0.0225228
ENSG00000283980	GNG14	160	0.00380803	0.0110065	0	0	0.0596015
ENSG00000094661	OR1I1	160	0.000609584	0.00242932	0	0	0.0204743
ENSG00000124449	IRGC	160	0.00110893	0.00325489	0	0	0.0169357
ENSG00000125850	OVOL2	160	0.000936913	0.00292902	0	0	0.0199086
ENSG00000259399	TGIF2-RAB5IF	160	0.00197431	0.00579518	0	0	0.0306029
ENSG00000214717	ZBED1	160	0.000525139	0.002485	0	0	0.0287426
ENSG00000102313	ITIH6	160	0.000449563	0.00142153	0	0	0.0102288
ENSG00000174740	PABPC5	160	0.000791552	0.0032993	0	0	0.0359458
ENSG00000133135	RNF128	160	0.000547147	0.00174754	0	0	0.0147239
ENSG00000102076	OPN1LW	160	0.00165708	0.00534798	0	0	0.0432894
ENSG00000158022	TRIM63	160	0.00177635	0.00633008	0	0	0.0481417
ENSG00000131914	LIN28A	160	0.000587499	0.00172949	0	0	0.00992755
ENSG00000197106	SLC6A17	160	0.000768611	0.00287745	0	0	0.0206344
ENSG00000244414	CFHR1	160	0.00127389	0.0038745	0	0	0.024186
ENSG00000174502	SLC26A9	160	0.000771396	0.00288173	0	0	0.0243301
ENSG00000008118	CAMK1G	160	0.000694871	0.00212422	0	0	0.0158834
ENSG00000155816	FMN2	160	0.00024991	0.000929777	0	0	0.00672924
ENSG00000153820	SPHKAP	160	0.000336548	0.00135202	0	0	0.014377
ENSG00000171551	ECEL1	160	0.000750275	0.00235322	0	0	0.0188673
ENSG00000178084	HTR3C	160	0.0013169	0.0042048	0	0	0.0316453
ENSG00000154162	CDH12	160	0.000437987	0.0012832	0	0	0.00768399
ENSG00000112115	IL17A	160	0.00128442	0.0043455	0	0	0.0384566
ENSG00000079841	RIMS1	160	0.000273946	0.00112759	0	0	0.0113165
ENSG00000172461	FUT9	160	0.0002231	0.000735474	0	0	0.00527042
ENSG00000146360	GPR6	160	0.00140501	0.00449504	0	0	0.0271494
ENSG00000203727	SAMD5	160	0.000323567	0.00101621	0	0	0.00831342
ENSG00000164520	RAET1E	160	0.000865914	0.00278854	0	0	0.018704
ENSG00000170381	SEMA3E	160	0.000422768	0.00152682	0	0	0.0112361
ENSG00000146857	STRA8	160	0.00190233	0.00570718	0	0	0.0414111
ENSG00000003989	SLC7A2	160	0.000421077	0.00172409	0	0	0.0173219
ENSG00000155087	ODF1	160	0.00212966	0.00629735	0	0	0.0329332
ENSG00000126233	SLURP1	160	0.00429612	0.0142719	0	0	0.102022
ENSG00000204669	C9orf57	160	0.00150522	0.00539132	0	0	0.053361
ENSG00000180264	ADGRD2	160	0.000526494	0.00183281	0	0	0.015172
ENSG00000148541	FAM13C	160	0.000391372	0.00114302	0	0	0.00642988
ENSG00000173124	ACSM6	160	0.00130856	0.00568035	0	0	0.0487815
ENSG00000167360	OR51Q1	160	0.00267257	0.0111494	0	0	0.113151
ENSG00000175619	OR4B1	160	0.00248344	0.0077706	0	0	0.0461779
ENSG00000181785	OR5AS1	160	0.000350466	0.00107998	0	0	0.00714847
ENSG00000166930	MS4A5	160	0.00300538	0.00891028	0	0	0.0443701
ENSG00000048540	LMO3	160	0.000241114	0.000768993	0	0	0.00578745
ENSG00000018236	CNTN1	160	0.000343464	0.00113622	0	0	0.00965798
ENSG00000186452	TMPRSS12	160	0.000813204	0.00334008	0	0	0.0371742
ENSG00000175398	OR10P1	160	0.00276937	0.00894043	0	0	0.0726704
ENSG00000144785	AC073896.1	160	0.00216278	0.00660829	0	0	0.0477934
ENSG00000165379	LRFN5	160	0.000331963	0.00108374	0	0	0.0084703
ENSG00000159337	PLA2G4D	160	0.00054734	0.00186644	0	0	0.0158146
ENSG00000169856	ONECUT1	160	0.000517636	0.00192571	0	0	0.0165795
ENSG00000188869	TMC3	160	0.000648457	0.00217085	0	0	0.016934
ENSG00000156885	COX6A2	160	0.00542724	0.0215601	0	0	0.224057
ENSG00000135697	BCO1	160	0.000959156	0.00320436	0	0	0.0294867
ENSG00000131152	AC010531.1	160	0.00247045	0.00810758	0	0	0.0578376
ENSG00000171532	NEUROD2	160	0.000390438	0.00121298	0	0	0.00927364
ENSG00000266826	AC011195.2	160	0.00178955	0.00633272	0	0	0.0484201
ENSG00000071991	CDH19	160	0.000495336	0.00222339	0	0	0.0192525
ENSG00000132026	RTBDN	160	0.00114309	0.00372306	0	0	0.0270193
ENSG00000105664	COMP	160	0.000935682	0.0035641	0	0	0.0363434
ENSG00000186838	SELENOV	160	0.00149303	0.00481038	0	0	0.039194
ENSG00000179709	NLRP8	160	0.000608158	0.00177043	0	0	0.010942
ENSG00000187766	KRTAP10-8	160	0.00399699	0.0146475	0	0	0.141568
ENSG00000250479	CHCHD10	160	0.00236589	0.00717009	0	0	0.0508978
ENSG00000133433	GSTT2B	160	0.00177291	0.00554087	0	0	0.0459842
ENSG00000184571	PIWIL3	160	0.00071442	0.00232199	0	0	0.0152212
ENSG00000169093	ASMTL	160	0.000610859	0.0018708	0	0	0.0138952
ENSG00000102055	PPP1R2C	160	0.00306063	0.00960035	0	0	0.0630657
ENSG00000197915	HRNR	160	0.000470341	0.00191947	0	0	0.0155442
ENSG00000197532	OR6Y1	160	0.000530704	0.00166764	0	0	0.0105835
ENSG00000116132	PRRX1	160	0.000422711	0.00133524	0	0	0.00786085
ENSG00000135902	CHRND	160	0.00111581	0.00384882	0	0	0.0358793
ENSG00000134115	CNTN6	160	0.000618802	0.00203143	0	0	0.014398
ENSG00000113805	CNTN3	160	0.0006386	0.00232069	0	0	0.0219953
ENSG00000169903	TM4SF4	160	0.00202344	0.00777119	0	0	0.0810543
ENSG00000114248	LRRC31	160	0.000928501	0.00290625	0	0	0.019951
ENSG00000215217	C5orf49	160	0.00146166	0.00544949	0	0	0.0549237
ENSG00000164318	EGFLAM	160	0.000471256	0.0015109	0	0	0.0117027
ENSG00000272772	AC104109.3	160	0.00410638	0.0117667	0	0	0.070865
ENSG00000204965	PCDHA5	160	0.000342212	0.00103637	0	0	0.00746605
ENSG00000187658	C5orf52	160	0.00367132	0.0117955	0	0	0.0736975
ENSG00000113739	STC2	160	0.000585326	0.00177655	0	0	0.0104425
ENSG00000005073	HOXA11	160	0.00114601	0.00345851	0	0	0.0210517
ENSG00000176571	CNBD1	160	0.000928318	0.00278208	0	0	0.0186302
ENSG00000147896	IFNK	160	0.00227668	0.00703831	0	0	0.0482706
ENSG00000188523	CFAP77	160	0.00102519	0.00309695	0	0	0.0261456
ENSG00000177984	LCN15	160	0.00103117	0.00324976	0	0	0.0224824
ENSG00000148482	SLC39A12	160	0.00111636	0.00418476	0	0	0.0441642
ENSG00000110148	CCKBR	160	0.0010786	0.00324917	0	0	0.0183882
ENSG00000165970	SLC6A5	160	0.000400642	0.00126434	0	0	0.00836504
ENSG00000187398	LUZP2	160	0.000342959	0.0013207	0	0	0.0140001
ENSG00000054938	CHRDL2	160	0.00102402	0.00419986	0	0	0.0416088
ENSG00000196119	OR8A1	160	0.000492171	0.0015517	0	0	0.0114507
ENSG00000111218	PRMT8	160	0.000446338	0.00134379	0	0	0.0079167
ENSG00000110900	TSPAN11	160	0.00061962	0.00228074	0	0	0.0174274
ENSG00000179938	GOLGA8J	160	0.00101716	0.00291065	0	0	0.0197812
ENSG00000103710	RASL12	160	0.000850224	0.00256696	0	0	0.0209575
ENSG00000161992	PRR35	160	0.0012167	0.00347394	0	0	0.017162
ENSG00000166589	CDH16	160	0.000870813	0.00346871	0	0	0.0345537
ENSG00000129221	AIPL1	160	0.000530643	0.00155193	0	0	0.0115472
ENSG00000264058	AC073508.2	160	0.000401845	0.00118968	0	0	0.00738957
ENSG00000075461	CACNG4	160	0.000786518	0.0025123	0	0	0.0156815
ENSG00000267157	AC011499.1	160	0.00341503	0.00969306	0	0	0.0574044
ENSG00000269067	ZNF728	160	0.00101155	0.00338869	0	0	0.0318026
ENSG00000171864	PRND	160	0.000612143	0.00171566	0	0	0.00783056
ENSG00000128276	RFPL3	160	0.0016641	0.00518611	0	0	0.0358197
ENSG00000171489	SPACA5	160	0.00455605	0.0166522	0	0	0.169417
ENSG00000142700	DMRTA2	160	0.00101485	0.00378082	0	0	0.0391456
ENSG00000198765	SYCP1	160	0.000728182	0.00269986	0	0	0.0262679
ENSG00000117152	RGS4	160	0.000688527	0.00202149	0	0	0.0129897
ENSG00000143355	LHX9	160	0.000280947	0.000907227	0	0	0.00807129
ENSG00000287856	AL445524.2	160	0.000883646	0.00259666	0	0	0.0142901
ENSG00000188674	C2orf80	160	0.00211151	0.0075193	0	0	0.0673529
ENSG00000174453	VWC2L	160	0.000473663	0.00129727	0	0	0.00550457
ENSG00000152049	KCNE4	160	0.000788386	0.00228052	0	0	0.0140364
ENSG00000135917	SLC19A3	160	0.00054712	0.0018873	0	0	0.0159626
ENSG00000163825	RTP3	160	0.00200502	0.00563591	0	0	0.0343931
ENSG00000145242	EPHA5	160	0.000344482	0.00107661	0	0	0.00735865
ENSG00000135226	UGT2B28	160	0.00157877	0.00472406	0	0	0.0289528
ENSG00000152208	GRID2	160	0.000436716	0.00156134	0	0	0.0116806
ENSG00000205403	CFI	160	0.000684347	0.00210766	0	0	0.0144505
ENSG00000137473	TTC29	160	0.0010527	0.00398094	0	0	0.040838
ENSG00000120251	GRIA2	160	0.000447467	0.00140594	0	0	0.00942628
ENSG00000168843	FSTL5	160	0.000469713	0.00145364	0	0	0.0127382
ENSG00000204961	PCDHA9	160	0.000362139	0.00125699	0	0	0.0108485
ENSG00000270800	RPS10-NUDT3	160	0.000384964	0.00107408	0	0	0.00685706
ENSG00000122585	NPY	160	0.00394837	0.0143676	0	0	0.139706
ENSG00000164900	GBX1	160	0.00117012	0.00346316	0	0	0.0233469
ENSG00000156466	GDF6	160	0.000783824	0.00218931	0	0	0.0116957
ENSG00000132297	HHLA1	160	0.000571182	0.00212503	0	0	0.0201877
ENSG00000130957	FBP2	160	0.00184317	0.00582293	0	0	0.0507821
ENSG00000173239	LIPM	160	0.00158872	0.00498127	0	0	0.0451183
ENSG00000197893	NRAP	160	0.000556894	0.00177744	0	0	0.0127637
ENSG00000255151	GLYATL1B	160	0.00292052	0.00873013	0	0	0.0618118
ENSG00000180818	HOXC10	160	0.00159145	0.00523801	0	0	0.0366213
ENSG00000139304	PTPRQ	160	0.000296301	0.00103923	0	0	0.00816151
ENSG00000139220	PPFIA2	160	0.000587609	0.00206443	0	0	0.0159722
ENSG00000133640	LRRIQ1	160	0.000270952	0.000806688	0	0	0.00638996
ENSG00000136110	CNMD	160	0.0014058	0.00402471	0	0	0.024519
ENSG00000179008	C14orf39	160	0.000581635	0.00164302	0	0	0.0126536
ENSG00000171989	LDHAL6B	160	0.00131546	0.00355832	0	0	0.0186012
ENSG00000138622	HCN4	160	0.000340319	0.0009255	0	0	0.00405858
ENSG00000169783	LINGO1	160	0.000616222	0.00216344	0	0	0.0198572
ENSG00000169900	PYDC1	160	0.00476177	0.0137553	0	0	0.0774306
ENSG00000168748	CA7	160	0.00136024	0.00402327	0	0	0.0290837
ENSG00000284484	AC025287.4	160	0.00184422	0.00496222	0	0	0.0256453
ENSG00000140873	ADAMTS18	160	0.000504746	0.00182058	0	0	0.016023
ENSG00000125398	SOX9	160	0.000586907	0.00157618	0	0	0.00815315
ENSG00000231824	AKAIN1	160	0.00117967	0.00373921	0	0	0.0254378
ENSG00000206181	ELOA2	160	0.000757036	0.00207513	0	0	0.0110155
ENSG00000172232	AZU1	160	0.00158935	0.00466346	0	0	0.0287316
ENSG00000124232	RBPJL	160	0.00127256	0.00476614	0	0	0.0447055
ENSG00000184012	TMPRSS2	160	0.000437991	0.00156107	0	0	0.0160449
ENSG00000198354	DCAF12L2	160	0.00107753	0.00355078	0	0	0.0323722
ENSG00000126890	CTAG2	160	0.0538879	0.214656	0	0	1.33985
ENSG00000171819	ANGPTL7	160	0.00117944	0.00314864	0	0	0.0170307
ENSG00000137975	CLCA2	160	0.000705285	0.00202999	0	0	0.0127524
ENSG00000152092	ASTN1	160	0.000607998	0.00267424	0	0	0.0269564
ENSG00000188783	PRELP	160	0.000591691	0.00203146	0	0	0.0156614
ENSG00000162981	LRATD1	160	0.0004062	0.00149729	0	0	0.0148252
ENSG00000173302	GPR148	160	0.00255299	0.00751776	0	0	0.052423
ENSG00000128652	HOXD3	160	0.000850775	0.00247953	0	0	0.0167802
ENSG00000115361	ACADL	160	0.00060911	0.00187867	0	0	0.0141767
ENSG00000242366	UGT1A8	160	0.00119639	0.00352532	0	0	0.0273612
ENSG00000242515	UGT1A10	160	0.000969123	0.00303799	0	0	0.0244084
ENSG00000188086	PRSS45P	160	0.0022433	0.00706338	0	0	0.0597344
ENSG00000236032	OR5H14	160	0.000594522	0.00207535	0	0	0.0168382
ENSG00000153012	LGI2	160	0.00055879	0.00171326	0	0	0.0129762
ENSG00000150628	SPATA4	160	0.00108769	0.00329667	0	0	0.0278182
ENSG00000011083	SLC6A7	160	0.0007372	0.00240297	0	0	0.0169178
ENSG00000183876	ARSI	160	0.000873714	0.00239963	0	0	0.012309
ENSG00000047936	ROS1	160	0.000461083	0.00170518	0	0	0.017838
ENSG00000146352	CLVS2	160	0.000322304	0.00117113	0	0	0.0110538
ENSG00000229937	PRPS1L1	160	0.00248606	0.0074571	0	0	0.0598126
ENSG00000078549	ADCYAP1R1	160	0.000668495	0.00252303	0	0	0.018919
ENSG00000128510	CPA4	160	0.000778557	0.00214505	0	0	0.0105068
ENSG00000283239	AC019257.8	160	0.00034057	0.000930183	0	0	0.00575526
ENSG00000168484	SFTPC	160	0.000943548	0.00312882	0	0	0.0264368
ENSG00000168263	KCNV2	160	0.00113729	0.00360803	0	0	0.033501
ENSG00000151655	ITIH2	160	0.00102433	0.00354535	0	0	0.0337358
ENSG00000107807	TLX1	160	0.00113451	0.00333472	0	0	0.0213964
ENSG00000213931	HBE1	160	0.00242276	0.00642886	0	0	0.0304258
ENSG00000257057	C11orf97	160	0.0048884	0.0152057	0	0	0.101449
ENSG00000188771	PLET1	160	0.00181638	0.00527967	0	0	0.0330293
ENSG00000139209	SLC38A4	160	0.000733602	0.00223875	0	0	0.0159608
ENSG00000283536	AC021072.1	160	0.00321313	0.0092889	0	0	0.0672897
ENSG00000156076	WIF1	160	0.00113176	0.00315286	0	0	0.0194
ENSG00000139767	SRRM4	160	0.000444051	0.00163799	0	0	0.0114883
ENSG00000125285	SOX21	160	0.000999576	0.00288009	0	0	0.0192158
ENSG00000088386	SLC15A1	160	0.000856435	0.00278088	0	0	0.0251115
ENSG00000182968	SOX1	160	0.0008797	0.00238723	0	0	0.0112329
ENSG00000153446	C16orf89	160	0.00138503	0.00414826	0	0	0.0321335
ENSG00000176678	FOXL1	160	0.000544401	0.00142033	0	0	0.00618429
ENSG00000276023	DUSP14	160	0.00152423	0.00468295	0	0	0.0352156
ENSG00000277399	GPR179	160	0.000222574	0.000584647	0	0	0.00303713
ENSG00000182459	TEX19	160	0.00142124	0.00408607	0	0	0.0256425
ENSG00000267748	AC011479.1	160	0.00386658	0.0104184	0	0	0.0680362
ENSG00000171747	LGALS4	160	0.00132318	0.00396119	0	0	0.0307063
ENSG00000142273	CBLC	160	0.00159922	0.00432023	0	0	0.0252268
ENSG00000167759	KLK13	160	0.000938645	0.00253247	0	0	0.0114841
ENSG00000269526	ERVV-1	160	0.00122664	0.00359096	0	0	0.0239229
ENSG00000180383	DEFB124	160	0.00286627	0.00954924	0	0	0.0741148
ENSG00000274391	TPTE	160	0.00144929	0.0050935	0	0	0.0477709
ENSG00000285815	WRB-SH3BGR	160	0.00114984	0.00315044	0	0	0.0199738
ENSG00000100101	Z83844.1	160	0.000469	0.00123179	0	0	0.00674527
ENSG00000147027	TMEM47	160	0.000666501	0.00184881	0	0	0.011182
ENSG00000196468	FGF16	160	0.00161985	0.00477818	0	0	0.0402773
ENSG00000182916	TCEAL7	160	0.00215361	0.00669882	0	0	0.059305
ENSG00000181433	SAGE1	160	0.00131539	0.0047355	0	0	0.0379598
ENSG00000162409	PRKAA2	160	0.000384745	0.00130611	0	0	0.0132464
ENSG00000060718	COL11A1	160	0.000457612	0.00138379	0	0	0.00955111
ENSG00000007908	SELE	160	0.000754247	0.0021492	0	0	0.0147939
ENSG00000109705	NKX3-2	160	0.00114987	0.00305922	0	0	0.0175753
ENSG00000185873	TMPRSS11B	160	0.00105916	0.00313153	0	0	0.0236544
ENSG00000248383	PCDHAC1	160	0.0004611	0.00132599	0	0	0.0080084
ENSG00000171815	PCDHB1	160	0.000397372	0.00106447	0	0	0.00704715
ENSG00000170214	ADRA1B	160	0.00157137	0.00750095	0	0	0.0870224
ENSG00000204574	ABCF1	160	0.000682106	0.00203257	0	0	0.0162289
ENSG00000137312	FLOT1	160	0.000967954	0.00263371	0	0	0.0168808
ENSG00000137204	SLC22A7	160	0.000896313	0.00268067	0	0	0.0200262
ENSG00000164821	DEFA4	160	0.00657067	0.030585	0	0	0.36009
ENSG00000253457	SMIM18	160	0.00358	0.00975202	0	0	0.0576276
ENSG00000184374	COLEC10	160	0.000977851	0.00330049	0	0	0.0306219
ENSG00000136872	ALDOB	160	0.000672066	0.00183481	0	0	0.012654
ENSG00000129744	ART1	160	0.00251237	0.0101601	0	0	0.114134
ENSG00000180785	OR51E1	160	0.000923801	0.00280523	0	0	0.0202211
ENSG00000183801	OLFML1	160	0.000904018	0.00255009	0	0	0.0156477
ENSG00000168065	SLC22A11	160	0.000759087	0.00232853	0	0	0.0163397
ENSG00000137673	MMP7	160	0.00126828	0.00369373	0	0	0.0256114
ENSG00000152578	GRIA4	160	0.000335588	0.00102298	0	0	0.0078637
ENSG00000221932	HEPN1	160	0.00196981	0.00506211	0	0	0.026868
ENSG00000180806	HOXC9	160	0.00199413	0.00590843	0	0	0.0431886
ENSG00000228144	AC078927.1	160	0.00292224	0.00806942	0	0	0.0546397
ENSG00000127324	TSPAN8	160	0.00120439	0.00322664	0	0	0.0188376
ENSG00000111783	RFX4	160	0.000737084	0.00267492	0	0	0.0204801
ENSG00000152137	HSPB8	160	0.000755125	0.00215717	0	0	0.0156903
ENSG00000133105	RXFP2	160	0.000825722	0.00243134	0	0	0.0211788
ENSG00000139656	SMIM2	160	0.00291797	0.00976463	0	0	0.0889972
ENSG00000179636	TPPP2	160	0.00109059	0.00348597	0	0	0.0292354
ENSG00000139865	TTC6	160	0.000541178	0.00182561	0	0	0.0148323
ENSG00000140015	KCNH5	160	0.000390211	0.00148044	0	0	0.0136897
ENSG00000104067	TJP1	160	0.00022001	0.000608083	0	0	0.00435911
ENSG00000259784	AC093525.1	160	0.00437293	0.0117335	0	0	0.0586418
ENSG00000086696	HSD17B2	160	0.000534576	0.00193128	0	0	0.0175711
ENSG00000182896	TMEM95	160	0.00329547	0.0104546	0	0	0.0828315
ENSG00000278259	MYO19	160	0.000202774	0.000541724	0	0	0.00310238
ENSG00000264813	AC113554.1	160	0.00058068	0.0016825	0	0	0.0115563
ENSG00000105675	ATP4A	160	0.00109848	0.0038973	0	0	0.036008
ENSG00000248385	TARM1	160	0.00287037	0.00923686	0	0	0.0730933
ENSG00000022556	NLRP2	160	0.000492648	0.00208662	0	0	0.0241231
ENSG00000101323	HAO1	160	0.00169051	0.00470419	0	0	0.0289384
ENSG00000131055	COX4I2	160	0.00364194	0.00926933	0	0	0.0437058
ENSG00000101144	BMP7	160	0.000782819	0.00269688	0	0	0.0252405
ENSG00000124253	PCK1	160	0.000617244	0.00232077	0	0	0.0200542
ENSG00000206102	KRTAP19-8	160	0.00851561	0.0241333	0	0	0.161005
ENSG00000172404	DNAJB7	160	0.000941042	0.0024134	0	0	0.0123977
ENSG00000099715	PCDH11Y	160	0.000239336	0.000708212	0	0	0.00581262
ENSG00000185519	FAM131C	160	0.00177963	0.0049831	0	0	0.0316555
ENSG00000197245	FAM110D	160	0.00116769	0.00302928	0	0	0.0161398
ENSG00000265107	GJA5	160	0.00120779	0.00345709	0	0	0.0209526
ENSG00000163207	IVL	160	0.00173766	0.00678398	0	0	0.0636291
ENSG00000135773	CAPN9	160	0.00177703	0.0053449	0	0	0.04177
ENSG00000084674	APOB	160	0.000388659	0.00122285	0	0	0.00836344
ENSG00000185008	ROBO2	160	0.000263546	0.000802101	0	0	0.00674392
ENSG00000198471	RTP2	160	0.00293248	0.00769247	0	0	0.0394769
ENSG00000197977	ELOVL2	160	0.000666076	0.00180916	0	0	0.0132547
ENSG00000204248	COL11A2	160	0.000472491	0.00130653	0	0	0.00717814
ENSG00000016402	IL20RA	160	0.000730912	0.00198038	0	0	0.0118788
ENSG00000077080	ACTL6B	160	0.00152258	0.00503138	0	0	0.0455849
ENSG00000130226	DPP6	160	0.000325946	0.00101933	0	0	0.00619982
ENSG00000120907	ADRA1A	160	0.00065082	0.0024326	0	0	0.0247294
ENSG00000148136	OR13C4	160	0.00338628	0.00976847	0	0	0.0778913
ENSG00000138347	MYPN	160	0.000603446	0.00198424	0	0	0.015402
ENSG00000185303	SFTPA2	160	0.00123376	0.00360646	0	0	0.0266984
ENSG00000172742	OR4D9	160	0.000560588	0.00170021	0	0	0.0134333
ENSG00000139151	PLCZ1	160	0.000926512	0.002727	0	0	0.0197663
ENSG00000133110	POSTN	160	0.00145594	0.00755894	0	0	0.0771663
ENSG00000197616	MYH6	160	0.000519946	0.00224623	0	0	0.0258384
ENSG00000165588	OTX2	160	0.0010598	0.00295782	0	0	0.0166086
ENSG00000159251	ACTC1	160	0.00121154	0.00330244	0	0	0.0221923
ENSG00000006788	MYH13	160	0.000780989	0.00270956	0	0	0.0202636
ENSG00000104825	NFKBIB	160	0.000964822	0.00238283	0	0	0.0124946
ENSG00000167749	KLK4	160	0.0016049	0.00438084	0	0	0.0280477
ENSG00000125878	TCF15	160	0.00269542	0.00681683	0	0	0.0322248
ENSG00000188992	LIPI	160	0.00150677	0.00418433	0	0	0.0241863
ENSG00000184908	CLCNKB	160	0.000577306	0.00167657	0	0	0.0120176
ENSG00000157851	DPYSL5	160	0.000509741	0.00133881	0	0	0.00751836
ENSG00000179270	PCARE	160	0.000665505	0.0022863	0	0	0.0175451
ENSG00000128655	PDE11A	160	0.00035118	0.00119619	0	0	0.0111624
ENSG00000163377	TAFA4	160	0.000798643	0.0020224	0	0	0.0125602
ENSG00000013293	SLC7A14	160	0.000535932	0.00167736	0	0	0.0133829
ENSG00000138675	FGF5	160	0.000602455	0.00168157	0	0	0.011104
ENSG00000172399	MYOZ2	160	0.00154273	0.00454452	0	0	0.0301293
ENSG00000038295	TLL1	160	0.000460579	0.00146112	0	0	0.0130438
ENSG00000118322	ATP10B	160	0.000382166	0.00121506	0	0	0.00895673
ENSG00000241106	HLA-DOB	160	0.00184808	0.00664928	0	0	0.0695781
ENSG00000153292	ADGRF1	160	0.000414753	0.00135297	0	0	0.00933426
ENSG00000154997	SEPTIN14	160	0.000691762	0.00175104	0	0	0.00991443
ENSG00000001626	CFTR	160	0.000497892	0.00161487	0	0	0.013292
ENSG00000206047	DEFA1	160	0.0107222	0.0467572	0	0	0.529323
ENSG00000277494	GPIHBP1	160	0.00161728	0.00432553	0	0	0.0274937
ENSG00000107295	SH3GL2	160	0.0013408	0.00409168	0	0	0.0268688
ENSG00000176399	DMRTA1	160	0.000758771	0.00205892	0	0	0.010593
ENSG00000267206	LCN6	160	0.0018535	0.0048241	0	0	0.0293685
ENSG00000070748	CHAT	160	0.000624352	0.00240045	0	0	0.0213217
ENSG00000138308	PLA2G12B	160	0.00224719	0.00612652	0	0	0.0379914
ENSG00000179826	MRGPRX3	160	0.00210297	0.00746156	0	0	0.0810235
ENSG00000167612	ANKRD33	160	0.00140716	0.00428174	0	0	0.0333458
ENSG00000285625	AC117378.1	160	0.00397542	0.00974798	0	0	0.0471652
ENSG00000173093	CCDC63	160	0.00162907	0.00493556	0	0	0.0363048
ENSG00000165556	CDX2	160	0.000819185	0.00202238	0	0	0.0082563
ENSG00000189139	FSCB	160	0.00112595	0.00359685	0	0	0.0343001
ENSG00000176692	FOXC2	160	0.00133191	0.00376301	0	0	0.0259629
ENSG00000180016	OR1E1	160	0.00215531	0.0054822	0	0	0.0307404
ENSG00000274808	TBC1D3B	160	0.000944884	0.00249672	0	0	0.0185995
ENSG00000273611	ZNHIT3	160	0.000351603	0.000843	0	0	0.00393861
ENSG00000212657	KRTAP16-1	160	0.0021598	0.00574114	0	0	0.0391451
ENSG00000141639	MAPK4	160	0.00051785	0.00145584	0	0	0.0114339
ENSG00000183186	C2CD4C	160	0.000971983	0.00248512	0	0	0.0150373
ENSG00000141858	SAMD1	160	0.00144687	0.00375317	0	0	0.0247588
ENSG00000172519	OR10H5	160	0.000578675	0.00154855	0	0	0.00915733
ENSG00000197408	CYP2B6	160	0.00101902	0.00293078	0	0	0.0225771
ENSG00000099956	SMARCB1	160	0.000170445	0.000440333	0	0	0.00298931
ENSG00000188937	NYX	160	0.0102582	0.0314702	0	0	0.16559
ENSG00000181773	GPR3	160	0.00145801	0.00360998	0	0	0.0180293
ENSG00000163395	IGFN1	160	0.000717003	0.00301666	0	0	0.0261747
ENSG00000170498	KISS1	160	0.00406167	0.0100387	0	0	0.0477407
ENSG00000135638	EMX1	160	0.000593894	0.00169291	0	0	0.0129117
ENSG00000188338	SLC38A3	160	0.00120393	0.00531118	0	0	0.0625066
ENSG00000173389	IQCF1	160	0.00470587	0.0134559	0	0	0.110459
ENSG00000109163	GNRHR	160	0.0010142	0.00321089	0	0	0.028172
ENSG00000087128	TMPRSS11E	160	0.00143405	0.0039426	0	0	0.0251117
ENSG00000145536	ADAMTS16	160	0.00083396	0.00265235	0	0	0.0233549
ENSG00000113211	PCDHB6	160	0.00113625	0.00301033	0	0	0.0181533
ENSG00000170231	FABP6	160	0.00325006	0.00821935	0	0	0.0470585
ENSG00000158553	POM121L2	160	0.000874084	0.00235918	0	0	0.0163633
ENSG00000112837	TBX18	160	0.000362829	0.000992542	0	0	0.00783971
ENSG00000136267	DGKB	160	0.000471481	0.00156899	0	0	0.0152476
ENSG00000106541	AGR2	160	0.00408751	0.0379165	0	0	0.478934
ENSG00000169876	MUC17	160	0.000400443	0.00148912	0	0	0.0152962
ENSG00000173678	SPDYE2B	160	0.00175046	0.00500217	0	0	0.0327437
ENSG00000164690	SHH	160	0.000616164	0.00163377	0	0	0.0122694
ENSG00000240247	DEFA1B	160	0.00924836	0.029309	0	0	0.269925
ENSG00000164743	C8orf48	160	0.00232437	0.00581971	0	0	0.0329092
ENSG00000159167	STC1	160	0.00117384	0.0045395	0	0	0.0473536
ENSG00000164736	SOX17	160	0.00133202	0.00369289	0	0	0.028908
ENSG00000187616	MYMK	160	0.00319854	0.0087572	0	0	0.0635027
ENSG00000261456	TUBB8	160	0.00290614	0.0109211	0	0	0.0814813
ENSG00000177354	C10orf71	160	0.000994748	0.00319723	0	0	0.0228007
ENSG00000165606	DRGX	160	0.00119171	0.0033133	0	0	0.0273815
ENSG00000095464	PDE6C	160	0.000991709	0.00265442	0	0	0.0153856
ENSG00000170953	OR8B12	160	0.00225861	0.00888049	0	0	0.0804203
ENSG00000275778	AC018630.2	160	0.00191929	0.00486231	0	0	0.0284391
ENSG00000133083	DCLK1	160	0.000291397	0.000937423	0	0	0.00901278
ENSG00000100565	LRRC74A	160	0.00139488	0.00352065	0	0	0.0206219
ENSG00000261649	GOLGA6L7	160	0.00134421	0.00452637	0	0	0.0417005
ENSG00000141433	ADCYAP1	160	0.000783257	0.00196627	0	0	0.0136342
ENSG00000134760	DSG1	160	0.000423435	0.00113996	0	0	0.00745748
ENSG00000101489	CELF4	160	0.000534688	0.00143584	0	0	0.0107115
ENSG00000170948	MBD3L1	160	0.00310462	0.00744799	0	0	0.0331943
ENSG00000130701	RBBP8NL	160	0.00118509	0.00300534	0	0	0.0168826
ENSG00000101204	CHRNA4	160	0.0004218	0.00161076	0	0	0.0141683
ENSG00000243489	KRTAP10-11	160	0.00279281	0.00729853	0	0	0.0438597
ENSG00000274252	GGTLC3	160	0.0034473	0.00955191	0	0	0.0700877
ENSG00000128310	GALR3	160	0.00253778	0.00626848	0	0	0.0340829
ENSG00000138892	TTLL8	160	0.00134981	0.00352416	0	0	0.0195271
ENSG00000197565	COL4A6	160	0.00036162	0.000931901	0	0	0.00467728
ENSG00000165694	FRMD7	160	0.000866828	0.00209386	0	0	0.0133946
ENSG00000271741	AC114490.2	160	0.00122813	0.00370526	0	0	0.0328481
ENSG00000184599	TAFA3	160	0.00212651	0.00512984	0	0	0.0315205
ENSG00000159527	PGLYRP3	160	0.00149827	0.00406323	0	0	0.0355719
ENSG00000143867	OSR1	160	0.00113645	0.00633339	0	0	0.0778157
ENSG00000152430	BOLL	160	0.000963708	0.00270714	0	0	0.0204837
ENSG00000167165	UGT1A6	160	0.000723922	0.00205036	0	0	0.0163461
ENSG00000157103	SLC6A1	160	0.000389675	0.00149173	0	0	0.0134862
ENSG00000188729	OSTN	160	0.00167632	0.00654006	0	0	0.0554247
ENSG00000145839	IL9	160	0.00595026	0.0166572	0	0	0.143186
ENSG00000275740	AC091959.3	160	0.000814958	0.00187744	0	0	0.00848489
ENSG00000204713	TRIM27	160	0.00162805	0.00574279	0	0	0.0379336
ENSG00000146374	RSPO3	160	0.000846128	0.00237493	0	0	0.0170023
ENSG00000005421	PON1	160	0.00229095	0.00876297	0	0	0.0933482
ENSG00000105929	ATP6V0A4	160	0.00101421	0.00308282	0	0	0.0272488
ENSG00000281887	GIMAP1-GIMAP5	160	0.00152821	0.00388716	0	0	0.0280418
ENSG00000104237	RP1	160	0.000337497	0.00110273	0	0	0.00829419
ENSG00000185000	DGAT1	160	0.000985313	0.00365184	0	0	0.0405314
ENSG00000127083	OMD	160	0.00158235	0.00632585	0	0	0.0580884
ENSG00000174576	NPAS4	160	0.00111323	0.00286787	0	0	0.0177455
ENSG00000082175	PGR	160	0.000286045	0.000954137	0	0	0.00956015
ENSG00000170423	KRT78	160	0.000977942	0.00245188	0	0	0.0133173
ENSG00000170426	SDR9C7	160	0.00161236	0.00384815	0	0	0.0220842
ENSG00000092054	MYH7	160	0.000764811	0.00210897	0	0	0.0139838
ENSG00000104059	FAM189A1	160	0.000536224	0.00136792	0	0	0.00935244
ENSG00000137860	SLC28A2	160	0.000878637	0.00241819	0	0	0.0139444
ENSG00000080644	CHRNA3	160	0.000769771	0.00212385	0	0	0.0177022
ENSG00000283516	LITAFD	160	0.0021703	0.00589227	0	0	0.0442239
ENSG00000274226	TBC1D3H	160	0.00459708	0.0188414	0	0	0.14952
ENSG00000091583	APOH	160	0.00231964	0.00587951	0	0	0.0325935
ENSG00000189377	CXCL17	160	0.00347745	0.010998	0	0	0.0987326
ENSG00000131409	LRRC4B	160	0.000958946	0.00241457	0	0	0.0145826
ENSG00000101251	SEL1L2	160	0.000883258	0.00242236	0	0	0.0203987
ENSG00000234469	CLDN34	160	0.00560932	0.0256714	0	0	0.297985
ENSG00000084628	NKAIN1	160	0.00116082	0.00369839	0	0	0.0373534
ENSG00000186207	LCE5A	160	0.00436136	0.0112807	0	0	0.0778167
ENSG00000162897	FCAMR	160	0.00111665	0.00335439	0	0	0.0305873
ENSG00000153086	ACMSD	160	0.00139527	0.00366529	0	0	0.0249797
ENSG00000144619	CNTN4	160	0.000733219	0.00229188	0	0	0.0150093
ENSG00000163705	FANCD2OS	160	0.00244937	0.00737378	0	0	0.0564407
ENSG00000114349	GNAT1	160	0.00098257	0.00248798	0	0	0.0147068
ENSG00000206538	VGLL3	160	0.000377479	0.00116377	0	0	0.00973415
ENSG00000163530	DPPA2	160	0.00229136	0.0053497	0	0	0.0241946
ENSG00000121207	LRAT	160	0.000515102	0.00123383	0	0	0.0062713
ENSG00000283782	AC116366.3	160	0.000326994	0.000770327	0	0	0.00362162
ENSG00000155511	GRIA1	160	0.000663452	0.00186576	0	0	0.0111807
ENSG00000198822	GRM3	160	0.00106356	0.00393085	0	0	0.0439549
ENSG00000105894	PTN	160	0.00219254	0.00575022	0	0	0.0443602
ENSG00000167157	PRRX2	160	0.00314729	0.00831353	0	0	0.0588502
ENSG00000148300	REXO4	160	0.00115571	0.00280587	0	0	0.0145172
ENSG00000241935	HOGA1	160	0.00101468	0.00299253	0	0	0.0261113
ENSG00000086205	FOLH1	160	0.000737593	0.00201319	0	0	0.0148622
ENSG00000180332	KCTD4	160	0.00228382	0.00696351	0	0	0.0583866
ENSG00000176165	FOXG1	160	0.00122563	0.00324021	0	0	0.0202385
ENSG00000170054	SERPINA9	160	0.00145214	0.00389833	0	0	0.0280954
ENSG00000166143	PPP1R14D	160	0.00365687	0.00945738	0	0	0.0609686
ENSG00000127588	GNG13	160	0.00344002	0.00819166	0	0	0.0436604
ENSG00000173213	TUBB8P12	160	0.00705539	0.0291136	0	0	0.232676
ENSG00000105388	CEACAM5	160	0.000983433	0.00265589	0	0	0.019996
ENSG00000105617	LENG1	160	0.00205496	0.00480508	0	0	0.0274268
ENSG00000168703	WFDC12	160	0.00415769	0.00997698	0	0	0.0536591
ENSG00000124157	SEMG2	160	0.00157397	0.00372923	0	0	0.0180809
ENSG00000130540	SULT4A1	160	0.0014468	0.00411389	0	0	0.0340169
ENSG00000251322	SHANK3	160	0.000460912	0.00165659	0	0	0.0184116
ENSG00000101958	GLRA2	160	0.00118156	0.00347379	0	0	0.0292334
ENSG00000143631	FLG	160	0.00105025	0.00512038	0	0	0.0506991
ENSG00000143520	FLG2	160	0.00062668	0.00190034	0	0	0.0135095
ENSG00000151360	ALLC	160	0.00122693	0.00275548	0	0	0.0110735
ENSG00000163283	ALPP	160	0.00125011	0.00307392	0	0	0.0189106
ENSG00000156959	LHFPL4	160	0.000796204	0.00199875	0	0	0.0126837
ENSG00000163762	TM4SF18	160	0.00116557	0.00309829	0	0	0.0215183
ENSG00000114790	ARHGEF26	160	0.000675663	0.00200242	0	0	0.0198406
ENSG00000163145	C1QTNF7	160	0.000618699	0.00153584	0	0	0.00958795
ENSG00000157765	SLC34A2	160	0.000877442	0.00230624	0	0	0.0134426
ENSG00000170549	IRX1	160	0.00210764	0.00731346	0	0	0.0804976
ENSG00000145526	CDH18	160	0.000749993	0.00246675	0	0	0.0244533
ENSG00000080709	KCNN2	160	0.000547286	0.00130695	0	0	0.00865419
ENSG00000244067	GSTA2	160	0.0028479	0.00658931	0	0	0.0302231
ENSG00000255330	AL096711.2	160	0.000273939	0.000698528	0	0	0.00525417
ENSG00000177679	SRRM3	160	0.000710886	0.00206382	0	0	0.018033
ENSG00000052850	ALX4	160	0.000604537	0.00156063	0	0	0.0111053
ENSG00000134940	ACRV1	160	0.00191494	0.00485368	0	0	0.0335444
ENSG00000197905	TEAD4	160	0.00138369	0.00316746	0	0	0.0136381
ENSG00000185163	DDX51	160	0.000589778	0.00186077	0	0	0.0195327
ENSG00000165474	GJB2	160	0.00149973	0.0036759	0	0	0.0189281
ENSG00000196832	OR11G2	160	0.00121957	0.00377807	0	0	0.0281018
ENSG00000117971	CHRNB4	160	0.000706937	0.0019312	0	0	0.0169102
ENSG00000260734	TLE7	160	0.0023773	0.00749509	0	0	0.0764971
ENSG00000172146	OR1A1	160	0.000567917	0.00139335	0	0	0.00815604
ENSG00000007174	DNAH9	160	0.000535807	0.00189103	0	0	0.0165831
ENSG00000171346	KRT15	160	0.000898616	0.00238106	0	0	0.0193956
ENSG00000128422	KRT17	160	0.00128829	0.00314902	0	0	0.0176867
ENSG00000141668	CBLN2	160	0.000841088	0.00242105	0	0	0.0173163
ENSG00000104848	KCNA7	160	0.000885477	0.00257094	0	0	0.0245233
ENSG00000169933	FRMPD4	160	0.000412544	0.00112666	0	0	0.00846104
ENSG00000197273	GUCA2A	160	0.00644981	0.0149697	0	0	0.0910604
ENSG00000143473	KCNH1	160	0.000559034	0.00161593	0	0	0.0110554
ENSG00000242441	GTF2A1L	160	0.00164104	0.00388249	0	0	0.0227703
ENSG00000172023	REG1B	160	0.0018237	0.00547106	0	0	0.0469987
ENSG00000186684	CYP27C1	160	0.000887677	0.00262013	0	0	0.0238258
ENSG00000176601	MAP3K19	160	0.000550576	0.00160943	0	0	0.0152538
ENSG00000123977	DAW1	160	0.00129647	0.0032285	0	0	0.0191568
ENSG00000244122	UGT1A7	160	0.00110637	0.00279462	0	0	0.0162044
ENSG00000114638	UPK1B	160	0.00174317	0.00426035	0	0	0.0249056
ENSG00000145087	STXBP5L	160	0.000418062	0.00104964	0	0	0.00522202
ENSG00000156219	ART3	160	0.00121445	0.00344785	0	0	0.0279222
ENSG00000284439	TAF11L3	160	0.00775817	0.0235949	0	0	0.227378
ENSG00000175745	NR2F1	160	0.000892813	0.00207617	0	0	0.0104935
ENSG00000145824	CXCL14	160	0.00233123	0.00599434	0	0	0.0426736
ENSG00000204516	MICB	160	0.00145938	0.0036272	0	0	0.0241513
ENSG00000008197	TFAP2D	160	0.0017383	0.00430602	0	0	0.026276
ENSG00000112280	COL9A1	160	0.000529123	0.00188815	0	0	0.0154116
ENSG00000185053	SGCZ	160	0.000501261	0.00128831	0	0	0.0107951
ENSG00000147596	PRDM14	160	0.00154997	0.00490391	0	0	0.0523704
ENSG00000256966	AL513165.2	160	0.00122741	0.00374945	0	0	0.0385493
ENSG00000275969	SPATA31A3	160	0.000957153	0.00224535	0	0	0.0119592
ENSG00000276119	OR13C2	160	0.00511029	0.0154141	0	0	0.142801
ENSG00000282246	AL157392.5	160	0.00197692	0.0058994	0	0	0.046717
ENSG00000108231	LGI1	160	0.000371189	0.00132908	0	0	0.0127293
ENSG00000108242	CYP2C18	160	0.00201369	0.00894368	0	0	0.107371
ENSG00000197674	OR51C1P	160	0.00270292	0.00668692	0	0	0.0375846
ENSG00000180878	C11orf42	160	0.00320007	0.0084443	0	0	0.0730333
ENSG00000131620	ANO1	160	0.000874252	0.00282723	0	0	0.022742
ENSG00000137699	TRIM29	160	0.0008384	0.00322576	0	0	0.0272768
ENSG00000111241	FGF6	160	0.0030384	0.00848038	0	0	0.0767609
ENSG00000173157	ADAMTS20	160	0.000476875	0.00121511	0	0	0.0096169
ENSG00000184954	OR6C70	160	0.00392373	0.0102487	0	0	0.0820633
ENSG00000150893	FREM2	160	0.000255703	0.000648812	0	0	0.00345235
ENSG00000102452	NALCN	160	0.000276176	0.000954128	0	0	0.00967546
ENSG00000134398	ERN2	160	0.00134624	0.00491178	0	0	0.0474151
ENSG00000140798	ABCC12	160	0.000741271	0.00273617	0	0	0.028512
ENSG00000140937	CDH11	160	0.000837408	0.00315928	0	0	0.0317617
ENSG00000131482	G6PC	160	0.000927348	0.00217312	0	0	0.0121099
ENSG00000108849	PPY	160	0.00391209	0.00968843	0	0	0.0661786
ENSG00000179673	RPRML	160	0.00330155	0.00802948	0	0	0.0534184
ENSG00000170703	TTLL6	160	0.00121092	0.004812	0	0	0.0535614
ENSG00000197110	IFNL3	160	0.00559397	0.014236	0	0	0.0999448
ENSG00000132671	SSTR4	160	0.00107987	0.0026055	0	0	0.0134971
ENSG00000125998	FAM83C	160	0.00126754	0.00300469	0	0	0.0177302
ENSG00000198445	CCT8L2	160	0.001967	0.00475652	0	0	0.0260997
ENSG00000056487	PHF21B	160	0.000840072	0.00272893	0	0	0.0278733
ENSG00000120500	ARR3	160	0.00233788	0.00624931	0	0	0.0478294
ENSG00000260802	SERTM2	160	0.000781239	0.00189701	0	0	0.0118089
ENSG00000127129	EDN2	160	0.00302328	0.0084189	0	0	0.0644462
ENSG00000186377	CYP4X1	160	0.00196971	0.00488857	0	0	0.0307937
ENSG00000271723	MROH7-TTC4	160	0.000589368	0.00177727	0	0	0.0174913
ENSG00000256374	PPIAL4D	160	0.00937943	0.0229056	0	0	0.145358
ENSG00000058085	LAMC2	160	0.000680602	0.00207598	0	0	0.0156159
ENSG00000153230	OR14K1	160	0.00406521	0.00950112	0	0	0.0538605
ENSG00000163792	TCF23	160	0.000826471	0.00246815	0	0	0.0242071
ENSG00000115226	FNDC4	160	0.00233005	0.00562462	0	0	0.0350257
ENSG00000143921	ABCG8	160	0.000548593	0.00157752	0	0	0.0110398
ENSG00000155052	CNTNAP5	160	0.000663073	0.00307276	0	0	0.0360943
ENSG00000115221	ITGB6	160	0.000667835	0.00158816	0	0	0.00937847
ENSG00000144452	ABCA12	160	0.000796311	0.00234315	0	0	0.0175328
ENSG00000174899	SLC66A1L	160	0.00107402	0.00237278	0	0	0.0122515
ENSG00000181092	ADIPOQ	160	0.000728349	0.0016884	0	0	0.00886547
ENSG00000155269	GPR78	160	0.000540544	0.00159974	0	0	0.0124259
ENSG00000152669	CCNO	160	0.00246452	0.00614296	0	0	0.0390586
ENSG00000048545	GUCA1A	160	0.00112264	0.00251705	0	0	0.012234
ENSG00000091138	SLC26A3	160	0.00130624	0.00381043	0	0	0.0366686
ENSG00000122787	AKR1D1	160	0.00124916	0.00404637	0	0	0.0414142
ENSG00000272896	AL355987.3	160	0.00467091	0.010276	0	0	0.05242
ENSG00000227268	KLLN	160	0.000783745	0.00176761	0	0	0.00918138
ENSG00000188089	PLA2G4E	160	0.000787551	0.0019927	0	0	0.0116055
ENSG00000188501	LCTL	160	0.00129052	0.0034832	0	0	0.0301248
ENSG00000267795	SMIM22	160	0.00220594	0.00524542	0	0	0.0307798
ENSG00000108342	CSF3	160	0.00182578	0.00431797	0	0	0.0260748
ENSG00000088756	ARHGAP28	160	0.000445355	0.00140703	0	0	0.0141505
ENSG00000132024	CC2D1A	160	0.000555296	0.00148157	0	0	0.0125271
ENSG00000129451	KLK10	160	0.000994171	0.00269045	0	0	0.0221907
ENSG00000152467	ZSCAN1	160	0.00162586	0.00389878	0	0	0.0226438
ENSG00000101098	RIMS4	160	0.00087569	0.00248579	0	0	0.0200055
ENSG00000124092	CTCFL	160	0.000736597	0.00224741	0	0	0.0138904
ENSG00000174225	ARL13A	160	0.00281713	0.00727808	0	0	0.0459678
ENSG00000077279	DCX	160	0.000579	0.00183136	0	0	0.0138494
ENSG00000162641	AKNAD1	160	0.000864342	0.00204626	0	0	0.0134586
ENSG00000116521	SCAMP3	160	0.00173054	0.00514221	0	0	0.0507834
ENSG00000144339	TMEFF2	160	0.0007932	0.00199112	0	0	0.0123561
ENSG00000272410	AC022384.1	160	0.00113997	0.00243265	0	0	0.0112701
ENSG00000114115	RBP1	160	0.00152014	0.00409998	0	0	0.0317575
ENSG00000248710	AC079594.2	160	0.00110502	0.00240926	0	0	0.0106101
ENSG00000182836	PLCXD3	160	0.00088418	0.00260439	0	0	0.0211125
ENSG00000230178	OR4F3	160	0.00442832	0.0121419	0	0	0.102703
ENSG00000146147	MLIP	160	0.000651383	0.0015983	0	0	0.0099413
ENSG00000135333	EPHA7	160	0.000394902	0.00125167	0	0	0.00963423
ENSG00000106128	GHRHR	160	0.00163623	0.00507337	0	0	0.0436917
ENSG00000164796	CSMD3	160	0.000391468	0.00111441	0	0	0.00670994
ENSG00000147697	GSDMC	160	0.00181192	0.00450781	0	0	0.0254101
ENSG00000204246	OR13C3	160	0.0044812	0.0117504	0	0	0.0737829
ENSG00000030304	MUSK	160	0.000604538	0.00165878	0	0	0.0135149
ENSG00000150275	PCDH15	160	0.000334996	0.00100905	0	0	0.00912303
ENSG00000188162	OTOG	160	0.000588468	0.00194218	0	0	0.0160453
ENSG00000173227	SYT12	160	0.000625405	0.00175098	0	0	0.0124019
ENSG00000086159	AQP6	160	0.000921356	0.00221214	0	0	0.0111902
ENSG00000185958	FAM186A	160	0.000595221	0.00157052	0	0	0.0104664
ENSG00000151952	TMEM132D	160	0.000560137	0.00146383	0	0	0.0106658
ENSG00000275954	TBC1D3F	160	0.01894	0.0503338	0	0	0.274661
ENSG00000274611	TBC1D3	160	0.0024783	0.00691453	0	0	0.0540119
ENSG00000266086	AC015813.2	160	0.00199572	0.0050931	0	0	0.0389056
ENSG00000172421	EFCAB3	160	0.00153037	0.00340767	0	0	0.0158768
ENSG00000068903	SIRT2	160	0.000827288	0.00247747	0	0	0.019925
ENSG00000125848	FLRT3	160	0.000711845	0.00161603	0	0	0.0108239
ENSG00000124249	KCNK15	160	0.00230671	0.00702602	0	0	0.0666011
ENSG00000116882	HAO2	160	0.00261966	0.00701333	0	0	0.0553982
ENSG00000176444	CLK2	160	0.00127429	0.00348021	0	0	0.0293961
ENSG00000135824	RGS8	160	0.000651083	0.00163555	0	0	0.0129886
ENSG00000081248	CACNA1S	160	0.000710349	0.00208472	0	0	0.0159334
ENSG00000175426	PCSK1	160	0.00113924	0.00324265	0	0	0.0231497
ENSG00000250120	PCDHA10	160	0.000272547	0.00064087	0	0	0.00369548
ENSG00000271793	AL589666.1	160	0.000518653	0.0011638	0	0	0.00587445
ENSG00000171243	SOSTDC1	160	0.00352079	0.0249881	0	0	0.313824
ENSG00000164778	EN2	160	0.00162972	0.00432878	0	0	0.0365282
ENSG00000284956	AC107959.5	160	0.00792828	0.0199652	0	0	0.144367
ENSG00000176907	TCIM	160	0.00179552	0.0038423	0	0	0.0186369
ENSG00000147614	ATP6V0D2	160	0.00155116	0.00350916	0	0	0.0191112
ENSG00000160882	CYP11B1	160	0.00104814	0.00260409	0	0	0.0161305
ENSG00000178031	ADAMTSL1	160	0.00038891	0.001058	0	0	0.00753388
ENSG00000122711	SPINK4	160	0.00667063	0.0159446	0	0	0.110205
ENSG00000122756	CNTFR	160	0.00185452	0.00414761	0	0	0.0206933
ENSG00000150051	MKX	160	0.000967408	0.0020796	0	0	0.0100728
ENSG00000270099	AL365273.2	160	0.0092399	0.0208885	0	0	0.109279
ENSG00000151892	GFRA1	160	0.000536578	0.00156004	0	0	0.0128512
ENSG00000255073	ZFP91-CNTF	160	0.00150858	0.00319996	0	0	0.0146364
ENSG00000178795	GDPD4	160	0.00128127	0.00290431	0	0	0.0195568
ENSG00000139155	SLCO1C1	160	0.000802237	0.00194241	0	0	0.0166663
ENSG00000135447	PPP1R1A	160	0.00106961	0.00270368	0	0	0.0211547
ENSG00000100968	NFATC4	160	0.00067416	0.00156452	0	0	0.00864823
ENSG00000129514	FOXA1	160	0.00114395	0.003301	0	0	0.0280113
ENSG00000125954	CHURC1-FNTB	160	0.00205577	0.00464061	0	0	0.0246292
ENSG00000116176	TPSG1	160	0.00371621	0.00846688	0	0	0.0414985
ENSG00000108381	ASPA	160	0.000793081	0.00188371	0	0	0.00990352
ENSG00000006047	YBX2	160	0.00110329	0.00289981	0	0	0.023388
ENSG00000259024	TVP23C-CDRT4	160	0.00139873	0.00379388	0	0	0.0349724
ENSG00000189375	TBC1D28	160	0.000899823	0.00203112	0	0	0.0122499
ENSG00000267699	AC091551.1	160	0.00253286	0.00591009	0	0	0.041771
ENSG00000130383	FUT5	160	0.00196365	0.00435135	0	0	0.0244194
ENSG00000267314	AC104532.1	160	0.00988785	0.0262273	0	0	0.213816
ENSG00000105650	PDE4C	160	0.000570476	0.00126232	0	0	0.0085834
ENSG00000149654	CDH22	160	0.000760056	0.00169938	0	0	0.0107417
ENSG00000170262	MRAP	160	0.00340494	0.00786767	0	0	0.0418993
ENSG00000171587	DSCAM	160	0.000526194	0.00122016	0	0	0.00788949
ENSG00000205704	LINC00634	160	0.0028396	0.00658358	0	0	0.0449304
ENSG00000283594	FAM236C	160	0.0108049	0.0299867	0	0	0.257676
ENSG00000142615	CELA2A	160	0.00277123	0.00845946	0	0	0.0901447
ENSG00000173627	APOBEC4	160	0.00143402	0.00323499	0	0	0.0190006
ENSG00000196240	OR2T2	160	0.00149567	0.0037632	0	0	0.0230619
ENSG00000221843	C2orf16	160	0.000371929	0.0010976	0	0	0.00794072
ENSG00000283434	CSNKA2IP	160	0.0019405	0.00519361	0	0	0.0372524
ENSG00000120322	PCDHB8	160	0.00200698	0.00471675	0	0	0.030815
ENSG00000204613	TRIM10	160	0.0035223	0.0199417	0	0	0.212907
ENSG00000227057	WDR46	160	0.00258469	0.00689722	0	0	0.0458073
ENSG00000106631	MYL7	160	0.00415216	0.0109467	0	0	0.085057
ENSG00000165120	SSMEM1	160	0.00458342	0.0174071	0	0	0.20019
ENSG00000069206	ADAM7	160	0.00112267	0.00254577	0	0	0.0125333
ENSG00000198169	ZNF251	160	0.00103575	0.0031481	0	0	0.0331883
ENSG00000251349	MSANTD3-TMEFF1	160	0.00217054	0.00530162	0	0	0.0453143
ENSG00000160326	SLC2A6	160	0.00121946	0.00294622	0	0	0.0224553
ENSG00000187783	TMEM72	160	0.00172648	0.00538132	0	0	0.0549148
ENSG00000108018	SORCS1	160	0.000623529	0.00181268	0	0	0.0121983
ENSG00000170370	EMX2	160	0.00151392	0.00469981	0	0	0.0513447
ENSG00000138152	BTBD16	160	0.00159963	0.00336542	0	0	0.0179919
ENSG00000198488	B3GNT6	160	0.00179025	0.00450357	0	0	0.0273999
ENSG00000137675	MMP27	160	0.00335613	0.00960834	0	0	0.0753226
ENSG00000043039	BARX2	160	0.00158738	0.00461046	0	0	0.0364951
ENSG00000186910	SERPINA11	160	0.00354257	0.0088422	0	0	0.0581779
ENSG00000242173	ARHGDIG	160	0.00288322	0.00674504	0	0	0.0367126
ENSG00000184697	CLDN6	160	0.00240298	0.00519396	0	0	0.0292687
ENSG00000261210	CLEC19A	160	0.00126511	0.00301063	0	0	0.0232453
ENSG00000275302	CCL4	160	0.0470422	0.277777	0	0	2.20638
ENSG00000132872	SYT4	160	0.00141793	0.00365064	0	0	0.0287867
ENSG00000088053	GP6	160	0.00121714	0.00250059	0	0	0.0108497
ENSG00000229292	RFPL4AL1	160	0.00856065	0.0350139	0	0	0.410715
ENSG00000100987	VSX1	160	0.00106027	0.00224251	0	0	0.0114193
ENSG00000149635	OCSTAMP	160	0.00219492	0.00530221	0	0	0.0362965
ENSG00000243627	SMIM34A	160	0.00470772	0.0108975	0	0	0.0587743
ENSG00000182162	P2RY8	160	0.00112126	0.00364056	0	0	0.0369777
ENSG00000288053	AC231657.3	160	0.00272686	0.00626561	0	0	0.0473777
ENSG00000184210	DGAT2L6	160	0.00281016	0.00666999	0	0	0.0420282
ENSG00000204025	TRPC5OS	160	0.00211398	0.00525129	0	0	0.0443063
ENSG00000237763	AMY1A	160	0.00281105	0.00715568	0	0	0.0609401
ENSG00000134249	ADAM30	160	0.00156968	0.00331683	0	0	0.0180239
ENSG00000081277	PKP1	160	0.000946689	0.00254905	0	0	0.0180927
ENSG00000204099	NEU4	160	0.00112137	0.00251861	0	0	0.0161727
ENSG00000144771	LRTM1	160	0.00346262	0.0090897	0	0	0.068768
ENSG00000261796	ISY1-RAB43	160	0.000810084	0.00165432	0	0	0.00635627
ENSG00000118017	A4GNT	160	0.00207709	0.00417395	0	0	0.0178753
ENSG00000218336	TENM3	160	0.000559907	0.00144136	0	0	0.0110033
ENSG00000154553	PDLIM3	160	0.000831975	0.00231544	0	0	0.0144522
ENSG00000284042	TAF11L6	160	0.00754319	0.0174092	0	0	0.113689
ENSG00000061492	WNT8A	160	0.00230022	0.00509127	0	0	0.0298435
ENSG00000164451	CALHM4	160	0.00249132	0.0068578	0	0	0.064189
ENSG00000181072	CHRM2	160	0.000670269	0.00169568	0	0	0.0113857
ENSG00000174429	ABRA	160	0.00173302	0.00435804	0	0	0.0371317
ENSG00000120211	INSL4	160	0.00179478	0.0037077	0	0	0.0204933
ENSG00000204193	TXNDC8	160	0.00210347	0.00527101	0	0	0.0429479
ENSG00000136944	LMX1B	160	0.00091806	0.00216233	0	0	0.01134
ENSG00000119938	PPP1R3C	160	0.00179299	0.00398953	0	0	0.0237048
ENSG00000166257	SCN3B	160	0.000537429	0.00136174	0	0	0.0105509
ENSG00000134917	ADAMTS8	160	0.00107281	0.00285605	0	0	0.0271369
ENSG00000272921	AC005832.4	160	0.00680423	0.0156777	0	0	0.0835603
ENSG00000259522	AL136295.4	160	0.00165582	0.00441593	0	0	0.0303722
ENSG00000174498	IGDCC3	160	0.000962384	0.00239157	0	0	0.0152848
ENSG00000167178	ISLR2	160	0.00100931	0.00285857	0	0	0.0239022
ENSG00000138629	UBL7	160	0.00239518	0.00559503	0	0	0.0324897
ENSG00000140522	RLBP1	160	0.00264256	0.0058963	0	0	0.0286038
ENSG00000108684	ASIC2	160	0.000900106	0.00228746	0	0	0.015524
ENSG00000120075	HOXB5	160	0.00223145	0.00452374	0	0	0.0182337
ENSG00000130528	HRC	160	0.00153518	0.00325844	0	0	0.0191563
ENSG00000182378	PLCXD1	160	0.000650807	0.00135949	0	0	0.00734058
ENSG00000169306	IL1RAPL1	160	0.00125916	0.00338147	0	0	0.0329934
ENSG00000279782	PPIAL4F	160	0.00676654	0.0198438	0	0	0.196325
ENSG00000154342	WNT3A	160	0.00184518	0.00559552	0	0	0.0558862
ENSG00000197591	OR11L1	160	0.00525089	0.0111153	0	0	0.0511149
ENSG00000163380	LMOD3	160	0.000969888	0.0021542	0	0	0.0141555
ENSG00000164128	NPY1R	160	0.00129982	0.00326443	0	0	0.0272135
ENSG00000183580	FBXL7	160	0.00111201	0.00252106	0	0	0.0163663
ENSG00000204569	PPP1R10	160	0.000841009	0.00180207	0	0	0.00978435
ENSG00000281039	AC005154.5	160	0.00719658	0.0152952	0	0	0.0987553
ENSG00000258083	OR9A4	160	0.00230183	0.00533776	0	0	0.0332872
ENSG00000196711	ALKAL1	160	0.00323429	0.0068029	0	0	0.0440279
ENSG00000204711	C9orf135	160	0.0200113	0.0681758	0	0	0.449363
ENSG00000185737	NRG3	160	0.00134068	0.00368827	0	0	0.0263732
ENSG00000138135	CH25H	160	0.00320095	0.00892984	0	0	0.0852737
ENSG00000148826	NKX6-2	160	0.00167385	0.00470988	0	0	0.0494331
ENSG00000175229	GAL3ST3	160	0.0011738	0.00252572	0	0	0.0133881
ENSG00000110195	FOLR1	160	0.00299296	0.00665438	0	0	0.0405413
ENSG00000111262	KCNA1	160	0.00055172	0.00128213	0	0	0.00992983
ENSG00000172551	MUCL1	160	0.00138353	0.00307627	0	0	0.021224
ENSG00000135502	SLC26A10	160	0.00134935	0.0034854	0	0	0.0309049
ENSG00000180660	MAB21L1	160	0.00169566	0.00343028	0	0	0.0142693
ENSG00000181562	EDDM3A	160	0.00538819	0.0125901	0	0	0.0758075
ENSG00000232196	MTRNR2L4	160	0.00276397	0.00611318	0	0	0.0321137
ENSG00000267618	AC004223.3	160	0.00244363	0.00489258	0	0	0.0216856
ENSG00000101680	LAMA1	160	0.000524216	0.00173208	0	0	0.0156414
ENSG00000171017	LRRC8E	160	0.00122583	0.0032799	0	0	0.0250195
ENSG00000243207	PPAN-P2RY11	160	0.0021687	0.00532361	0	0	0.0407026
ENSG00000127530	OR7C1	160	0.000504156	0.0013347	0	0	0.0112164
ENSG00000100033	PRODH	160	0.000667777	0.00148967	0	0	0.00751284
ENSG00000165186	PTCHD1	160	0.000415027	0.00118917	0	0	0.0106287
ENSG00000158786	PLA2G2F	160	0.000703298	0.0014495	0	0	0.0078976
ENSG00000203910	C1orf146	160	0.00451866	0.00984269	0	0	0.0468184
ENSG00000186150	UBL4B	160	0.00309648	0.00694341	0	0	0.0441328
ENSG00000162782	TDRD5	160	0.00151273	0.00532645	0	0	0.0606421
ENSG00000284188	AL451007.3	160	0.00408912	0.00856142	0	0	0.0453846
ENSG00000138083	SIX3	160	0.00171628	0.00367154	0	0	0.0217482
ENSG00000172061	LRRC15	160	0.00104128	0.00268557	0	0	0.0208847
ENSG00000164093	PITX2	160	0.000885704	0.00223546	0	0	0.0194183
ENSG00000197410	DCHS2	160	0.000261625	0.000663968	0	0	0.00645521
ENSG00000120149	MSX2	160	0.00188584	0.00380995	0	0	0.0181795
ENSG00000112246	SIM1	160	0.000670034	0.00162039	0	0	0.01024
ENSG00000106511	MEOX2	160	0.00256995	0.00704517	0	0	0.063511
ENSG00000188730	VWC2	160	0.000421925	0.000899161	0	0	0.00480154
ENSG00000104321	TRPA1	160	0.000945001	0.00259647	0	0	0.0215807
ENSG00000160886	LY6K	160	0.00118114	0.00267431	0	0	0.0177704
ENSG00000283526	PRRT1B	160	0.0034628	0.00772106	0	0	0.0468817
ENSG00000126500	FLRT1	160	0.00108627	0.00227672	0	0	0.013855
ENSG00000139194	RBP5	160	0.00174675	0.0043325	0	0	0.0357812
ENSG00000181803	OR6S1	160	0.00454932	0.00903758	0	0	0.039862
ENSG00000185615	PDIA2	160	0.00239493	0.00506001	0	0	0.0259726
ENSG00000255439	AC135050.2	160	0.00158467	0.00337346	0	0	0.0226915
ENSG00000141338	ABCA8	160	0.000670545	0.00176065	0	0	0.00999234
ENSG00000105392	CRX	160	0.000896168	0.00202011	0	0	0.0121791
ENSG00000130224	LRCH2	160	0.00095659	0.0020261	0	0	0.0102284
ENSG00000171004	HS6ST2	160	0.00102531	0.00264499	0	0	0.0247927
ENSG00000169218	RSPO1	160	0.00164929	0.00410323	0	0	0.0346563
ENSG00000204060	FOXO6	160	0.00247005	0.00588776	0	0	0.0517152
ENSG00000186086	NBPF6	160	0.00269082	0.0056056	0	0	0.025583
ENSG00000196184	OR10J1	160	0.00171351	0.0040542	0	0	0.0261422
ENSG00000122176	FMOD	160	0.00432966	0.014821	0	0	0.134007
ENSG00000143469	SYT14	160	0.000495662	0.00163042	0	0	0.0177453
ENSG00000180613	GSX2	160	0.00307867	0.00778732	0	0	0.0606097
ENSG00000168743	NPNT	160	0.000979076	0.0025481	0	0	0.0224071
ENSG00000258864	AC008575.1	160	0.00621046	0.0127693	0	0	0.062557
ENSG00000204967	PCDHA4	160	0.000455275	0.0012287	0	0	0.00984268
ENSG00000120328	PCDHB12	160	0.00118531	0.0023974	0	0	0.0125531
ENSG00000158497	HMHB1	160	0.0133214	0.0281077	0	0	0.142331
ENSG00000204308	RNF5	160	0.0144297	0.0343122	0	0	0.192209
ENSG00000213265	TSGA13	160	0.00236798	0.00544454	0	0	0.036116
ENSG00000165084	C8orf34	160	0.000542355	0.00132529	0	0	0.00913171
ENSG00000077616	NAALAD2	160	0.000760972	0.00162575	0	0	0.00999315
ENSG00000185479	KRT6B	160	0.00260621	0.00649349	0	0	0.0470502
ENSG00000255582	OR10G2	160	0.00498906	0.0123529	0	0	0.112229
ENSG00000139874	SSTR1	160	0.000977913	0.00195246	0	0	0.0106626
ENSG00000133980	VRTN	160	0.00147385	0.00327809	0	0	0.0236077
ENSG00000101180	HRH3	160	0.00160216	0.00307577	0	0	0.0128687
ENSG00000182902	SLC25A18	160	0.00104648	0.00218463	0	0	0.0108222
ENSG00000004848	ARX	160	0.00167369	0.00359558	0	0	0.0261341
ENSG00000256045	MTRNR2L10	160	0.0703927	0.230554	0	0	1.66922
ENSG00000179300	RTL3	160	0.00219256	0.00456305	0	0	0.0244758
ENSG00000072315	TRPC5	160	0.000476642	0.00118488	0	0	0.0102127
ENSG00000248485	PCP4L1	160	0.00396103	0.00887838	0	0	0.0566884
ENSG00000159173	TNNI1	160	0.000875641	0.00232676	0	0	0.0186692
ENSG00000162267	ITIH3	160	0.00085744	0.00187505	0	0	0.0122205
ENSG00000144908	ALDH1L1	160	0.000605037	0.00163534	0	0	0.00963751
ENSG00000164694	FNDC1	160	0.000732096	0.00183314	0	0	0.0178208
ENSG00000275572	GRIFIN	160	0.00533689	0.0121983	0	0	0.107765
ENSG00000212807	OR2A42	160	0.00107864	0.00267946	0	0	0.0250734
ENSG00000178125	PPP1R42	160	0.00240688	0.00526859	0	0	0.0342477
ENSG00000203499	IQANK1	160	0.00101518	0.00242946	0	0	0.0204246
ENSG00000166407	LMO1	160	0.00292235	0.00645402	0	0	0.0499808
ENSG00000072041	SLC6A15	160	0.000402378	0.0010523	0	0	0.00679417
ENSG00000273540	AGBL1	160	0.00041798	0.00124084	0	0	0.0102139
ENSG00000006116	CACNG3	160	0.00226526	0.00451853	0	0	0.0243924
ENSG00000266728	AC015688.4	160	0.00726136	0.0157488	0	0	0.105558
ENSG00000159217	IGF2BP1	160	0.000947049	0.00242669	0	0	0.0164655
ENSG00000180616	SSTR2	160	0.000719944	0.0018724	0	0	0.0165831
ENSG00000176136	MC5R	160	0.0030837	0.00789712	0	0	0.0650646
ENSG00000119547	ONECUT2	160	0.000434589	0.00120858	0	0	0.00854014
ENSG00000198077	CYP2A7	160	0.00197198	0.00395327	0	0	0.0217526
ENSG00000124159	MATN4	160	0.00208131	0.00437502	0	0	0.0227846
ENSG00000100121	GGTLC2	160	0.00959885	0.0398624	0	0	0.337087
ENSG00000100170	SLC5A1	160	0.00123279	0.00301472	0	0	0.0213166
ENSG00000147246	HTR2C	160	0.00112706	0.00242959	0	0	0.0132628
ENSG00000162460	TMEM82	160	0.00377386	0.00931749	0	0	0.085684
ENSG00000142661	MYOM3	160	0.000762716	0.00207368	0	0	0.018294
ENSG00000185888	PRSS38	160	0.00429185	0.00950713	0	0	0.0535476
ENSG00000286015	CR589904.2	160	0.00191175	0.00386288	0	0	0.0220861
ENSG00000183671	GPR1	160	0.00183151	0.00384763	0	0	0.0226182
ENSG00000114757	PEX5L	160	0.000577458	0.0013151	0	0	0.0098965
ENSG00000170613	FAM71B	160	0.0017914	0.00360423	0	0	0.0202379
ENSG00000204444	APOM	160	0.00541325	0.0122461	0	0	0.0681329
ENSG00000204301	NOTCH4	160	0.000803582	0.00211296	0	0	0.0163612
ENSG00000112761	CCN6	160	0.00352896	0.00822991	0	0	0.064725
ENSG00000198670	LPA	160	0.00115299	0.00288742	0	0	0.0212756
ENSG00000165215	CLDN3	160	0.00354369	0.00675654	0	0	0.0298241
ENSG00000170289	CNGB3	160	0.00108586	0.00230106	0	0	0.013448
ENSG00000164841	TMEM74	160	0.000689456	0.00163762	0	0	0.0145989
ENSG00000136928	GABBR2	160	0.000980501	0.00246658	0	0	0.0153035
ENSG00000230601	TEX48	160	0.00579516	0.0116842	0	0	0.0729394
ENSG00000170743	SYT9	160	0.00126991	0.0033934	0	0	0.0332173
ENSG00000080618	CPB2	160	0.000786231	0.0019784	0	0	0.0194423
ENSG00000140274	DUOXA2	160	0.00177156	0.00339969	0	0	0.0190833
ENSG00000140478	GOLGA6D	160	0.00179932	0.0041473	0	0	0.0358938
ENSG00000127780	OR1E2	160	0.00872022	0.0207343	0	0	0.176311
ENSG00000167858	TEKT1	160	0.00120735	0.00232077	0	0	0.0108099
ENSG00000171345	KRT19	160	0.00257168	0.00568715	0	0	0.040135
ENSG00000141579	ZNF750	160	0.00171394	0.00386697	0	0	0.0223726
ENSG00000183206	POTEC	160	0.000735222	0.00147006	0	0	0.0074106
ENSG00000188508	KRTDAP	160	0.00930945	0.0204857	0	0	0.163857
ENSG00000160472	TMEM190	160	0.00711529	0.0139515	0	0	0.0846275
ENSG00000229674	AL121578.2	160	0.00988264	0.0266479	0	0	0.247625
ENSG00000134216	CHIA	160	0.00124152	0.00258882	0	0	0.0132767
ENSG00000168509	HJV	160	0.00217144	0.00427355	0	0	0.0222355
ENSG00000144285	SCN1A	160	0.00043516	0.00106778	0	0	0.0074479
ENSG00000123999	INHA	160	0.00351435	0.00735783	0	0	0.0388755
ENSG00000204614	TRIM40	160	0.00351014	0.0109449	0	0	0.100838
ENSG00000155189	AGPAT5	160	0.0012396	0.00393874	0	0	0.0360275
ENSG00000168077	SCARA3	160	0.00328049	0.0121027	0	0	0.108388
ENSG00000148248	SURF4	160	0.00124356	0.00223123	0	0	0.00960197
ENSG00000279486	OR2AG1	160	0.000893609	0.00191064	0	0	0.0124166
ENSG00000165714	BORCS5	160	0.000915104	0.00229553	0	0	0.0190146
ENSG00000111266	DUSP16	160	0.000748709	0.00161026	0	0	0.0118137
ENSG00000185610	DBX2	160	0.0015828	0.00323914	0	0	0.0221377
ENSG00000198774	RASSF9	160	0.0012762	0.00312199	0	0	0.0248286
ENSG00000174992	ZG16	160	0.00279142	0.00785711	0	0	0.0668965
ENSG00000183632	TP53TG3	160	0.00344468	0.00840069	0	0	0.0573272
ENSG00000180638	SLC47A2	160	0.000950662	0.00247659	0	0	0.0204648
ENSG00000166569	CPLX4	160	0.00166647	0.00414334	0	0	0.0386262
ENSG00000132005	RFX1	160	0.00109568	0.00275225	0	0	0.0226591
ENSG00000124194	GDAP1L1	160	0.0019769	0.00494219	0	0	0.0412654
ENSG00000198125	MB	160	0.00246721	0.00623276	0	0	0.0580586
ENSG00000179002	TAS1R2	160	0.00251751	0.00606197	0	0	0.0487857
ENSG00000203985	LDLRAD1	160	0.00315701	0.00959024	0	0	0.0928544
ENSG00000118194	TNNT2	160	0.00191839	0.00667761	0	0	0.0609168
ENSG00000115194	SLC30A3	160	0.00114464	0.00252707	0	0	0.0174195
ENSG00000163885	CFAP100	160	0.00183233	0.00402373	0	0	0.0249203
ENSG00000138271	GPR87	160	0.00377254	0.00749586	0	0	0.0414474
ENSG00000272674	PCDHB16	160	0.00120212	0.00230661	0	0	0.0153721
ENSG00000285978	AC113348.2	160	0.00367071	0.00766152	0	0	0.0435283
ENSG00000237441	RGL2	160	0.00127899	0.00339935	0	0	0.0329676
ENSG00000197261	C6orf141	160	0.00210752	0.00431944	0	0	0.02621
ENSG00000164500	SPATA48	160	0.00392224	0.00803898	0	0	0.0413316
ENSG00000276040	SPATA31A7	160	0.00154143	0.00327179	0	0	0.015238
ENSG00000232268	OR52I1	160	0.00554704	0.0107	0	0	0.0579347
ENSG00000273003	ARL2-SNX15	160	0.00209464	0.00483811	0	0	0.0452799
ENSG00000172640	OR10AD1	160	0.00722083	0.0160482	0	0	0.123091
ENSG00000205420	KRT6A	160	0.00209064	0.00440843	0	0	0.0272399
ENSG00000179520	SLC17A8	160	0.00125766	0.00270855	0	0	0.018556
ENSG00000276045	ORAI1	160	0.00302731	0.00829333	0	0	0.0740208
ENSG00000182854	OR4F15	160	0.00328483	0.00913893	0	0	0.0790161
ENSG00000278299	TBC1D3C	160	0.00227229	0.00448387	0	0	0.0258658
ENSG00000081138	CDH7	160	0.000493487	0.00119675	0	0	0.00942523
ENSG00000237452	BHMG1	160	0.00223254	0.00436412	0	0	0.020584
ENSG00000147255	IGSF1	160	0.00119366	0.00314824	0	0	0.0221517
ENSG00000138435	CHRNA1	160	0.00107736	0.00220374	0	0	0.0137489
ENSG00000171450	CDK5R2	160	0.00226992	0.00460044	0	0	0.0288965
ENSG00000286239	AC093884.1	160	0.00139929	0.00260573	0	0	0.0134195
ENSG00000179796	LRRC3B	160	0.000789817	0.0019088	0	0	0.0139028
ENSG00000138650	PCDH10	160	0.000843574	0.00203766	0	0	0.0121796
ENSG00000168938	PPIC	160	0.00238999	0.0044627	0	0	0.0264715
ENSG00000214360	EFCAB9	160	0.007469	0.0152462	0	0	0.0824926
ENSG00000112041	TULP1	160	0.00195566	0.00464486	0	0	0.0425285
ENSG00000169894	MUC3A	160	0.000847302	0.00271962	0	0	0.0271172
ENSG00000172289	OR10V1	160	0.00577491	0.0118494	0	0	0.0875359
ENSG00000069482	GAL	160	0.0439614	0.234397	0	0	2.84329
ENSG00000151572	ANO4	160	0.00143569	0.00329187	0	0	0.0248175
ENSG00000184254	ALDH1A3	160	0.00169731	0.00412948	0	0	0.0313843
ENSG00000153406	NMRAL1	160	0.00172757	0.0042492	0	0	0.0395916
ENSG00000175267	VWA3A	160	0.00193671	0.00442851	0	0	0.0305966
ENSG00000269476	AC010326.2	160	0.00493476	0.00977358	0	0	0.0668033
ENSG00000101200	AVP	160	0.0108173	0.0223572	0	0	0.151462
ENSG00000175121	WFDC5	160	0.00599766	0.0138173	0	0	0.131159
ENSG00000274183	H2AFB1	160	0.0116695	0.0267562	0	0	0.19691
ENSG00000127472	PLA2G5	160	0.00182991	0.00426883	0	0	0.0409724
ENSG00000121904	CSMD2	160	0.000509299	0.00147546	0	0	0.0124074
ENSG00000114547	ROPN1B	160	0.00152038	0.00314301	0	0	0.0189064
ENSG00000283154	IQCJ-SCHIP1	160	0.00116549	0.00205839	0	0	0.00873865
ENSG00000213719	CLIC1	160	0.00236388	0.00432251	0	0	0.0205211
ENSG00000204410	MSH5	160	0.00104119	0.0022958	0	0	0.0197347
ENSG00000256980	KHDC1L	160	0.00519367	0.00909504	0	0	0.0384468
ENSG00000248235	AC037459.1	160	0.00435743	0.00878039	0	0	0.0568772
ENSG00000235387	SPAAR	160	0.0019914	0.00373761	0	0	0.0186955
ENSG00000179774	ATOH7	160	0.00468953	0.0105	0	0	0.0816413
ENSG00000188373	C10orf99	160	0.00731789	0.0175779	0	0	0.169401
ENSG00000134533	RERG	160	0.00145445	0.00285614	0	0	0.0190738
ENSG00000205057	CLLU1OS	160	0.0229674	0.0535068	0	0	0.283228
ENSG00000142484	TM4SF5	160	0.00515117	0.0101739	0	0	0.0719978
ENSG00000011052	NME1-NME2	160	0.00415616	0.00750451	0	0	0.0398077
ENSG00000154975	CA10	160	0.00169021	0.0037631	0	0	0.0297835
ENSG00000125872	LRRN4	160	0.00232667	0.00469286	0	0	0.0252814
ENSG00000188782	CATSPER4	160	0.00296056	0.00578834	0	0	0.0354445
ENSG00000115380	EFEMP1	160	0.00615685	0.027016	0	0	0.263093
ENSG00000115593	SMYD1	160	0.00133385	0.00264153	0	0	0.0174187
ENSG00000198203	SULT1C2	160	0.00107688	0.00266299	0	0	0.0179289
ENSG00000280571	AC006059.2	160	0.00111444	0.00260356	0	0	0.0239597
ENSG00000176945	MUC20	160	0.00187336	0.00564671	0	0	0.0515971
ENSG00000169851	PCDH7	160	0.000964624	0.00289155	0	0	0.021531
ENSG00000109158	GABRA4	160	0.000594027	0.00123139	0	0	0.00896069
ENSG00000152611	CAPSL	160	0.00688756	0.0203106	0	0	0.217186
ENSG00000112333	NR2E1	160	0.00328776	0.00846183	0	0	0.05179
ENSG00000125337	KIF25	160	0.00210682	0.00572022	0	0	0.0506615
ENSG00000146648	EGFR	160	0.000647969	0.00145556	0	0	0.0099155
ENSG00000077800	FKBP6	160	0.00177148	0.0071634	0	0	0.0865548
ENSG00000135175	OCM2	160	0.00787965	0.0155472	0	0	0.0770928
ENSG00000106384	MOGAT3	160	0.00285215	0.0055873	0	0	0.0346753
ENSG00000137573	SULF1	160	0.00325042	0.0153218	0	0	0.160675
ENSG00000285254	AL513128.2	160	0.0023524	0.0045135	0	0	0.0263783
ENSG00000148702	HABP2	160	0.00164518	0.00312861	0	0	0.0154785
ENSG00000181903	OR4C6	160	0.00731498	0.0143598	0	0	0.0747358
ENSG00000089250	NOS1	160	0.000595899	0.0013877	0	0	0.0104423
ENSG00000183098	GPC6	160	0.00245252	0.00569909	0	0	0.0384526
ENSG00000213920	MDP1	160	0.00662462	0.0129658	0	0	0.0743806
ENSG00000126785	RHOJ	160	0.00246915	0.00564676	0	0	0.0368899
ENSG00000284906	ARHGAP11B	160	0.00259179	0.00509141	0	0	0.0236082
ENSG00000167195	GOLGA6C	160	0.00278048	0.00536872	0	0	0.0286993
ENSG00000248871	TNFSF12-TNFSF13	160	0.00304773	0.00583006	0	0	0.0331864
ENSG00000125861	GFRA4	160	0.00455642	0.0119417	0	0	0.1264
ENSG00000077274	CAPN6	160	0.00191219	0.00377911	0	0	0.0203715
ENSG00000118298	CA14	160	0.0017855	0.00339431	0	0	0.0200721
ENSG00000186007	LEMD1	160	0.00565433	0.0102746	0	0	0.053974
ENSG00000138068	SULT6B1	160	0.00484173	0.0124477	0	0	0.123568
ENSG00000223658	C1GALT1C1L	160	0.00587383	0.014928	0	0	0.130911
ENSG00000144035	NAT8	160	0.0053055	0.00950397	0	0	0.0410727
ENSG00000178662	CSRNP3	160	0.000585015	0.00127891	0	0	0.00843445
ENSG00000163012	ZSWIM2	160	0.00241793	0.00419266	0	0	0.0191521
ENSG00000185774	KCNIP4	160	0.00221321	0.00484206	0	0	0.0325658
ENSG00000164122	ASB5	160	0.00145715	0.00300555	0	0	0.0187333
ENSG00000244694	PTCHD4	160	0.000291564	0.000713818	0	0	0.00616377
ENSG00000146242	TPBG	160	0.00241237	0.00594977	0	0	0.0463362
ENSG00000146910	CNPY1	160	0.00171367	0.00320057	0	0	0.0151798
ENSG00000206579	XKR4	160	0.000443099	0.00133608	0	0	0.0122506
ENSG00000104369	JPH1	160	0.00169434	0.00376499	0	0	0.0267338
ENSG00000123243	ITIH5	160	0.000626961	0.00143828	0	0	0.00847779
ENSG00000188691	OR56A5	160	0.0063755	0.0115947	0	0	0.0573236
ENSG00000006071	ABCC8	160	0.000422199	0.00119707	0	0	0.00910055
ENSG00000255501	CARD18	160	0.00326419	0.00684691	0	0	0.0471627
ENSG00000121318	TAS2R10	160	0.00779851	0.0181149	0	0	0.110927
ENSG00000165966	PDZRN4	160	0.00157434	0.00356654	0	0	0.0281055
ENSG00000140297	GCNT3	160	0.00115075	0.00296787	0	0	0.0216904
ENSG00000166634	SERPINB12	160	0.00165587	0.00309045	0	0	0.01609
ENSG00000104998	IL27RA	160	0.00221513	0.00459385	0	0	0.0268779
ENSG00000160439	RDH13	160	0.000714268	0.00200198	0	0	0.0194647
ENSG00000204183	GDF5OS	160	0.00551021	0.0104787	0	0	0.0457265
ENSG00000215454	KRTAP10-4	160	0.00358193	0.00769002	0	0	0.0574933
ENSG00000143556	S100A7	160	0.0139312	0.0280382	0	0	0.142324
ENSG00000171722	SPATA46	160	0.00494583	0.00952768	0	0	0.0488911
ENSG00000116194	ANGPTL1	160	0.00171876	0.00361384	0	0	0.0295364
ENSG00000081479	LRP2	160	0.000650413	0.00178479	0	0	0.0114848
ENSG00000196277	GRM7	160	0.00081154	0.00194895	0	0	0.0193533
ENSG00000169064	ZBBX	160	0.00145225	0.00310625	0	0	0.0205378
ENSG00000182132	KCNIP1	160	0.0020694	0.0039495	0	0	0.0213698
ENSG00000204659	CBY3	160	0.00902421	0.0201129	0	0	0.124781
ENSG00000164393	ADGRF2	160	0.00105506	0.00232051	0	0	0.0214792
ENSG00000073067	CYP2W1	160	0.00199274	0.00352497	0	0	0.0194391
ENSG00000091656	ZFHX4	160	0.000598073	0.0016044	0	0	0.0124064
ENSG00000148297	MED22	160	0.00101469	0.00236685	0	0	0.0171407
ENSG00000188816	HMX2	160	0.0039495	0.00691062	0	0	0.0285102
ENSG00000189431	RASSF10	160	0.00222626	0.00401665	0	0	0.0220227
ENSG00000175315	CST6	160	0.0147932	0.0360004	0	0	0.28283
ENSG00000283297	TEX52	160	0.00591487	0.0123359	0	0	0.0970516
ENSG00000135517	MIP	160	0.00171828	0.00357761	0	0	0.0230134
ENSG00000183921	SDR42E2	160	0.00307012	0.00676276	0	0	0.0439491
ENSG00000174939	ASPHD1	160	0.00252518	0.00461846	0	0	0.0315593
ENSG00000173976	RAX2	160	0.00269302	0.00512485	0	0	0.0318288
ENSG00000100146	SOX10	160	0.00180523	0.00381627	0	0	0.0214626
ENSG00000165164	CFAP47	160	0.000579992	0.00116868	0	0	0.00736524
ENSG00000238205	MPC1L	160	0.0089465	0.0179373	0	0	0.12483
ENSG00000215704	CELA2B	160	0.00459591	0.00820653	0	0	0.0460121
ENSG00000142871	CCN1	160	0.00183876	0.0032709	0	0	0.014919
ENSG00000163060	TEKT4	160	0.00349622	0.00688016	0	0	0.0463582
ENSG00000176020	AMIGO3	160	0.00215023	0.00452529	0	0	0.0379235
ENSG00000173366	AC097637.1	160	0.00166556	0.00281183	0	0	0.0103861
ENSG00000144810	COL8A1	160	0.001238	0.00386726	0	0	0.0384144
ENSG00000181541	MAB21L2	160	0.0022076	0.00393809	0	0	0.0220947
ENSG00000151962	RBM46	160	0.00372804	0.0100794	0	0	0.0839289
ENSG00000145721	LIX1	160	0.00159942	0.00308736	0	0	0.0169782
ENSG00000221988	PPT2	160	0.00515483	0.0112239	0	0	0.0674341
ENSG00000128617	OPN1SW	160	0.00543899	0.00999009	0	0	0.0508019
ENSG00000244693	CTAGE8	160	0.00266673	0.00517576	0	0	0.0362269
ENSG00000120215	MLANA	160	0.00229552	0.00455526	0	0	0.028131
ENSG00000156650	KAT6B	160	0.000228895	0.000468329	0	0	0.00257433
ENSG00000138207	RBP4	160	0.00512577	0.00973189	0	0	0.04935
ENSG00000007372	PAX6	160	0.000549777	0.00153169	0	0	0.0108895
ENSG00000085733	CTTN	160	0.00252751	0.00880305	0	0	0.0686445
ENSG00000149428	HYOU1	160	0.00122323	0.00380186	0	0	0.0356077
ENSG00000134551	PRH2	160	0.00363832	0.00925075	0	0	0.059075
ENSG00000178882	RFLNA	160	0.00195729	0.00350176	0	0	0.0175094
ENSG00000092009	CMA1	160	0.00693649	0.0124249	0	0	0.0724065
ENSG00000182271	TMIGD1	160	0.00655323	0.0136056	0	0	0.0886767
ENSG00000255713	OR4D2	160	0.00322726	0.00736557	0	0	0.0657368
ENSG00000213822	CEACAM18	160	0.00523923	0.0107016	0	0	0.0733805
ENSG00000101349	PAK5	160	0.00144163	0.00318441	0	0	0.0231961
ENSG00000171189	GRIK1	160	0.00140079	0.00249248	0	0	0.0124306
ENSG00000198759	EGFL6	160	0.00286483	0.00579723	0	0	0.0348264
ENSG00000169807	PRY2	160	0.00644513	0.0131801	0	0	0.0741933
ENSG00000160678	S100A1	160	0.00230897	0.00568858	0	0	0.0556306
ENSG00000285777	AL139142.2	160	0.00369044	0.00781383	0	0	0.0606437
ENSG00000203730	TEDDM1	160	0.00294643	0.00618886	0	0	0.0486135
ENSG00000162771	FAM71A	160	0.00331534	0.00638085	0	0	0.031833
ENSG00000197769	MAP1LC3C	160	0.00673071	0.0132101	0	0	0.0897346
ENSG00000115963	RND3	160	0.00241846	0.00505377	0	0	0.0369615
ENSG00000163273	NPPC	160	0.00548662	0.00974517	0	0	0.0504448
ENSG00000197888	UGT2B17	160	0.03222	0.0782181	0	0	0.550122
ENSG00000283988	TAF11L9	160	0.0135061	0.0251829	0	0	0.129074
ENSG00000164287	CDC20B	160	0.00151403	0.00279468	0	0	0.0161356
ENSG00000180658	OR2A4	160	0.004079	0.0085747	0	0	0.0611666
ENSG00000112319	EYA4	160	0.00048957	0.000972318	0	0	0.00690341
ENSG00000272968	RBAK-RBAKDN	160	0.00609152	0.0109995	0	0	0.0573591
ENSG00000253649	PRSS51	160	0.00349496	0.00776265	0	0	0.0597799
ENSG00000170324	FRMPD2	160	0.00104037	0.00214782	0	0	0.0122687
ENSG00000129159	KCNC1	160	0.000679813	0.00158421	0	0	0.0094978
ENSG00000196844	PATE2	160	0.00373818	0.00720898	0	0	0.0488646
ENSG00000166111	SVOP	160	0.00124937	0.00271563	0	0	0.0197897
ENSG00000108244	KRT23	160	0.00283702	0.00589335	0	0	0.0426162
ENSG00000260325	HSPB9	160	0.0146872	0.0297152	0	0	0.198585
ENSG00000101670	LIPG	160	0.000589435	0.00116984	0	0	0.00643903
ENSG00000128250	RFPL1	160	0.00528993	0.0119779	0	0	0.111922
ENSG00000102104	RS1	160	0.00170942	0.00325414	0	0	0.0194151
ENSG00000170965	PLAC1	160	0.00413792	0.0103319	0	0	0.0879386
ENSG00000130829	DUSP9	160	0.00215595	0.0038338	0	0	0.0225275
ENSG00000165194	PCDH19	160	0.000886996	0.0018307	0	0	0.0126734
ENSG00000118733	OLFM3	160	0.00158196	0.00290391	0	0	0.0156823
ENSG00000187123	LYPD6	160	0.00154155	0.0033534	0	0	0.0249373
ENSG00000115592	PRKAG3	160	0.00255001	0.00532675	0	0	0.0396946
ENSG00000157150	TIMP4	160	0.00561309	0.0108763	0	0	0.0739663
ENSG00000173702	MUC13	160	0.00186073	0.00342987	0	0	0.0248154
ENSG00000163440	PDCL2	160	0.00823629	0.0155444	0	0	0.104173
ENSG00000145626	UGT3A1	160	0.000896845	0.00182273	0	0	0.0127588
ENSG00000203690	TCP10	160	0.000899939	0.00186984	0	0	0.0110518
ENSG00000176269	OR4F21	160	0.0110567	0.0210683	0	0	0.114516
ENSG00000133878	DUSP26	160	0.00422699	0.00839286	0	0	0.0448076
ENSG00000156103	MMP16	160	0.000753098	0.0014944	0	0	0.0089819
ENSG00000106689	LHX2	160	0.00252926	0.00441263	0	0	0.0246817
ENSG00000189090	FAM25G	160	0.0144677	0.0291614	0	0	0.262184
ENSG00000122852	SFTPA1	160	0.00304666	0.00682032	0	0	0.0633212
ENSG00000156575	PRG3	160	0.00891144	0.0180362	0	0	0.156145
ENSG00000166106	ADAMTS15	160	0.00129657	0.00242166	0	0	0.0140327
ENSG00000183715	OPCML	160	0.00124731	0.00353923	0	0	0.032786
ENSG00000069431	ABCC9	160	0.000439262	0.000972175	0	0	0.00709336
ENSG00000257987	TEX49	160	0.0111643	0.0226011	0	0	0.196093
ENSG00000184967	NOC4L	160	0.00286015	0.00481799	0	0	0.0195587
ENSG00000182521	TBPL2	160	0.0043204	0.00857424	0	0	0.0563957
ENSG00000225180	PVALEF	160	0.0076519	0.0153339	0	0	0.0691176
ENSG00000189001	SBSN	160	0.00310687	0.00652819	0	0	0.0624437
ENSG00000124440	HIF3A	160	0.00113978	0.00289306	0	0	0.0251723
ENSG00000056998	GYG2	160	0.00219644	0.00517513	0	0	0.04624
ENSG00000175809	CBLL2	160	0.00505978	0.0105409	0	0	0.0800601
ENSG00000116329	OPRD1	160	0.0519863	0.647397	0	0	8.18978
ENSG00000125571	IL37	160	0.00803292	0.0158609	0	0	0.133204
ENSG00000066248	NGEF	160	0.00183927	0.00374709	0	0	0.0302275
ENSG00000225526	MKRN2OS	160	0.00311936	0.00630702	0	0	0.0405537
ENSG00000144820	ADGRG7	160	0.00213411	0.0042463	0	0	0.0254877
ENSG00000275896	PRSS2	160	0.00723587	0.0133379	0	0	0.080855
ENSG00000104415	CCN4	160	0.00157542	0.00333994	0	0	0.0238946
ENSG00000120210	INSL6	160	0.00586234	0.0165854	0	0	0.176595
ENSG00000136859	ANGPTL2	160	0.00221779	0.00432181	0	0	0.0290784
ENSG00000188833	ENTPD8	160	0.00292538	0.00522994	0	0	0.0260062
ENSG00000150201	FXYD4	160	0.00857556	0.0155311	0	0	0.0891634
ENSG00000186766	FOXI2	160	0.00198386	0.00350713	0	0	0.0220442
ENSG00000256206	AC018523.2	160	0.00520038	0.00880856	0	0	0.0506836
ENSG00000179431	FJX1	160	0.0030656	0.00512549	0	0	0.0269478
ENSG00000013588	GPRC5A	160	0.000945718	0.00192036	0	0	0.0109984
ENSG00000139648	KRT71	160	0.003636	0.006847	0	0	0.047443
ENSG00000287694	AC106741.1	160	0.00170484	0.00353937	0	0	0.0241706
ENSG00000188176	SMTNL2	160	0.0027514	0.00478481	0	0	0.022656
ENSG00000132677	RHBG	160	0.00202498	0.0034446	0	0	0.0181187
ENSG00000143278	F13B	160	0.00210431	0.00405505	0	0	0.0324076
ENSG00000198570	RD3	160	0.00247084	0.00439448	0	0	0.0258013
ENSG00000115648	MLPH	160	0.00185631	0.00470686	0	0	0.0289256
ENSG00000128045	RASL11B	160	0.00294962	0.00492629	0	0	0.0199151
ENSG00000113100	CDH9	160	0.0017598	0.00338791	0	0	0.0183208
ENSG00000272647	AC005020.2	160	0.0100221	0.0184297	0	0	0.0823522
ENSG00000107159	CA9	160	0.00507433	0.00965249	0	0	0.0673567
ENSG00000095203	EPB41L4B	160	0.00132151	0.00300684	0	0	0.0241902
ENSG00000151025	GPR158	160	0.00101421	0.00220007	0	0	0.0171398
ENSG00000108001	EBF3	160	0.00149976	0.00356087	0	0	0.02976
ENSG00000181009	OR52N5	160	0.00256696	0.00491425	0	0	0.0365123
ENSG00000169327	OR5AU1	160	0.000807783	0.00161409	0	0	0.0128802
ENSG00000237515	SHISA9	160	0.000831176	0.00169512	0	0	0.0110387
ENSG00000171401	KRT13	160	0.00252067	0.00474691	0	0	0.0234646
ENSG00000075429	CACNG5	160	0.00118971	0.00576047	0	0	0.0702806
ENSG00000212710	CTAGE1	160	0.00182234	0.00375358	0	0	0.0250891
ENSG00000213892	CEACAM16	160	0.00476904	0.00836087	0	0	0.0405964
ENSG00000149633	KIAA1755	160	0.00107543	0.00217563	0	0	0.015371
ENSG00000101134	DOK5	160	0.00297167	0.00686832	0	0	0.0700285
ENSG00000184788	SATL1	160	0.000936123	0.00155982	0	0	0.00803819
ENSG00000132854	KANK4	160	0.00117434	0.00266835	0	0	0.0247374
ENSG00000144229	THSD7B	160	0.00108221	0.00192322	0	0	0.0107062
ENSG00000154252	GAL3ST2	160	0.00490617	0.00901988	0	0	0.0495539
ENSG00000214237	MINDY4B	160	0.00359826	0.00769711	0	0	0.0710977
ENSG00000174808	BTC	160	0.00335845	0.00629976	0	0	0.0408253
ENSG00000164197	RNF180	160	0.00142773	0.00247121	0	0	0.013938
ENSG00000131435	PDLIM4	160	0.00265055	0.00525008	0	0	0.0383853
ENSG00000204389	HSPA1A	160	0.00371925	0.00757803	0	0	0.0520341
ENSG00000226690	AC013470.2	160	0.00247062	0.00489293	0	0	0.0366416
ENSG00000153956	CACNA2D1	160	0.000870133	0.00187046	0	0	0.015233
ENSG00000174038	C9orf131	160	0.00207721	0.00477708	0	0	0.0367235
ENSG00000275493	AL627230.1	160	0.0183275	0.0312682	0	0	0.215089
ENSG00000136839	OR13C9	160	0.00912175	0.0191179	0	0	0.129819
ENSG00000260230	FRRS1L	160	0.000558769	0.00116055	0	0	0.00799414
ENSG00000171501	OR1N2	160	0.0127535	0.040508	0	0	0.414659
ENSG00000167311	ART5	160	0.00443923	0.00779815	0	0	0.0453206
ENSG00000109991	P2RX3	160	0.00197669	0.0042428	0	0	0.0318829
ENSG00000255292	AP002884.2	160	0.00659738	0.0112202	0	0	0.0596387
ENSG00000178401	DNAJC22	160	0.0020223	0.00454366	0	0	0.0325496
ENSG00000175183	CSRP2	160	0.00134086	0.00245191	0	0	0.0136432
ENSG00000111245	MYL2	160	0.00662801	0.0124251	0	0	0.0764359
ENSG00000139915	MDGA2	160	0.000933967	0.00172362	0	0	0.00949425
ENSG00000205669	ACOT6	160	0.00436198	0.00815166	0	0	0.0489532
ENSG00000176842	IRX5	160	0.00275702	0.00482622	0	0	0.0259513
ENSG00000167772	ANGPTL4	160	0.0028267	0.0048225	0	0	0.0233282
ENSG00000183778	B3GALT5	160	0.000627758	0.00154929	0	0	0.0145157
ENSG00000187682	ERAS	160	0.00520833	0.00923492	0	0	0.051498
ENSG00000198049	AVPR1B	160	0.00162488	0.00326291	0	0	0.0200888
ENSG00000115616	SLC9A2	160	0.00134854	0.00248648	0	0	0.0140614
ENSG00000256977	LIMS3	160	0.00331235	0.00660037	0	0	0.0390586
ENSG00000284631	SCYGR4	160	0.00621557	0.0120457	0	0	0.0797042
ENSG00000163347	CLDN1	160	0.00232599	0.00378655	0	0	0.0150251
ENSG00000109738	GLRB	160	0.00386784	0.0075919	0	0	0.0415837
ENSG00000196230	TUBB	160	0.00193451	0.00502562	0	0	0.0532103
ENSG00000198523	PLN	160	0.00230408	0.00410924	0	0	0.0226982
ENSG00000198074	AKR1B10	160	0.00431053	0.00877916	0	0	0.0699454
ENSG00000185863	TMEM210	160	0.0085258	0.0145385	0	0	0.0863166
ENSG00000197768	STPG3	160	0.00458859	0.00776308	0	0	0.0449382
ENSG00000198610	AKR1C4	160	0.00401451	0.00694798	0	0	0.0356005
ENSG00000256574	OR13A1	160	0.00352014	0.00768162	0	0	0.0567849
ENSG00000166796	LDHC	160	0.010449	0.0280539	0	0	0.172701
ENSG00000140600	SH3GL3	160	0.00205674	0.00334351	0	0	0.0144643
ENSG00000187773	DIPK1C	160	0.00195885	0.00318212	0	0	0.0202171
ENSG00000196131	VN1R2	160	0.00513645	0.00855756	0	0	0.0362053
ENSG00000063515	GSC2	160	0.00292557	0.0058647	0	0	0.0472431
ENSG00000130234	ACE2	160	0.00103545	0.00338759	0	0	0.038201
ENSG00000179051	RCC2	160	0.00165461	0.00276128	0	0	0.0157436
ENSG00000021852	C8B	160	0.00345432	0.0059189	0	0	0.0289211
ENSG00000184144	CNTN2	160	0.00069311	0.00261744	0	0	0.0309079
ENSG00000168243	GNG4	160	0.00155826	0.00279197	0	0	0.0154459
ENSG00000115353	TACR1	160	0.00181	0.00331589	0	0	0.0211212
ENSG00000112981	NME5	160	0.0028119	0.00455789	0	0	0.0212157
ENSG00000168490	PHYHIP	160	0.0642707	0.308737	0	0	2.62357
ENSG00000147432	CHRNB3	160	0.00294934	0.00555733	0	0	0.032453
ENSG00000264668	AC138696.1	160	0.00340237	0.00646067	0	0	0.0373868
ENSG00000041982	TNC	160	0.00118274	0.00234829	0	0	0.0114473
ENSG00000095713	CRTAC1	160	0.00676042	0.0257088	0	0	0.245818
ENSG00000188316	ENO4	160	0.00272536	0.00747685	0	0	0.0862007
ENSG00000167332	OR51E2	160	0.00296176	0.00550039	0	0	0.0304452
ENSG00000254772	EEF1G	160	0.00328702	0.00644376	0	0	0.0469925
ENSG00000181333	HEPHL1	160	0.00125865	0.00236879	0	0	0.0212846
ENSG00000285901	AC008012.1	160	0.00193275	0.00303217	0	0	0.0129609
ENSG00000165935	SMCO2	160	0.00369771	0.00641779	0	0	0.0426089
ENSG00000165566	AMER2	160	0.000767883	0.00141933	0	0	0.0116883
ENSG00000129910	CDH15	160	0.00216803	0.00566578	0	0	0.0589325
ENSG00000266202	AC005697.1	160	0.0157211	0.0315288	0	0	0.233144
ENSG00000104938	CLEC4M	160	0.0019756	0.00340636	0	0	0.0170593
ENSG00000284797	AC008397.1	160	0.00720887	0.0125333	0	0	0.0604353
ENSG00000130988	RGN	160	0.00314031	0.005941	0	0	0.0441171
ENSG00000189326	SPANXN4	160	0.0151183	0.0265759	0	0	0.130847
ENSG00000130772	MED18	160	0.00376822	0.0060249	0	0	0.0267623
ENSG00000169418	NPR1	160	0.00259457	0.00678897	0	0	0.0699403
ENSG00000183831	ANKRD45	160	0.00189664	0.0030773	0	0	0.0136211
ENSG00000277893	SRD5A2	160	0.00172804	0.00289126	0	0	0.015086
ENSG00000285635	AC021660.3	160	0.0166606	0.0343537	0	0	0.209482
ENSG00000256043	CTSO	160	0.00185373	0.00372638	0	0	0.0219464
ENSG00000039139	DNAH5	160	0.000572431	0.00154543	0	0	0.0117003
ENSG00000197479	PCDHB11	160	0.00219091	0.00440865	0	0	0.0345095
ENSG00000204252	HLA-DOA	160	0.00284844	0.00586121	0	0	0.034033
ENSG00000112541	PDE10A	160	0.000464407	0.000928636	0	0	0.00500396
ENSG00000179603	GRM8	160	0.00125344	0.00212296	0	0	0.0102651
ENSG00000168481	LGI3	160	0.00164771	0.00266194	0	0	0.0112407
ENSG00000283992	SLURP2	160	0.0133936	0.0228347	0	0	0.13927
ENSG00000277556	OR13C5	160	0.00895271	0.0165383	0	0	0.116837
ENSG00000106852	LHX6	160	0.00254245	0.00866284	0	0	0.0969316
ENSG00000227877	MRLN	160	0.00257587	0.00484862	0	0	0.0420241
ENSG00000165478	HEPACAM	160	0.00228934	0.00400771	0	0	0.020188
ENSG00000139219	COL2A1	160	0.00160428	0.00347922	0	0	0.0238036
ENSG00000166856	GPR182	160	0.00221908	0.0038826	0	0	0.0196196
ENSG00000169208	OR10G3	160	0.00368345	0.00721816	0	0	0.0485607
ENSG00000255804	OR6J1	160	0.00189301	0.00377805	0	0	0.0260047
ENSG00000185070	FLRT2	160	0.000423191	0.000925744	0	0	0.00493675
ENSG00000183476	SH2D7	160	0.00347078	0.00582625	0	0	0.0306432
ENSG00000198028	ZNF560	160	0.0029923	0.00562614	0	0	0.0358795
ENSG00000105261	OVOL3	160	0.0109864	0.0182472	0	0	0.0963216
ENSG00000241123	KRTAP10-5	160	0.011883	0.0271487	0	0	0.196731
ENSG00000002586	CD99	160	0.00181423	0.00344753	0	0	0.0255276
ENSG00000125931	CITED1	160	0.00466277	0.00774867	0	0	0.0309361
ENSG00000182492	BGN	160	0.00700677	0.0202162	0	0	0.172395
ENSG00000156150	ALX3	160	0.00383133	0.00710168	0	0	0.0548126
ENSG00000178021	TSPYL6	160	0.00294969	0.0053639	0	0	0.0332194
ENSG00000115474	KCNJ13	160	0.00261006	0.00517869	0	0	0.034107
ENSG00000183185	GABRR3	160	0.00188189	0.00361896	0	0	0.0240101
ENSG00000163132	MSX1	160	0.00361018	0.0060891	0	0	0.031009
ENSG00000074211	PPP2R2C	160	0.00122071	0.00338714	0	0	0.0355257
ENSG00000137033	IL33	160	0.00433607	0.0176985	0	0	0.210467
ENSG00000241697	TMEFF1	160	0.0029741	0.00503589	0	0	0.0279426
ENSG00000171133	OR2K2	160	0.00577121	0.0106858	0	0	0.0819179
ENSG00000264230	ANXA8L1	160	0.00673118	0.0171307	0	0	0.170082
ENSG00000148734	NPFFR1	160	0.00103789	0.00179858	0	0	0.00978444
ENSG00000213619	NDUFS3	160	0.00177762	0.00271747	0	0	0.0130914
ENSG00000149124	GLYAT	160	0.00308939	0.00504381	0	0	0.0262534
ENSG00000139292	LGR5	160	0.00190002	0.00375053	0	0	0.0262167
ENSG00000182050	MGAT4C	160	0.000365911	0.000686091	0	0	0.00445348
ENSG00000132972	RNF17	160	0.0341196	0.111572	0	0	1.00179
ENSG00000151322	NPAS3	160	0.000961419	0.00232582	0	0	0.0207888
ENSG00000259066	AL110118.2	160	0.00912915	0.0169172	0	0	0.117728
ENSG00000184140	OR4F6	160	0.00835497	0.0167281	0	0	0.135246
ENSG00000074660	SCARF1	160	0.00177847	0.00307825	0	0	0.021323
ENSG00000186868	MAPT	160	0.000550951	0.00102769	0	0	0.00823953
ENSG00000182013	PNMA8A	160	0.0238998	0.0499876	0	0	0.277181
ENSG00000142549	IGLON5	160	0.00251636	0.00458726	0	0	0.0251809
ENSG00000165197	VEGFD	160	0.00392618	0.0078838	0	0	0.0626681
ENSG00000162618	ADGRL4	160	0.00151253	0.00244332	0	0	0.0120561
ENSG00000243480	AMY2A	160	0.00564419	0.0102883	0	0	0.0677358
ENSG00000042781	USH2A	160	0.000577667	0.00117409	0	0	0.00953106
ENSG00000132031	MATN3	160	0.00274847	0.00471391	0	0	0.027492
ENSG00000172318	B3GALT1	160	0.00176039	0.00345064	0	0	0.0226744
ENSG00000273331	TM4SF19-TCTEX1D2	160	0.0102848	0.0191605	0	0	0.128644
ENSG00000112936	C7	160	0.00138245	0.00261495	0	0	0.0168174
ENSG00000180525	PRR26	160	0.0010083	0.00176196	0	0	0.0116106
ENSG00000107984	DKK1	160	0.00448871	0.00924503	0	0	0.0770549
ENSG00000185742	C11orf87	160	0.00173709	0.00299826	0	0	0.0168138
ENSG00000111215	PRR4	160	0.00938341	0.0189378	0	0	0.108351
ENSG00000184507	NUTM1	160	0.00252819	0.00853582	0	0	0.100438
ENSG00000167080	B4GALNT2	160	0.000999698	0.00214191	0	0	0.0188105
ENSG00000180777	ANKRD30B	160	0.0018353	0.00468636	0	0	0.0491612
ENSG00000072062	PRKACA	160	0.00104788	0.00167534	0	0	0.00835089
ENSG00000101463	SYNDIG1	160	0.00451571	0.00851299	0	0	0.0529578
ENSG00000129988	LBP	160	0.00487699	0.00822212	0	0	0.0420819
[truncated: 15,940 more rows]

## Sheet: Blood metabolomics
Index	Compounds	Class I	Class II	cpd_ID	HMDB	Pubchem CID	CAS	kegg_map	N	Mean	SD	Min	Median	Max
MADN0001	Glycine	Amino acid and Its metabolomics	Amino acids	C00037	HMDB0000123	750	56-40-6	ko00120,ko00230,ko00260,ko00310,ko00440,ko00480,ko00630,ko00730,ko00860,ko00970,ko01100,ko01200,ko01230,ko01240,ko02010,ko04080,ko04721,ko04974,ko04978,ko05230	160	-0.353698	0.148442	-0.911832	-0.333521	-0.033398
MADN0003	L-Glutamic Acid	Amino acid and Its metabolomics	Amino acids	C00025	HMDB0000148	33032	56-86-0	ko00220,ko00250,ko00330,ko00340,ko00430,ko00471,ko00480,ko00524,ko00630,ko00650,ko00860,ko00910,ko00970,ko01100,ko01200,ko01210,ko01230,ko01240,ko02010,ko04068,ko04072,ko04080,ko04216,ko04540,ko04713,ko04720,ko04721,ko04723,ko04724,ko04727,ko04730,ko04742,ko04964,ko04974,ko05014,ko05016,ko05017,ko05022,ko05030,ko05031,ko05033,ko05034,ko05230	160	1.0656	0.136827	0.716631	1.04852	1.49242
MADN0004	L-Isoleucine	Amino acid and Its metabolomics	Amino acids	C00407	HMDB0000172	6306	73-32-5	ko00280,ko00290,ko00970,ko01100,ko01210,ko01230,ko02010,ko04974,ko04978,ko05131,ko05230	160	2.01928	0.0662874	1.82028	2.02206	2.24051
MADN0006	L-Tryptophan	Amino acid and Its metabolomics	Amino acids	C00078	HMDB0000929	6305	73-22-3	ko00260,ko00380,ko00400,ko00970,ko01100,ko01210,ko01230,ko01240,ko04726,ko04974,ko04978,ko05143,ko05230	160	1.34104	0.0860568	1.0697	1.34526	1.54753
MADN0009	L-Pyroglutamic Acid	Amino acid and Its metabolomics	Amino acids	C01879	HMDB0000267	7405	98-79-3	ko00480,ko01100	160	0.22245	0.113685	-0.0877369	0.236077	0.48518
MADN0010	Allantoin	Organic acid And Its derivatives	Organic acid And Its derivatives	C01551	HMDB0000462	204	97-59-6	--	160	0.317364	0.124181	-0.0102181	0.302156	0.645123
MADN0011	β-Alanine	Amino acid and Its metabolomics	Amino acids	C00099	HMDB0000056	239	107-95-9	ko00240,ko00410,ko00640,ko00770,ko01100,ko01240,ko04080,ko04974	160	1.03454	0.0953464	0.814619	1.04934	1.24433
MADN0012	Ala-Ala	Amino acid and Its metabolomics	Small Peptide	C00993	HMDB0003459	5460362	1948-31-8	ko01100	160	-0.974688	0.204073	-2.13041	-0.940823	-0.537122
MADN0015	N-Acetyl-L-Tyrosine	Amino acid and Its metabolomics	Amino acid derivatives	C01657	HMDB0000866	68310	537-55-3	--	160	-0.664966	0.170904	-1.3405	-0.641337	-0.182706
MADN0017	N-Isovaleroylglycine	Amino acid and Its metabolomics	Amino acid derivatives	-	HMDB0000678	546304	16284-60-9	--	160	-1.2207	0.430808	-2.39968	-1.15747	-0.459885
MADN0018	N-Propionylglycine	Amino acid and Its metabolomics	Amino acids	-	HMDB0000783	98681	21709-90-0	--	160	-1.2851	0.376495	-2.48765	-1.23478	-0.439228
MADN0020	Phenylacetyl-L-Glutamine	Amino acid and Its metabolomics	Amino acid derivatives	C04148	HMDB0006344	92258	28047-15-6	ko00360	160	1.55087	0.332491	0.690887	1.57457	2.3231
MADN0021	Sarcosine	Amino acid and Its metabolomics	Amino acids	C00213	HMDB0000271	1088	107-97-1	ko00260,ko00330,ko01100	160	1.02388	0.0954334	0.802581	1.03395	1.24036
MADN0022	Glu-Cys	Amino acid and Its metabolomics	Small Peptide	C00669	HMDB0001049	123938	636-58-8	ko00480,ko01100,ko01240,ko04216	160	-1.53551	0.429278	-2.59663	-1.47216	-0.226328
MADN0023	Galactitol	Carbohydrates and Its metabolites	Sugar Alcoholss	C01697	HMDB0000107	11850	608-66-2	ko00052,ko01100	160	2.84085	0.0739932	2.61185	2.84429	3.0136
MADN0027	1-Methylxanthine	Nucleotide And Its metabolomics	Nucleotide and Its metabolomics	-	HMDB0010738	80220	6136-37-4	--	160	0.318127	0.560307	-0.786967	0.370536	1.33805
MADN0028	Xanthine	Nucleotide And Its metabolomics	Nucleotide and Its metabolomics	C00385	HMDB0000292	1188	69-89-6	ko00230,ko00232,ko01100	160	1.09574	0.143615	0.681067	1.11455	1.41995
MADN0034	Hypoxanthine	Nucleotide And Its metabolomics	Nucleotide and Its metabolomics	C00262	HMDB0000157	790	68-94-0	ko00230,ko01100	160	1.85443	0.337287	0.893959	1.92108	2.43892
MADN0035	Purine	Nucleotide And Its metabolomics	Nucleotide and Its metabolomics	C15587	HMDB0001366	1044	120-73-0	--	160	1.35785	0.13452	1.00143	1.36676	1.97026
MADN0037	Pyrroloquinoline Quinone	Organic acid And Its derivatives	Organic acid And Its derivatives	C00113	HMDB0013636	1024	72909-34-3	--	160	0.921721	0.205506	0.092119	0.96831	1.33851
MADN0040	Succinic Acid	Organic acid And Its derivatives	Organic acid And Its derivatives	C00042	HMDB0000254	1110	110-15-6	ko00020,ko00190,ko00250,ko00310,ko00350,ko00360,ko00620,ko00630,ko00640,ko00650,ko00760,ko00920,ko01100,ko01200,ko04024,ko04727,ko04922,ko05230	160	0.864208	0.210113	0.359687	0.878853	1.25993
MADN0041	α-Ketoglutaric Acid（α-KG）	Organic acid And Its derivatives	Organic acid And Its derivatives	C00026	HMDB0000208	51	328-50-7	ko00020,ko00040,ko00053,ko00220,ko00250,ko00310,ko00340,ko00430,ko00471,ko00630,ko00650,ko01100,ko01200,ko01210,ko01230,ko01240,ko04066,ko04727,ko04922,ko04964,ko04976,ko05230	160	0.996078	0.112066	0.760745	1.00262	1.19564
MADN0042	Cis-Aconitic Acid	Organic acid And Its derivatives	Organic acid And Its derivatives	C00417	HMDB0000072	643757	585-84-2	ko00020,ko00630,ko01100,ko01210	160	1.48158	0.102415	1.16322	1.48639	1.73692
MADN0043	Pyruvic Acid	Organic acid And Its derivatives	Organic acid And Its derivatives	C00022	HMDB0000243	1060	127-17-3	ko00010,ko00020,ko00030,ko00040,ko00053,ko00250,ko00260,ko00270,ko00290,ko00330,ko00350,ko00360,ko00430,ko00440,ko00620,ko00630,ko00650,ko00730,ko00760,ko00770,ko00900,ko01100,ko01200,ko01210,ko01230,ko01240,ko04066,ko04152,ko04911,ko04922,ko04930,ko04931,ko05230,ko05415	160	1.46051	0.103087	1.16584	1.46374	1.76541
MADN0045	D-Arabinitol	Carbohydrates and Its metabolites	Sugar Alcoholss	C01904	HMDB0000568	94154	488-82-4	ko00040,ko01100	160	0.580125	0.116173	0.275539	0.586169	0.961886
MADN0046	D-Sorbitol	Carbohydrates and Its metabolites	Sugar Alcoholss	C00794	HMDB0000247	5780	50-70-4	ko00051,ko00052,ko01100,ko02010,ko05415	160	2.91776	0.0709427	2.70304	2.92037	3.0791
MADN0048	D-Glucose	Carbohydrates and Its metabolites	Sugars	C00031	HMDB0000122	5793	50-99-7	ko00010,ko00030,ko00052,ko00500,ko00520,ko00524,ko01100,ko02010,ko04066,ko04068,ko04152,ko04742,ko04910,ko04911,ko04917,ko04922,ko04930,ko04931,ko04932,ko04933,ko04973,ko04976,ko04978,ko05230,ko05415	160	1.86494	0.108932	1.42742	1.87931	2.06972
MADN0049	D-Mannose	Carbohydrates and Its metabolites	Sugars	C00159	HMDB0000169	18950	3458-28-4	ko00051,ko00052,ko00520,ko01100,ko02010,ko04142,ko04625	160	1.844	0.108145	1.42624	1.85706	2.04382
MADN0051	D-Trehalose	Carbohydrates and Its metabolites	Sugars	C01083	HMDB0000975	7427	99-20-7	ko00500,ko01100,ko02010	160	-0.781984	0.187543	-1.29961	-0.78196	-0.265146
MADN0053	D-Erythronolactone	Carbohydrates and Its metabolites	Sugars	-	HMDB0000349	5325915	15667-21-7	--	160	0.175913	0.175307	-0.368594	0.200463	0.528492
MADN0056	Lactose	Carbohydrates and Its metabolites	Sugars	C00243	HMDB0000186	84571	63-42-3	ko00052,ko01100,ko02010,ko04973	160	-0.451319	0.150378	-0.90514	-0.447466	-0.118914
MADN0057	Lactulose	Carbohydrates and Its metabolites	Sugars	C07064	HMDB0000740	11333	4618-18-2	--	160	-0.593836	0.164217	-0.98941	-0.578055	-0.202035
MADN0058	L-Fucose	Carbohydrates and Its metabolites	Sugars	C01019	HMDB0000174	17106	2438-80-4	ko00051,ko00520,ko01100,ko04625	160	1.53942	0.106079	1.15998	1.54443	1.83274
MADN0060	Maltose	Carbohydrates and Its metabolites	Sugars	C00208	HMDB0000163	10991489	69-79-4	ko00500,ko01100,ko02010,ko04742,ko04973	160	-0.712352	0.155837	-1.16829	-0.713999	-0.335197
MADN0061	Maltotriose	Carbohydrates and Its metabolites	Sugars	C01835	HMDB0001262	439586	1109-28-0	ko02010,ko04973	160	-0.687305	0.127658	-1.06469	-0.676922	-0.284765
MADN0066	L-Ascorbate	CoEnzyme and vitamins	CoEnzyme and vitamins	C00072	HMDB00044	54670067	50-81-7	ko00053,ko00480,ko01100,ko01240,ko04066,ko04977	160	0.316427	0.158581	-0.235437	0.333797	0.627201
MADN0069	Pantothenol	CoEnzyme and vitamins	CoEnzyme and vitamins	C05944	HMDB0004231	4678	16485-10-2	ko00770	160	1.61845	0.0848185	1.345	1.62249	1.79526
MADN0073	2-Aminoethanesulfonic Acid	Organic acid And Its derivatives	Sulfonic acids	C00245	HMDB0000251	1123	107-35-7	ko00120,ko00430,ko00920,ko01100,ko02010,ko04080	160	2.37731	0.087061	2.1534	2.37984	2.64361
MADN0074	2-Aminoisobutyric Acid	Amino acid and Its metabolomics	Amino acid derivatives	C03665	HMDB0001906	6119	62-57-7	--	160	0.12039	0.119676	-0.243161	0.119907	0.550417
MADN0080	3-Hydroxybutyric acid	Organic acid And Its derivatives	Organic acid And Its derivatives	C01089	HMDB0000357	441	300-85-6	ko00072,ko00650,ko01100,ko04024	160	0.173421	0.337881	-0.415322	0.111825	1.16781
MADN0081	3-Hydroxypropanoic Acid	Organic acid And Its derivatives	Organic acid And Its derivatives	C01013	HMDB0000700	68152	503-66-2	ko00240,ko00410,ko00640,ko01100,ko01200	160	-0.0728871	0.136934	-0.694018	-0.0644478	0.193352
MADN0083	Adipic Acid	Organic acid And Its derivatives	Organic acid And Its derivatives	C06104	HMDB0000448	196	124-04-9	ko01100	160	-0.453247	0.205446	-1.18371	-0.412773	-0.0308109
MADN0086	Creatine	Organic acid And Its derivatives	Organic acid And Its derivatives	C00300	HMDB0000064	586	57-00-1	ko00260,ko00330,ko01100	160	0.718904	0.18667	0.329255	0.686839	1.24675
MADN0088	Dl-2-Aminooctanoic Acid	Organic acid And Its derivatives	Organic acid And Its derivatives	-	HMDB0000991	69522	644-90-6	--	160	-0.0689753	0.225669	-1.01033	-0.0472764	0.382577
MADN0089	Glutaric Acid	Organic acid And Its derivatives	Organic acid And Its derivatives	C00489	HMDB0000661	743	110-94-1	ko00071,ko00310,ko01100	160	-0.314769	0.205399	-0.773328	-0.315859	0.186485
MADN0090	Guanidinoethyl Sulfonate	Organic acid And Its derivatives	Sulfonic acids	C01959	HMDB0003584	68340	543-18-0	ko00430	160	-0.918383	0.195719	-1.55906	-0.929165	-0.400527
MADN0091	Hippuric Acid	Organic acid And Its derivatives	Organic acid And Its derivatives	C01586	HMDB0000714	464	495-69-2	ko00360,ko01100	160	0.319296	0.338966	-0.337292	0.305744	1.31854
MADN0092	Homogentisic Acid	Amino acid and Its metabolomics	Amino acid derivatives	C00544	HMDB0000130	780	451-13-8	ko00130,ko00350,ko01100,ko01240	160	-0.568591	0.128806	-0.89316	-0.556571	-0.122531
MADN0095	L-Lactic Acid	Organic acid And Its derivatives	Organic acid And Its derivatives	C00186	HMDB0000190	107689	79-33-4	ko00010,ko00051,ko00620,ko00640,ko01100,ko04024,ko04066,ko04922,ko05230	160	3.09012	0.0480415	2.94547	3.0933	3.22359
MADN0097	L-Dihydroorotic Acid	Organic acid And Its derivatives	Organic acid And Its derivatives	C00337	HMDB0003349	439216	5988-19-2	ko00240,ko01100,ko01240	160	-0.684914	0.247542	-1.49264	-0.676103	-0.0988417
MADN0104	Pyrrole-2-Carboxylic Acid	Organic acid And Its derivatives	Organic acid And Its derivatives	C05942	HMDB0004230	12473	634-97-9	ko00330	160	-0.827616	0.169439	-1.52187	-0.811589	-0.385066
MADN0111	3-(3-Hydroxyphenyl)propanoic acid	Organic acid And Its derivatives	Organic acid And Its derivatives	C11457	HMDB0000375	91	621-54-5	ko00360,ko01100	160	2.17421	0.0746521	1.91935	2.18161	2.34824
MADN0114	Ethylmalonic acid	Organic acid And Its derivatives	Organic acid And Its derivatives	-	HMDB0000622	11756	601-75-2	--	160	0.319866	0.117121	-0.0273777	0.329972	0.653801
MADN0115	beta-Ureidoisobutyric acid	Organic acid And Its derivatives	Organic acid And Its derivatives	C05100	HMDB0002031	160663	2905-86-4	--	160	-1.14788	0.19892	-2.07645	-1.13609	-0.748127
MADN0116	Mevalonate	Organic acid And Its derivatives	Organic acid And Its derivatives	C00418	HMDB0000227	449	150-97-0	ko00900,ko01100,ko04216	160	0.0837449	0.122584	-0.28193	0.0780015	0.395681
MADN0117	Acetaminophen Glucuronide	Alcohol and amines	Amines	-	HMDB0010316	83944	16110-10-4	--	160	-2.28586	0.521119	-2.82684	-2.38957	0.67339
MADN0118	N-Acetylglycine	Amino acid and Its metabolomics	Amino acid derivatives	-	HMDB0000532	10972	543-24-8	--	160	0.246163	0.178579	-0.230457	0.238363	0.972299
MADN0119	Cyclic Amp	Nucleotide And Its metabolomics	Nucleotide and Its metabolomics	C00575	HMDB0000058	6076	60-92-4	ko00230,ko01100,ko01522,ko04010,ko04014,ko04015,ko04020,ko04022,ko04024,ko04062,ko04072,ko04114,ko04211,ko04213,ko04261,ko04270,ko04340,ko04371,ko04540,ko04611,ko04670,ko04710,ko04713,ko04714,ko04720,ko04723,ko04724,ko04725,ko04726,ko04727,ko04728,ko04740,ko04742,ko04750,ko04910,ko04911,ko04912,ko04913,ko04914,ko04915,ko04916,ko04918,ko04919,ko04921,ko04922,ko04923,ko04924,ko04925,ko04926,ko04927…	160	-0.463606	0.128103	-0.774481	-0.466946	-0.0800332
MADN0120	3-Hydroxyhippuric Acid	Amino acid and Its metabolomics	Amino acid derivatives	-	HMDB0006116	450268	1637-75-8	--	160	-0.838404	0.592792	-2.37272	-0.776666	0.438021
MADN0121	2-(Dimethylamino)Guanosine	Nucleotide And Its metabolomics	Nucleotide and Its metabolomics	-	HMDB0004824	92919	2140-67-2	--	160	-0.0120899	0.108659	-0.403732	-0.0052942	0.283394
MADN0124	Β-Pseudouridine	Nucleotide And Its metabolomics	Nucleotide and Its metabolomics	C02067	HMDB0000767	15047	1445-07-4	ko00240,ko01100	160	1.40303	0.072923	1.16632	1.40079	1.56512
MADN0129	D-Fructose 6-Phosphate-Disodium Salt	Carbohydrates and Its metabolites	Phosphate sugars	-	-	22812950	26177-86-6	--	160	-0.325546	0.107335	-0.749183	-0.327726	0.061503
MADN0132	2-Oxoadipic acid	Organic acid And Its derivatives	Organic acid And Its derivatives	C00322	HMDB0000225	71	3184-35-8	ko00310,ko00380,ko01100,ko01210,ko01230,ko01240	160	2.46232	0.0538723	2.27612	2.4614	2.60404
MADN0133	1,2-Ethanediol, 1-(3-methoxy-4-(sulfooxy)phenyl)-	Organic acid And Its derivatives	Organic acid And Its derivatives	-	HMDB0003332	4183	3415-67-6	--	160	0.0102255	0.147413	-0.467697	0.0306174	0.286982
MADN0134	Dl-3,4-Dihydroxymandelic Acid	Organic acid And Its derivatives	Organic acid And Its derivatives	C05580	HMDB0001866	85782	775-01-9	ko00350,ko01100	160	-0.103047	0.0743159	-0.304351	-0.100528	0.165034
MADN0139	Valeric Acid	Organic acid And Its derivatives	Organic acid And Its derivatives	C00803	HMDB0000892	7991	109-52-4	--	160	0.210879	0.106024	-0.217062	0.213786	0.501654
MADN0140	3-Methyl-2-Oxobutanoic Acid	Organic acid And Its derivatives	Organic acid And Its derivatives	C00141	HMDB0000019	49	759-05-7	ko00280,ko00290,ko00770,ko01100,ko01210,ko01230,ko01240	160	-0.041387	0.0936436	-0.266426	-0.0386519	0.335934
MADN0144	Maltitol	Carbohydrates and Its metabolites	Sugar Alcoholss	-	HMDB0002928	493591	585-88-6	--	160	0.511337	0.170795	0.066516	0.528733	0.891362
MADN0149	Aspirin	Organic acid And Its derivatives	Organic acid And Its derivatives	C01405	HMDB0001879	2244	50-78-2	ko04976	160	-1.01418	0.133499	-1.37258	-1.0035	-0.645797
MADN0152	Methanesulfonic acid	Organic acid And Its derivatives	Sulfonic acids	C11145	-	6395	75-75-2	ko00920,ko01100	160	0.893073	0.184854	0.402193	0.890808	1.36332
MADN0155	3-Hydroxypropionic acid	Organic acid And Its derivatives	Organic acid And Its derivatives	-	HMDB0000750	86957	17119-15-2	--	160	-0.161037	0.11542	-0.554738	-0.156339	0.109439
MADN0158	3-(3-Hydroxyphenyl)-3-hydroxypropanoic acid	Organic acid And Its derivatives	Organic acid And Its derivatives	-	HMDB0002643	102959	3247-75-4	--	160	-0.331482	0.443027	-1.65896	-0.312868	0.770407
MADN0161	D-Mannitol	Carbohydrates and Its metabolites	Sugar Alcoholss	C00392	HMDB0000765	6251	69-65-8	ko00051,ko01100,ko02010	160	2.90179	0.0730875	2.68668	2.90794	3.06732
MADN0163	Ureidosuccinic acid	Organic acid And Its derivatives	Organic acid And Its derivatives	C00438	HMDB0000828	93072	923-37-5	ko00240,ko00250,ko01100,ko01240	160	-0.834504	0.197796	-1.99773	-0.807698	-0.383267
MADN0164	Iminodiacetic acid	Organic acid And Its derivatives	Organic acid And Its derivatives	C19911	HMDB0011753	8897	142-73-4	--	160	0.123219	0.117817	-0.417255	0.131856	0.411706
MADN0166	1,6-anhydro-β-D-glucose	Carbohydrates and Its metabolites	Sugars	-	HMDB0000640	724705	498-07-7	--	160	0.185102	0.190767	-0.363423	0.211738	0.691663
MADN0168	Butanone acid	Organic acid And Its derivatives	Organic acid And Its derivatives	-	-	58	600-18-0	--	160	0.0819263	0.142055	-0.401164	0.0687154	0.561867
MADN0171	N-Acetyl-L-Glutamic Acid	Amino acid and Its metabolomics	Amino acid derivatives	-	HMDB0001138	70914	1188-37-0	--	160	-0.495722	0.205135	-1.20655	-0.448887	-0.101746
MADN0172	Xylitol	Carbohydrates and Its metabolites	Sugar Alcoholss	C00379	HMDB0002917	6912	488-81-3	ko00040,ko01100,ko02010	160	-0.0127044	0.0964581	-0.262391	-0.00742143	0.256062
MADN0174	Gluconolactone	Carbohydrates and Its metabolites	Sugar acids	C00198	-	7027	90-80-2	ko00030,ko01100,ko01200	160	-0.306333	0.175464	-0.813989	-0.288542	0.175098
MADN0177	Guanidineacetic Acid	Organic acid And Its derivatives	Organic acid And Its derivatives	-	-	763	352-97-6	--	160	-0.452481	0.147418	-0.856532	-0.430487	-0.135946
MADN0180	(R)-2-Hydroxy-3-phenylpropionic acid	Organic acid And Its derivatives	Organic acid And Its derivatives	-	-	643327	7326-19-4	--	160	0.330131	0.142332	-0.0137088	0.338961	0.997893
MADN0181	D-(+)-sucrose	Carbohydrates and Its metabolites	Sugars	C00089	-	5988	57-50-1	ko00052,ko00500,ko01100,ko02010,ko04742,ko04973	160	-0.345193	0.246523	-1.36618	-0.284648	0.0508785
MADN0184	Dl-Threitol	Carbohydrates and Its metabolites	Sugar Alcoholss	-	-	169019	7493-90-5	--	160	-0.523201	0.396562	-1.39442	-0.575105	0.980905
MADN0185	1,5-Anhydro-D-glucitol	Carbohydrates and Its metabolites	Sugar Alcoholss	C07326	HMDB0002712	64960	154-58-5	--	160	1.541	0.106166	1.12313	1.55071	1.83592
MADN0187	3-Aminoisobutanoic Acid	Amino acid and Its metabolomics	Amino acids	-	HMDB0003911	64956	144-90-1	--	160	0.09071	0.120214	-0.390034	0.0901361	0.513866
MADN0191	3-Methacrylic acid	Organic acid And Its derivatives	Organic acid And Its derivatives	-	-	10931	541-47-9	--	160	1.3928	0.0586967	1.20218	1.40106	1.5117
MADN0198	Maleamic acid	Organic acid And Its derivatives	Organic acid And Its derivatives	-	-	5280451	557-24-4	--	160	0.270437	0.0749792	0.0192614	0.272862	0.505478
MADN0206	2-Hydroxy-3-Methylbutanoic Acid	Organic acid And Its derivatives	Organic acid And Its derivatives	-	-	99823	4026-18-0	--	160	1.04693	0.117578	0.717735	1.04643	1.43074
MADN0209	Isobutyric acid	Organic acid And Its derivatives	Organic acid And Its derivatives	-	-	6590	79-31-2	--	160	-0.451927	0.126067	-0.852102	-0.442791	-0.00103807
MADN0219	1-Hydroxy-2-Naphthoate	Organic acid And Its derivatives	Organic acid And Its derivatives	C03203	-	6844	86-48-6	ko01100	160	2.77708	0.058124	2.59015	2.77567	2.94932
MADN0221	D-Quinovose	Carbohydrates and Its metabolites	Sugars	C08352	-	439746	-	--	160	2.52837	0.106963	2.05418	2.53239	2.7455
MADN0222	Daidzein	Benzene and substituted derivatives	Benzene and substituted derivatives	C10208	HMDB0003312	5281708	486-66-8	ko01100	160	0.414602	0.345181	-0.408978	0.483305	1.07628
MADN0223	meso-Erythritol	Carbohydrates and Its metabolites	Sugars	C00503	-	222285	149-32-6	ko02010	160	0.410467	0.33537	-0.140086	0.338096	1.37886
MADN0224	N-Acetyl-DL-serine	Amino acid and Its metabolomics	Amino acid and Its metabolomics	-	-	352294	97-14-3	--	160	-0.0376893	0.0928692	-0.24056	-0.0357291	0.221169
MADN0225	Sedoheptulose	Carbohydrates and Its metabolites	Sugars	-	HMDB0003219	5459879	-	--	160	0.396766	0.141725	-0.190756	0.407743	0.834922
MADN0230	D-Ribono-1,4-lactone	Carbohydrates and Its metabolites	Sugar acids	-	-	111064	-	--	160	0.129566	0.124909	-0.243429	0.129289	0.542942
MADN0235	4-Hydroxybenzoic Acid	Benzene and substituted derivatives	Phenolic acids	C00156	HMDB0000500	135	99-96-7	ko00130,ko00790,ko01100,ko01240	160	0.521546	0.374819	-0.309416	0.468168	2.09446
MADN0238	Uric acid	Organic acid And Its derivatives	Organic acid And Its derivatives	C00366	HMDB0000289	1175	69-93-2	ko00230,ko01100,ko04976	160	-0.189128	0.104325	-0.495757	-0.19059	0.170643
MADN0270	Phthalic Acid	Benzene and substituted derivatives	Phenolic acids	C01606	HMDB0002107	1017	88-99-3	ko01100,ko02010	160	-0.273868	0.132045	-0.764456	-0.258628	0.0302367
MADN0272	4-Pyridoxic Acid	Heterocyclic compounds	Pteridines and derivatives	C00847	HMDB0000017	6723	82-82-6	ko00750,ko01100	160	0.310398	0.207158	-0.348911	0.299815	0.918693
MADN0287	4-Hydroxyhippurate	Amino acid and Its metabolomics	Amino acid derivatives	-	HMDB0013678	151012	2482-25-9	--	160	-0.868221	0.633208	-2.38305	-0.824818	0.425312
MADN0289	N-Acetyl-beta-alanine	Amino acid and Its metabolomics	Amino acid derivatives	C01073	HMDB0061880	76406	3025-95-4	ko00410	160	0.102913	0.0822313	-0.0956049	0.106743	0.361022
MADN0298	Ritalinic acid	Organic acid And Its derivatives	Organic acid And Its derivatives	-	HMDB0042008	86863	19395-41-6	--	160	-0.305243	0.104725	-0.565113	-0.292709	-0.0210281
MADN0318	3-Hydroxypicolinic acid	Heterocyclic compounds	Pteridines and derivatives	C18620	HMDB0013188	13401	874-24-8	--	160	-0.472415	0.214769	-1.25469	-0.444874	-0.0308376
MADN0321	Salicyluric acid	Benzene and substituted derivatives	Phenolic acids	C07588	HMDB0000840	10253	487-54-7	--	160	-0.0537018	0.379374	-0.970715	-0.0804148	1.97492
MADN0336	N-Acetyl-L-alanine	Amino acid and Its metabolomics	Amino acid derivatives	-	HMDB0000766	88064	97-69-8	--	160	-0.0297778	0.0991345	-0.328812	-0.022888	0.278418
MADN0351	Creatine phosphate	Nucleotide And Its metabolomics	Nucleotide and Its metabolomics	C02305	HMDB0001511	587	-	ko00330,ko01100	160	-0.556029	0.172845	-1.0565	-0.551467	-0.177193
MADN0358	Aleuritic Acid	Organic acid And Its derivatives	Organic acid And Its derivatives	-	-	10790	533-87-9	--	160	-0.822062	0.295971	-2.11881	-0.79844	-0.152232
MADN0361	Isethionic acid	Organic acid And Its derivatives	Sulfonic acids	C05123	HMDB0003903	7866	1562-00-1	ko00430,ko01100	160	1.88057	0.095355	1.63347	1.8859	2.09368
MADN0365	2,6-Dimethoxybenzoic acid	Organic acid And Its derivatives	Organic acid And Its derivatives	-	HMDB0029273	15109	1466-76-8	--	160	-0.609751	0.183571	-1.68437	-0.585491	-0.144176
MADN0370	D-(+)-Cellobiose	Carbohydrates and Its metabolites	Sugars	-	HMDB0000055	10712	528-50-7	--	160	-0.30678	0.1566	-0.674602	-0.306335	0.0916715
MADN0374	5-Hydroxy-2'-deoxyuridine	Nucleotide And Its metabolomics	Nucleotide and Its metabolomics	-	-	96622	5168-36-5	--	160	-0.844066	0.159591	-1.36964	-0.828426	-0.425208
MADN0375	2-Hydroxyadipic acid	Organic acid And Its derivatives	Organic acid And Its derivatives	-	HMDB0000321	193530	18294-85-4	--	160	-0.938117	0.162032	-1.49084	-0.916038	-0.497439
MADN0376	(R)-3-Hydroxybutanoic acid	Organic acid And Its derivatives	Organic acid And Its derivatives	-	HMDB0000011	92135	625-72-9	--	160	0.467472	0.334313	-0.051843	0.392242	1.43218
MADN0379	5,6-Dihydrouridine	Nucleotide And Its metabolomics	Nucleotide and Its metabolomics	-	HMDB0000497	94312	-	--	160	-0.868074	0.151324	-1.22872	-0.868592	-0.5103
MADN0398	Isovaleric acid	Organic acid And Its derivatives	Organic acid And Its derivatives	C08262	HMDB0000718	10430	503-74-2	--	160	0.0603742	0.136158	-0.320383	0.0464685	0.533297
MADN0399	D-Galacturonic Acid	Carbohydrates and Its metabolites	Sugar acids	C00333	HMDB0002545	439215	685-73-4	ko00040,ko00053,ko00520,ko01100,ko01240,ko02010	160	-0.788758	0.162563	-1.26253	-0.792804	-0.274924
MADN0411	3-Amino-4-Hydroxybenzoic Acid	Benzene and substituted derivatives	Phenolic acids	C12115	-	65083	1571-72-8	ko01100	160	-0.886514	0.203272	-1.55898	-0.86941	-0.44611
MADN0421	2,6-Dihydroxybenzoic acid	Organic acid And Its derivatives	Organic acid And Its derivatives	-	HMDB0013676	9338	303-07-1	--	160	0.339165	0.249032	-0.298524	0.360529	0.984023
MADN0429	cis-Citral	Aldehyde,Ketones,Esters	Aldehydes	C09847	HMDB0035092	638011	5392-40-5	--	160	-0.150093	0.135567	-0.479167	-0.140409	0.476807
MADN0438	cyclo(pro-tyr)	Amino acid and Its metabolomics	Small Peptide	-	-	119404	-	--	160	-1.01191	0.43693	-2.54067	-1.00298	0.346421
MADN0439	Ala-Glu	Amino acid and Its metabolomics	Small Peptide	-	HMDB0028686	128841	13187-90-1	--	160	-0.545592	0.16161	-1.02189	-0.530389	-0.131116
MADN0443	Asp-Gly	Amino acid and Its metabolomics	Small Peptide	-	-	151148	3790-51-0	--	160	-1.07072	0.184724	-1.83168	-1.05832	-0.686876
MADN0446	Leu-Tyr	Amino acid and Its metabolomics	Small Peptide	-	-	70410	968-21-8	--	160	0.347426	0.175579	-0.0870723	0.363326	0.726263
MADN0448	Trp-Leu	Amino acid and Its metabolomics	Small Peptide	-	-	6997510	13123-35-8	--	160	-0.49019	0.136647	-0.950468	-0.480848	-0.100443
MADN0451	Ile-Tyr	Amino acid and Its metabolomics	Small Peptide	-	-	7408195	38579-21-4	--	160	0.349235	0.173654	-0.0391089	0.363688	0.701249
MADN0460	His-Ile	Amino acid and Its metabolomics	Small Peptide	-	-	4060215	129050-48-2	--	160	-1.40903	0.297639	-2.61735	-1.34707	-0.862599
MADN0466	cyclo(glu-glu)	Amino acid and Its metabolomics	Small Peptide	-	-	7408481	16691-00-2	--	160	-1.25699	0.188808	-2.01614	-1.22774	-0.75836
MADN0469	PE(16:0/20:4)	GP	PE	-	HMDB0008937	71306340	70812-59-8	--	160	1.27256	0.136596	0.938239	1.27706	1.6594
MADN0470	PI(36:4)	GP	PI	-	-	138284476	-	--	160	-0.577469	0.157143	-1.03299	-0.561845	-0.200986
MADN0471	PI(16:0e/15-HETE)	GP	PI	-	-	134781609	-	--	160	-1.00558	0.239602	-2.11011	-0.962849	-0.540558
MADN0472	PE-NMe2(18:1(9Z)/18:1(9Z))	GP	PE	-	HMDB0010564	9547022	96687-22-8	--	160	1.13247	0.107168	0.758881	1.1365	1.42282
MADN0474	PI(36:2)	GP	PI	-	-	138199526	-	--	160	2.23047	0.11334	1.93749	2.23846	2.59159
MADN0475	PS(18:0/18:0)	GP	PS	-	-	9547096	51446-62-9	--	160	0.948563	0.120081	0.582383	0.948835	1.20231
MADN0479	PI(34:2)	GP	PI	-	-	138130059	-	--	160	-0.296262	0.133687	-0.642409	-0.3027	0.0461776
MADN0481	PI(38:4)	GP	PI	-	-	138227586	-	--	160	0.189703	0.0994967	-0.200935	0.199335	0.410862
MADN0482	PE(16:1e/14-HDoHE)	GP	PE	-	-	134760802	-	--	160	1.10938	0.164676	0.613501	1.11711	1.52933
MADN0485	PC(18:1e/14,15-EET)	GP	PC	-	-	134756090	-	--	160	0.732962	0.114901	0.250604	0.743136	1.03416
MADN0486	PC(16:1e/9-HODE)	GP	PC	-	-	134772484	-	--	160	1.54533	0.109539	1.1034	1.55814	1.8869
MADN0487	PC(18:1e/20-HDoHE)	GP	PC	-	-	134780202	-	--	160	-0.181395	0.138162	-0.552199	-0.172357	0.1178
MADN0488	PC(16:1e/8,9-EpETE)	GP	PC	-	-	134751282	-	--	160	-0.295903	0.228273	-1.04732	-0.298765	0.251297
MADN0489	PC(18:1e/9-HODE)	GP	PC	-	-	134728790	-	--	160	1.09756	0.106706	0.657811	1.10445	1.36716
MADN0490	PC(16:0e/8-HEPE)	GP	PC	-	-	134747221	-	--	160	1.03077	0.121914	0.647254	1.03604	1.29934
MADN0491	PC(16:0e/5,6-EET)	GP	PC	-	-	134761053	-	--	160	0.606627	0.145658	-0.0703211	0.61827	0.948645
MADN0492	PC(16:1e/17-HDoHE)	GP	PC	-	-	134782361	-	--	160	0.349068	0.135669	-0.0330653	0.345017	0.66987
MADN0494	SM(d34:2)	SL	SM	-	-	154573092	-	--	160	1.01848	0.14115	0.676481	1.02038	1.39776
MADN0495	SM(d34:1)	SL	SM	-	-	12049462	-	--	160	1.94453	0.119368	1.69734	1.94271	2.30539
MADN0499	2,4-Dihydroxy-6-pentylbenzoic acid	Organic acid And Its derivatives	Organicacid and Its derivatives	-	-	2826719	491-72-5	--	160	-0.273928	0.161406	-0.843312	-0.278086	0.140265
MADN0503	L-lyxose	Carbohydrates and Its metabolites	Carboxylic acids and derivatives	-	-	644176	1949-78-6	--	160	0.943677	0.119288	0.501889	0.937225	1.31655
MADN0509	D-Xylono-1,4-lactone	Aldehyde,Ketones,Esters	Esters	-	-	439799	18423-66-0	--	160	1.16022	0.163206	0.597165	1.16182	1.51162
MADN0513	4-toluenesulfonic acid	Organic acid And Its derivatives	Organicacid and Its derivatives	-	-	6101	104-15-4	--	160	-0.376221	0.237186	-0.890608	-0.393829	0.668748
MADN0516	Pyridine-3,4-dicarboxylic acid	Heterocyclic compounds	Pyridine and pyridine derivatives	-	-	10273	490-11-9	--	160	-0.488506	0.100749	-0.829525	-0.485826	-0.168264
MADN0518	2-thiophene acrylic acid	Heterocyclic compounds	Heterocyclic compounds	-	-	735981	15690-25-2	--	160	0.340879	0.248355	-0.313375	0.36681	1.00454
MADN0520	3,5-Dichlorosalicylic acid	Organic acid And Its derivatives	Organicacid and Its derivatives	-	-	9445	320-72-9	--	160	1.25763	0.724561	0.0714419	1.08394	2.88887
MADN0522	4-Acetylaminobenzoic acid	Organic acid And Its derivatives	Organicacid and Its derivatives	-	-	19266	556-08-1	--	160	-0.840755	0.464188	-2.335	-0.795059	0.177612
MADN0524	3-Amino-5-hydroxybenzoic acid	Organic acid And Its derivatives	Organicacid and Its derivatives	C12107	-	127115	76045-71-1	--	160	-0.890283	0.187889	-1.43305	-0.862228	-0.503192
MADN0527	L-Iditol	Carbohydrates and Its metabolites	Carboxylic acids and derivatives	-	HMDB0011632	5460044	488-45-9	--	160	2.90626	0.0696561	2.70161	2.9126	3.06332
MADN0529	(3S,4S,5R)-1,3,4,5,6-Pentahydroxyhexan-2-one	Carbohydrates and Its metabolites	Carboxylic acids and derivatives	-	HMDB0003418	92092	87-81-0	--	160	1.93899	0.090759	1.65954	1.94031	2.1562
MADN0530	2-Methoxyacetic acid	Organic acid And Its derivatives	Organicacid and Its derivatives	-	HMDB0041929	12251	625-45-6	--	160	-0.822811	0.110776	-1.22479	-0.815623	-0.491972
MADN0539	Proglumide	Amino acid and Its metabolomics	Amino acid derivatives	C01795	-	4922	6620-60-6	--	160	-1.20913	0.160939	-1.74992	-1.21199	-0.780023
MADN0542	N-Acetyltyramine	Amino acid and Its metabolomics	Amino acid derivatives	-	-	121051	1202-66-0	--	160	-0.802428	0.184352	-1.54509	-0.799691	-0.392616
MADN0543	5-fluoroindole-2-carboxylic acid	Heterocyclic compounds	Indole and Its derivatives	-	-	1820	399-76-8	--	160	-0.762273	0.174821	-1.45639	-0.744157	-0.38949
MADN0547	5-chloroindole-2-carboxylic acid	Organic acid And Its derivatives	Organicacid and Its derivatives	-	-	82693	10517-21-2	--	160	-0.831435	0.383424	-1.92544	-0.828195	1.0609
MADN0549	N-acetyl-DL-tryptophan	Amino acid and Its metabolomics	Amino acid derivatives	-	-	2002	87-32-1	--	160	-0.539749	0.14703	-1.03145	-0.545985	-0.20346
MADN0550	4-chloro-3-sulfonylaminobenzoic acid	Benzene and substituted derivatives	Benzene and substituted derivatives	-	-	14568	1205-30-7	--	160	-0.384455	0.177457	-0.872409	-0.362274	0.173431
MADN0562	3-bromopyruvate	Organic acid And Its derivatives	Organicacid and Its derivatives	-	-	70684	1113-59-3	--	160	-0.785191	0.286145	-1.36498	-0.823137	0.26824
MADN0564	2-pyrimidine acetic acid	Heterocyclic compounds	Heterocyclic compounds	-	-	12367098	66621-73-6	--	160	-0.491104	0.35539	-1.49879	-0.505213	0.317639
MADN0570	6'-Sialyllactose	Nucleotide And Its metabolomics	Nucleotide and Its metabolomics	-	-	9963743	157574-76-0	--	160	-1.25442	0.186479	-2.06614	-1.2337	-0.774173
MADN0571	(2R)-Glycerol-O-β-D-galactopyranoside	Carbohydrates and Its metabolites	Carboxylic acids and derivatives	-	HMDB0038664	16048618	16232-91-0	--	160	-0.453102	0.139097	-0.795705	-0.448312	-0.102081
MADN0572	Homovanillic Acid sulfate (sodium salt)	Organic acid And Its derivatives	Organicacid and Its derivatives	-	HMDB0011719	29981063	38339-06-9	--	160	-0.548108	0.193497	-1.01598	-0.563083	-0.0760146
MADN0576	S-Methyl-L-Cysteine-S-oxide	Amino acid and Its metabolomics	Amino acid derivatives	-	-	182092	6853-87-8	--	160	-0.906857	0.310148	-2.09047	-0.853562	-0.398562
MADN0580	AG-183	Benzene and substituted derivatives	Benzene and substituted derivatives	-	-	5328807	122520-90-5	--	160	0.368365	0.166287	0.0559058	0.334611	1.36031
MADN0583	N-glutarylglycine	Amino acid and Its metabolomics	Amino acid derivatives	-	HMDB0000590	23592950	17686-38-3	--	160	-0.927595	0.176918	-1.53073	-0.909436	-0.54318
MADN0584	(±)-Homocitric acid	Organic acid And Its derivatives	Organicacid and Its derivatives	C01251	HMDB0003518	28371	3562-74-1	ko00620,ko01100,ko01210,ko01230,ko01240	160	-1.54265	0.408426	-2.92959	-1.41976	-0.812447
MADN0591	3-Hydroxyvalproic acid	Organic acid And Its derivatives	Organicacid and Its derivatives	C16651	HMDB0013899	134459	58888-84-9	ko00982	160	-0.189265	0.139872	-0.562465	-0.200621	0.142
MADN0595	Tyr-Val	Amino acid and Its metabolomics	Small Peptide	-	-	7009560	17355-09-8	--	160	-0.384853	0.0983213	-0.666495	-0.387831	-0.0849602
MADN0598	Leu-Gly	Amino acid and Its metabolomics	Small Peptide	-	-	97364	686-50-0	--	160	0.768152	0.0665182	0.611149	0.766699	0.948046
MADN0602	Pyrimidine-2-carboxylic acid	Heterocyclic compounds	Heterocyclic compounds	-	-	24820426	819850-18-5	--	160	-0.362784	0.13275	-0.790279	-0.341627	-0.0274474
MADN0604	Methyl salinomycin	Others	Medicine	-	HMDB0030448	65452	55134-13-9	--	160	-0.497441	0.211189	-1.05208	-0.479318	0.110765
MADN0608	2-Hydroxybutyric acid	Organic acid And Its derivatives	Organicacid and Its derivatives	-	-	11266	600-15-7	--	160	0.549656	0.152701	0.196191	0.543726	1.08713
MADN0617	2-Methylpentanedioic acid	Organic acid And Its derivatives	Organicacid and Its derivatives	-	-	12046	617-62-9	--	160	-0.271646	0.174645	-1.02458	-0.24069	0.0325571
MADN0618	2-Methyllactic acid	Organic acid And Its derivatives	Organicacid and Its derivatives	-	-	11671	594-61-6	--	160	0.529419	0.151019	0.139954	0.529421	1.05149
MADN0633	Val-Cys	Amino acid and Its metabolomics	Small Peptide	-	HMDB0029124	10421020	160070-15-5	--	160	-0.40204	0.214107	-0.940492	-0.379664	0.108328
MADN0635	Met-Asp	Amino acid and Its metabolomics	Small Peptide	-	-	7009610	14595-65-4	--	160	-1.25249	0.303342	-2.45153	-1.19801	-0.650199
MADN0636	γ-Glu-Gln	Amino acid and Its metabolomics	Small Peptide	C05283	HMDB0011738	150914	10148-81-9	--	160	0.444737	0.202203	-0.152944	0.472533	0.830981
MADN0652	Hyp-Ile	Amino acid and Its metabolomics	Small Peptide	-	-	-	-	--	160	-0.345356	0.106656	-0.700594	-0.344355	0.161326
MADP0003	L-Lysine	Amino acid and Its metabolomics	Amino acids	C00047	HMDB0000182	5962	56-87-1	ko00310,ko00780,ko00970,ko01100,ko01210,ko01230,ko02010,ko04974	160	2.57676	0.0787191	2.34028	2.58287	2.78648
MADP0005	L-Alanine	Amino acid and Its metabolomics	Amino acids	C00041	HMDB0000161	5950	56-41-7	ko00250,ko00270,ko00430,ko00450,ko00970,ko01100,ko01200,ko01230,ko02010,ko04122,ko04974,ko04978,ko05230	160	1.52043	0.10713	1.28727	1.52426	1.74477
MADP0006	L-Aspartic Acid	Amino acid and Its metabolomics	Amino acids	C00049	HMDB0000191	5960	56-84-8	ko00220,ko00250,ko00260,ko00270,ko00340,ko00410,ko00760,ko00770,ko00970,ko01100,ko01200,ko01210,ko01230,ko01240,ko02010,ko04080,ko04974,ko05230	160	0.297881	0.0945546	0.0322068	0.289771	0.528253
MADP0007	L-Citrulline	Amino acid and Its metabolomics	Amino acids	C00327	HMDB0000904	9750	372-75-8	ko00220,ko01100,ko01230	160	1.34588	0.107514	0.887389	1.3529	1.63989
MADP0008	L-Histidine	Amino acid and Its metabolomics	Amino acids	C00135	HMDB0000177	6274	71-00-1	ko00340,ko00410,ko00970,ko01100,ko01230,ko02010,ko04974,ko05230	160	2.24901	0.128871	1.24909	2.25549	2.4772
MADP0010	L-Methionine	Amino acid and Its metabolomics	Amino acids	C00073	HMDB0000696	6137	63-68-3	ko00270,ko00970,ko01100,ko01210,ko01230,ko01240,ko01523,ko04974,ko04978,ko05230	160	1.04213	0.0905903	0.719025	1.05239	1.22476
MADP0011	L-Phenylalanine	Amino acid and Its metabolomics	Amino acids	C00079	HMDB0000159	6140	63-91-2	ko00360,ko00400,ko00970,ko01100,ko01210,ko01230,ko02010,ko04974,ko04978,ko05230	160	3.15717	0.0501672	2.96275	3.15862	3.27225
MADP0012	L-Proline	Amino acid and Its metabolomics	Amino acids	C00148	HMDB0000162	145742	147-85-3	ko00330,ko00970,ko01100,ko01230,ko02010,ko04974,ko04978,ko05230	160	2.9123	0.0963825	2.63733	2.92349	3.1361
MADP0013	L-Serine	Amino acid and Its metabolomics	Amino acids	C00065	HMDB0000187	5951	56-45-1	ko00260,ko00270,ko00564,ko00600,ko00630,ko00920,ko00970,ko01100,ko01200,ko01230,ko01240,ko02010,ko04071,ko04974,ko04978,ko05230	160	0.921833	0.116272	0.581784	0.930708	1.16529
MADP0014	L-Valine	Amino acid and Its metabolomics	Amino acids	C00183	HMDB0000883	6287	72-18-4	ko00280,ko00290,ko00770,ko00970,ko01100,ko01210,ko01230,ko01240,ko02010,ko04974,ko04978,ko05230	160	2.76638	0.0659233	2.51648	2.77484	2.96695
MADP0018	3-N-Methyl-L-Histidine	Amino acid and Its metabolomics	Amino acid derivatives	-	HMDB0000479	64969	368-16-1	--	160	1.48653	0.296094	0.494254	1.47989	2.2415
MADP0021	Betaine	Others	Others	C00719	HMDB00043	247	107-43-7	ko00260,ko01100,ko02010	160	2.51855	0.0889892	2.25998	2.52745	2.76193
MADP0023	L-Asparagine Anhydrous	Amino acid and Its metabolomics	Amino acids	C00152	HMDB0000168	6267	70-47-3	ko00250,ko00970,ko01100,ko01230,ko04974,ko04978,ko05230	160	0.746657	0.110701	0.449371	0.760688	0.99178
MADP0025	L-Glutamine	Amino acid and Its metabolomics	Amino acids	C00064	HMDB0000641	5961	56-85-9	ko00220,ko00230,ko00240,ko00250,ko00471,ko00630,ko00750,ko00910,ko00970,ko01100,ko01230,ko01240,ko02010,ko04724,ko04727,ko04964,ko04974,ko04978,ko05230	160	2.09245	0.118337	1.79014	2.08495	2.33467
MADP0030	N,N-Dimethylglycine	Amino acid and Its metabolomics	Amino acid derivatives	C01026	HMDB0000092	673	1118-68-9	ko00260,ko01100	160	1.20267	0.14109	0.896104	1.18925	1.81292
MADP0031	N6-Acetyl-L-Lysine	Amino acid and Its metabolomics	Amino acid derivatives	C02727	HMDB0000206	92832	692-04-6	ko00310,ko01100	160	0.55807	0.894033	-0.942902	0.300004	2.52045
MADP0032	N-Acetylaspartate	Amino acid and Its metabolomics	Amino acid derivatives	C01042	HMDB0000812	65065	997-55-7	ko00250,ko01100	160	-0.402487	0.164699	-0.984959	-0.395702	0.0290793
MADP0034	N-Acetylmannosamine	Carbohydrates and Its metabolites	Sugars	C00645	HMDB0001129	11096158	3615-17-6	ko00520,ko01100	160	-0.229348	0.114329	-0.506872	-0.225347	0.212826
MADP0035	N-Acetylputrescine	Organic acid And Its derivatives	Organic acid And Its derivatives	C02714	HMDB0002064	122356	18233-70-0	ko00330,ko01100	160	-0.340548	0.186866	-1.01405	-0.326338	0.102826
MADP0036	Gly-Leu	Amino acid and Its metabolomics	Amino acid derivatives	C02155	HMDB0000759	92843	869-19-2	--	160	2.60527	0.0856264	2.36896	2.61082	2.78549
MADP0043	Trans-4-Hydroxy-L-Proline	Amino acid and Its metabolomics	Amino acid derivatives	C01157	HMDB0000725	5810	51-35-4	ko00330,ko01100,ko02010	160	0.614914	0.322095	-0.824328	0.664814	1.14043
MADP0045	Urea	Alcohol and amines	Amines	C00086	HMDB0000294	1176	57-13-6	ko00220,ko00230,ko00240,ko00330,ko00780,ko01100,ko02010,ko05120	160	2.33809	0.0846842	2.08971	2.34002	2.51198
MADP0049	1,5-Diaminopentane	Alcohol and amines	Polyamines	C01672	HMDB0002322	273	462-94-2	ko00310,ko00480,ko01100,ko04974	160	0.643555	0.0891782	0.439702	0.635594	0.891392
MADP0054	2'-Deoxyadenosine-5'-Monophosphate	Nucleotide And Its metabolomics	Nucleotide and Its metabolomics	C00360	HMDB0000905	12599	653-63-4	ko00230,ko01100	160	0.0335684	0.0908257	-0.2451	0.0394238	0.295194
MADP0056	2-Hydroxy-6-Aminopurine	Nucleotide And Its metabolomics	Nucleotide and Its metabolomics	-	HMDB0000403	76900	3373-53-3	--	160	0.00378937	0.106108	-0.332214	0.0130661	0.320044
MADP0057	3-Methylxanthine	Nucleotide And Its metabolomics	Nucleotide and Its metabolomics	C16357	HMDB0001886	70639	1076-22-8	ko00232,ko01100	160	0.953473	0.172387	0.391129	0.9513	1.35486
MADP0059	5-Methylcytosine	Nucleotide And Its metabolomics	Nucleotide and Its metabolomics	C02376	HMDB0002894	65040	554-01-8	ko00240,ko01100	160	-0.704813	0.181942	-1.36839	-0.681432	-0.307041
MADP0060	5-Methyluridine	Nucleotide And Its metabolomics	Nucleotide and Its metabolomics	-	HMDB0000884	445408	1463-10-1	--	160	0.172702	0.126167	-0.151163	0.171228	0.506625
MADP0063	Adenosine	Nucleotide And Its metabolomics	Nucleotide and Its metabolomics	C00212	HMDB0000050	60961	58-61-7	ko00230,ko01100,ko02010,ko04022,ko04024,ko04071,ko04080,ko04270,ko04923,ko04924,ko05012,ko05032,ko05034	160	-0.269402	0.196428	-0.671534	-0.266566	0.173854
MADP0071	Inosine	Nucleotide And Its metabolomics	Nucleotide and Its metabolomics	C00294	HMDB0000195	135398641	58-63-9	ko00230,ko01100,ko02010	160	0.147376	0.404135	-0.879225	0.145578	1.01966
MADP0076	Uridine	Nucleotide And Its metabolomics	Nucleotide and Its metabolomics	C00299	HMDB0000296	6029	58-96-8	ko00240,ko01100,ko02010	160	1.71756	0.111241	1.20938	1.73352	1.97229
MADP0078	L-Carnitine	FA	CAR	C00318	HMDB0000062	2724480	541-15-1	ko04714,ko04976,ko05415	160	2.33539	0.0702821	2.17009	2.3409	2.50706
MADP0081	N-Acetyl-D-Glucosamine	Carbohydrates and Its metabolites	Sugar derivatives	C00140	HMDB0000215	439174	7512-17-6	ko00520,ko01100,ko02010	160	-0.441359	0.160946	-1.23712	-0.434377	0.0270046
MADP0082	Nicotinamide-N-Oxide	CoEnzyme and vitamins	CoEnzyme and vitamins	-	HMDB0002730	72661	1986-81-8	--	160	-0.121661	0.375074	-1.62002	-0.0553111	0.501718
MADP0086	Trigonelline	CoEnzyme and vitamins	CoEnzyme and vitamins	C01004	HMDB0000875	5570	535-83-1	ko00760	160	0.679933	0.32442	-0.650251	0.690062	1.35643
MADP0089	4-Acetamidobutyric Acid	Organic acid And Its derivatives	Organic acid And Its derivatives	C02946	HMDB0003681	18189	3025-96-5	ko00330,ko01100	160	0.336385	0.281409	-0.00703056	0.268584	1.40982
MADP0093	Creatinine	Organic acid And Its derivatives	Organic acid And Its derivatives	C00791	HMDB0000562	588	60-27-5	ko00330,ko01100	160	3.22909	0.0553571	2.98924	3.23287	3.33049
MADP0095	Kynurenine	Amino acid and Its metabolomics	Amino acid derivatives	C00328	HMDB0000684	846	343-65-7	ko00380,ko01100,ko01240,ko05143	160	0.624904	0.104415	0.300168	0.634739	0.864272
MADP0096	Kynurenic Acid	Amino acid and Its metabolomics	Amino acid derivatives	C01717	HMDB0000715	3845	492-27-3	ko00380,ko01100	160	1.03293	0.151759	0.368498	1.0292	1.41635
MADP0104	γ-Aminobutyric Acid	Amino acid and Its metabolomics	Amino acid derivatives	C00334	HMDB0000112	119	-	ko00250,ko00330,ko00410,ko00650,ko00760,ko01100,ko04024,ko04080,ko04721,ko04723,ko04727,ko04742,ko04915,ko04929,ko05032,ko05033	160	0.787782	0.109644	0.476573	0.777657	1.05752
MADP0108	Isoxanthopterin	Pteridines and derivatives	Pteridines and derivatives	C03975	HMDB0000704	10729	529-69-1	--	160	-0.526936	0.149985	-1.59587	-0.518204	-0.171722
MADP0109	L-Sepiapterin	Heterocyclic compounds	Pteridines and derivatives	C00835	HMDB0000238	135398579	17094-01-8	ko00790,ko01100	160	-0.560361	0.13017	-0.975294	-0.546067	-0.164077
MADP0110	L-Pipecolic acid	Heterocyclic compounds	Heterocyclic compounds	C00408	HMDB0000716	736316	1723-00-8	ko00310,ko01100	160	-0.0379403	0.16515	-0.490302	-0.0414864	0.347235
MADP0111	Deoxycytidine	Nucleotide And Its metabolomics	Nucleotide and Its metabolomics	C00881	HMDB0000014	13711	951-77-9	ko00240,ko01100,ko02010	160	-0.914618	0.228028	-1.93634	-0.923119	-0.315849
MADP0118	Hexylamine	Alcohol and amines	Amines	C08306	HMDB0032323	8102	111-26-2	--	160	0.577576	0.0842003	0.347714	0.574268	0.801017
MADP0123	N-Nitrosodiethylamine	Alcohol and amines	Polyamines	C14422	-	5921	55-18-5	--	160	0.403191	0.0841434	0.139381	0.409525	0.605573
MADP0125	3-(Methylthio)-1-propanol	Alcohol and amines	Alcohols	-	HMDB0031716	10448	505-10-2	--	160	1.28296	0.0679708	1.0581	1.28673	1.44429
MADP0130	Nα-Acetyl-L-glutamine	Amino acid and Its metabolomics	Amino acid derivatives	-	HMDB0006029	25561	2490-97-3	--	160	-0.171761	0.187801	-0.666183	-0.143543	0.288147
MADP0132	tryptophan betaine	Organic acid And Its derivatives	Organic acid And Its derivatives	C09213	HMDB0061115	442106	487-58-1	--	160	1.47706	0.31488	0.554213	1.49174	2.26034
MADP0135	L-Threonine	Amino acid and Its metabolomics	Amino acids	-	-	6288	72-19-5	--	160	0.653689	0.117348	0.304897	0.665409	0.919013
MADP0138	N-Acetyl-L-Leucine	Amino acid and Its metabolomics	Amino acid derivatives	C02710	-	70912	1188-21-2	--	160	-0.110566	0.137524	-0.592723	-0.103626	0.264552
MADP0142	Adenosine 5'-Monophosphate(AMP)	Nucleotide And Its metabolomics	Nucleotide and Its metabolomics	C00020	HMDB0000045	6083	61-19-8	ko00230,ko01100,ko01240,ko01523,ko04022,ko04024,ko04068,ko04150,ko04151,ko04152,ko04211,ko04740,ko04742,ko04923,ko04924,ko04925,ko04927,ko04928,ko04934,ko05012,ko05022,ko05032	160	0.59719	0.225511	0.102357	0.560126	1.21654
MADP0143	Inosine 5'-monophosphate	Nucleotide And Its metabolomics	Nucleotide and Its metabolomics	C00130	HMDB0000175	135398640	131-99-7	ko00230,ko01100,ko01240,ko01523,ko04742	160	0.435121	0.104847	0.122284	0.420786	0.699084
MADP0149	N6-Succinyl Adenosine	Nucleotide And Its metabolomics	Nucleotide and Its metabolomics	-	-	20849086	4542-23-8	--	160	-0.393213	0.123715	-0.741139	-0.383589	-0.0466868
MADP0156	Oxidopamine	Alcohol and amines	Polyamines	-	-	4624	1199-18-4	--	160	0.746359	0.0876525	0.500302	0.739657	0.952095
MADP0162	Leu-Ala	Amino acid and Its metabolomics	Small Peptide	-	-	81721	7298-84-2	--	160	-0.732668	0.15853	-1.20311	-0.724799	-0.297367
MADP0167	N,N-Dimethylarginine	Amino acid and Its metabolomics	Amino acid derivatives	C03626	-	123831	30315-93-6	--	160	1.90684	0.0818609	1.63821	1.90923	2.09153
MADP0173	L-Ornithine	Amino acid and Its metabolomics	Amino acids	C00077	HMDB0000214	6262	3184-13-2	ko00220,ko00330,ko00472,ko00480,ko01100,ko01210,ko01230,ko02010	160	2.21532	0.119034	1.89138	2.215	2.55193
MADP0175	L-Norvaline	Amino acid and Its metabolomics	Amino acids	-	-	65098	6600-40-4	--	160	1.84222	0.0766543	1.59498	1.84671	2.06063
MADP0177	N-Formylglycine	Amino acid and Its metabolomics	Amino acids	-	-	75606	2491-15-8	--	160	2.56638	0.0763822	2.24682	2.57369	2.73431
MADP0193	N-Acetyl-Asp-Glu	Amino acid and Its metabolomics	Small Peptide	C12270	HMDB0001067	188803	3106-85-2	ko00250,ko01100,ko04080	160	-0.974983	0.174363	-1.4737	-0.95687	-0.517258
MADP0194	N'-Methyl-2-pyridone-5-carboxamide	Heterocyclic compounds	Pteridines and derivatives	C05842	HMDB0004193	69698	701-44-0	ko00760,ko01100	160	0.803099	0.232002	0.184481	0.823676	1.25785
MADP0195	Securinine	Amino acid and Its metabolomics	Amino acid and Its metabolomics	C10614	-	442872	5610-40-2	--	160	1.06958	0.263258	0.334291	1.12315	1.57589
MADP0202	Indole-3-acetonitrile	Heterocyclic compounds	Heterocyclic compounds	C02938	HMDB0006524	351795	771-51-7	ko00380,ko01100	160	1.39849	0.0770929	1.20984	1.39344	1.60444
MADP0203	L- -Glutamyl-L-glutamic acid	Amino acid and Its metabolomics	Amino acid and Its metabolomics	C05282	HMDB0011737	439500	-	--	160	0.59699	0.197554	-0.0216702	0.621101	0.934702
MADP0208	Proline betaine	Organic acid And Its derivatives	Organic acid And Its derivatives	C10172	-	115244	471-87-4	--	160	1.92401	0.412166	1.02011	1.94308	2.87597
MADP0209	Glu-Gln	Amino acid and Its metabolomics	Small Peptide	-	HMDB0028817	150914	26848-14-6	--	160	1.3937	0.207629	0.744178	1.44068	1.72869
MADP0213	p-(Phenylazo)benzenesulfonic acid	Organic acid And Its derivatives	Organic acid And Its derivatives	-	-	17210	2484-88-0	--	160	1.11096	0.189186	0.576259	1.12857	1.5645
MADP0218	L-Leucine	Amino acid and Its metabolomics	Amino acids	C00123	HMDB0062203	857	61-90-5	ko00280,ko00290,ko00970,ko01100,ko01210,ko01230,ko02010,ko04150,ko04974,ko04978,ko05131,ko05230	160	1.55813	0.0890313	1.30016	1.56491	1.8713
MADP0224	L-2-Aminobutyric acid	Organic acid And Its derivatives	Organic acid And Its derivatives	-	HMDB0000452	80283	1492-24-6	--	160	-0.151386	0.0980235	-0.408784	-0.151953	0.142521
MADP0229	Anserine	Amino acid and Its metabolomics	Small Peptide	C01262	HMDB0000194	112072	584-85-0	ko00340,ko00410,ko01100	160	-0.762559	0.493999	-2.05854	-0.732646	0.784446
MADP0233	Lumichrome	Heterocyclic compounds	Heterocyclic compounds	C01727	-	5326566	1086-80-2	ko00740	160	-1.10963	0.246159	-1.97472	-1.10208	-0.39578
MADP0234	Cis-4-Hydroxy-D-Proline	Amino acid and Its metabolomics	Amino acid derivatives	C03440	HMDB0060460	440014	2584-71-6	ko00330,ko01100	160	0.148132	0.190787	-0.243349	0.141854	0.624454
MADP0235	L-Norleucine	Amino acid and Its metabolomics	Amino acids	C01933	HMDB0001645	6334	327-57-1	--	160	1.72746	0.0835124	1.46316	1.73292	2.0215
MADP0247	Pyrrolidine	Heterocyclic compounds	Heterocyclic compounds	-	HMDB0031641	31268	123-75-1	--	160	1.07138	0.0833351	0.79749	1.07166	1.31675
MADP0250	6-Methylnicotinamide	Heterocyclic compounds	Pteridines and derivatives	-	HMDB0013704	96351	6960-22-1	--	160	1.23765	0.212083	0.677717	1.27149	1.75466
MADP0256	Nicotinamide	CoEnzyme and vitamins	CoEnzyme and vitamins	C00153	HMDB0001406	936	98-92-0	ko00760,ko01100,ko01240,ko04977	160	0.551011	0.225119	-0.102824	0.546667	1.23413
MADP0257	Triethylamine	Alcohol and amines	Amines	C14691	HMDB0032539	8471	121-44-8	--	160	0.435925	0.109378	0.15272	0.414545	0.754366
MADP0259	L-Tyrosine	Amino acid and Its metabolomics	Amino acids	C00082	HMDB0000158	6057	60-18-4	ko00130,ko00350,ko00360,ko00400,ko00730,ko00970,ko01100,ko01210,ko01230,ko01240,ko04728,ko04916,ko04917,ko04974,ko05012,ko05030,ko05031,ko05034,ko05230	160	-0.0446902	0.176853	-0.858251	-0.0212719	0.318691
MADP0260	Quinine	Others	Others	C06526	HMDB0014611	3034034	130-95-0	ko04742,ko04976	160	-1.88616	0.47414	-2.74018	-1.93992	1.57784
MADP0263	Cotinine N-Oxide	Heterocyclic compounds	Heterocyclic compounds	-	HMDB0001411	9815514	36508-80-2	--	160	-0.706924	0.877434	-2.39908	-0.406554	0.509954
MADP0266	1,4-Dihydro-1-Methyl-4-Oxo-3-Pyridinecarboxamide	Heterocyclic compounds	Pteridines and derivatives	C05843	HMDB0004194	440810	769-49-3	ko00760,ko01100	160	0.664174	0.233769	-0.0842784	0.686841	1.15543
MADP0268	Carnitine isoC4:0	FA	CAR	-	HMDB0000736	10177002	25518-49-4	--	160	1.97306	0.137277	1.65774	1.96393	2.66936
MADP0269	N-Methylalanine	Amino acid and Its metabolomics	Amino acid derivatives	-	HMDB0094692	5288725	3913-67-5	--	160	2.39981	0.0826805	2.04962	2.40991	2.57852
MADP0270	8-Azaguanine	Nucleotide And Its metabolomics	Nucleotide and Its metabolomics	-	-	135403646	134-58-7	--	160	-0.0995059	0.178289	-0.66022	-0.0777154	0.287818
MADP0271	3-Methoxytyramine	Benzene and substituted derivatives	Phenolics	C05587	HMDB0000022	1669	1477-68-5	ko00350,ko01100,ko04728	160	-0.637405	0.114378	-0.93822	-0.63096	-0.276057
MADP0278	6-Dimethylaminopurine	Nucleotide And Its metabolomics	Nucleotide and Its metabolomics	-	HMDB0000473	3134	938-55-6	--	160	-0.712511	0.136944	-1.12937	-0.698103	-0.257895
MADP0279	Thiamine	CoEnzyme and vitamins	CoEnzyme and vitamins	C00378	HMDB0000235	1130	59-43-8	ko00730,ko01100,ko01240,ko02010,ko04122,ko04977	160	-0.722092	0.233576	-1.4301	-0.694753	-0.0968202
MADP0282	L-Phenylephrine	Hormones and hormone related compunds	Hormones and hormone related compunds	C07441	HMDB0002182	6041	59-42-7	--	160	-0.646257	0.114203	-0.910774	-0.641095	-0.299693
MADP0283	N-Acetylhistamine	Alcohol and amines	Amines	C05135	HMDB0013253	69602	673-49-4	ko00340	160	-0.179255	0.476154	-1.95814	-0.22936	1.27633
MADP0284	Sn-Glycero-3-Phosphocholine	Tryptamines,Cholines,Pigments	Cholines	C00670	HMDB0000086	71920	28319-77-9	ko00564,ko00565,ko05231	160	2.17681	0.0823117	1.91564	2.18183	2.36546
MADP0290	Pyridoxal	Heterocyclic compounds	Pteridines and derivatives	C00250	HMDB0001545	1050	66-72-8	ko00750,ko01100,ko01240,ko04977	160	-0.420935	0.180599	-1.05729	-0.421004	-0.0682444
MADP0309	4,6-Diamino-5-formamidopyrimidine	Heterocyclic compounds	Heterocyclic compounds	-	HMDB0004816	114926	5122-36-1	--	160	-0.321396	0.190275	-1.62651	-0.294354	0.0701594
MADP0311	3-Amino-2-piperidinone	Heterocyclic compounds	Heterocyclic compounds	C00182	HMDB0000323	5200225	1892-22-4	ko04922	160	1.19244	0.109674	0.888183	1.18727	1.47352
MADP0312	Pro-Gly	Amino acid and Its metabolomics	Small Peptide	-	HMDB0011178	6426709	2578-57-6	--	160	-0.400996	0.131106	-0.801053	-0.38529	-0.0200779
MADP0313	N1,N8-diacetylspermidine	Heterocyclic compounds	Heterocyclic compounds	-	HMDB0041947	389613	82414-35-5	--	160	-0.054989	0.162672	-0.726504	-0.0302491	0.336824
MADP0316	N4-Acetylcytidine	Nucleotide And Its metabolomics	Nucleotide and Its metabolomics	-	HMDB0005923	107461	3768-18-1	--	160	0.433977	0.154675	-0.0426245	0.434748	0.767906
MADP0318	Nicotinamide riboside	Nucleotide And Its metabolomics	Nucleotide and Its metabolomics	-	HMDB0000855	90480033	1341-23-7	--	160	0.384362	0.10753	0.0477135	0.389234	0.797002
MADP0320	1-Methylinosine	Nucleotide And Its metabolomics	Nucleotide and Its metabolomics	C12317	HMDB0002721	65095	2140-73-0	--	160	0.834652	0.148716	0.39051	0.843655	1.12897
MADP0323	5-Aminoimidazole-4-carboxamide	Heterocyclic compounds	Heterocyclic compounds	-	HMDB0003192	9679	360-97-4	--	160	-0.936258	0.227927	-1.88792	-0.899431	-0.45378
MADP0326	1-Methylguanosine	Nucleotide And Its metabolomics	Nucleotide and Its metabolomics	-	HMDB0001563	96373	2140-65-0	--	160	0.501752	0.217165	-0.25744	0.528468	0.870946
MADP0332	Ala-Phe	Amino acid and Its metabolomics	Small Peptide	C05770	HMDB0028694	96814	3061-90-3	ko00860,ko01100,ko01240	160	-0.0245115	0.173164	-0.427695	-0.0404155	0.466751
MADP0339	Leu-Phe	Amino acid and Its metabolomics	Small Peptide	-	HMDB0013243	6992310	-	--	160	0.659339	0.107231	0.231028	0.672372	0.940613
MADP0344	5-methylcytidine	Nucleotide And Its metabolomics	Nucleotide and Its metabolomics	-	HMDB0000982	92918	2140-61-6	--	160	0.0473104	0.152684	-0.526355	0.0598946	0.321714
MADP0345	2'-O-methylguanosine	Nucleotide And Its metabolomics	Nucleotide and Its metabolomics	-	-	135406950	2140-71-8	--	160	0.264337	0.163053	-0.226324	0.263218	1.56936
MADP0354	Pterine	Heterocyclic compounds	Pteridines and derivatives	C00715	HMDB0000802	73000	2236-60-4	--	160	0.50873	0.0810871	0.31504	0.509172	0.759163
MADP0369	2-Acetylfuran	Heterocyclic compounds	Heterocyclic compounds	-	HMDB0033127	14505	1192-62-7	--	160	0.918716	0.175455	0.555087	0.883366	1.25911
MADP0373	Leu-Ile	Amino acid and Its metabolomics	Small Peptide	-	-	7010534	36077-41-5	--	160	0.160479	0.145826	-0.278511	0.190598	0.513797
MADP0374	Ile-Met	Amino acid and Its metabolomics	Small Peptide	-	HMDB0028913	7020106	42384-14-5	--	160	-1.14419	0.25155	-2.2368	-1.10974	-0.53424
MADP0375	His-Leu	Amino acid and Its metabolomics	Small Peptide	C05010	HMDB0028889	189008	7763-65-7	--	160	0.836693	0.246264	0.0381128	0.897868	1.23892
MADP0382	Pro-Leu	Amino acid and Its metabolomics	Small Peptide	-	-	444109	52899-07-7	--	160	1.70948	0.101266	1.24123	1.71761	1.92467
MADP0383	Leu-Leu	Amino acid and Its metabolomics	Small Peptide	-	HMDB0028933	76807	3303-31-9	--	160	0.19293	0.117388	-0.147766	0.209756	0.475346
MADP0384	Val-Leu	Amino acid and Its metabolomics	Small Peptide	-	HMDB0029131	6993118	3989-97-7	--	160	0.0732955	0.118365	-0.335155	0.077848	0.461363
MADP0385	cyclo(pro-pro)	Amino acid and Its metabolomics	Small Peptide	-	-	529063	-	--	160	0.00844521	0.208219	-0.562839	0.0379925	0.671924
MADP0388	Glu-Ile	Amino acid and Its metabolomics	Small Peptide	-	HMDB0028822	9813855	5879-22-1	--	160	-0.71381	0.163453	-1.51973	-0.696089	-0.162279
MADP0389	Ile-Trp	Amino acid and Its metabolomics	Small Peptide	-	-	7019085	13589-06-5	--	160	-0.86298	0.194499	-1.57913	-0.846516	-0.443689
MADP0391	Pyr-Glu	Amino acid and Its metabolomics	Small Peptide	-	-	70530537	29227-92-7	--	160	-0.495441	0.206927	-1.12286	-0.467657	-0.0951209
MADP0392	Ile-Leu	Amino acid and Its metabolomics	Small Peptide	-	-	7019083	26462-22-6	--	160	0.141174	0.120692	-0.200984	0.154296	0.499311
MADP0393	Ile-Ile	Amino acid and Its metabolomics	Small Peptide	-	-	7010568	42537-99-5	--	160	0.203663	0.119295	-0.0996414	0.207532	0.541758
MADP0394	Ile-Ser	Amino acid and Its metabolomics	Small Peptide	-	-	7021816	6403-14-1	--	160	1.01459	0.130179	0.717093	1.00859	1.32823
MADP0396	Ile-Glu	Amino acid and Its metabolomics	Small Peptide	-	-	7009625	42516-53-0	--	160	-0.764047	0.176733	-1.62836	-0.744932	-0.304413
MADP0398	Lys-Ile	Amino acid and Its metabolomics	Small Peptide	-	HMDB0028954	7010499	20556-13-2	--	160	-0.265005	0.0930742	-0.499882	-0.257646	0.0107713
MADP0400	Ser-Val	Amino acid and Its metabolomics	Small Peptide	-	HMDB0029052	7020159	51782-06-0	--	160	1.05103	0.0987174	0.802489	1.05815	1.35916
MADP0401	Trp-Ile	Amino acid and Its metabolomics	Small Peptide	-	-	11681245	64339-42-0	--	160	-0.0677466	0.125475	-0.472184	-0.0555	0.223111
MADP0405	Glu-Ser	Amino acid and Its metabolomics	Small Peptide	-	HMDB0028828	6995653	5875-38-7	--	160	-0.0335177	0.117357	-0.440387	-0.0242896	0.279216
MADP0408	Glu-Cit	Amino acid and Its metabolomics	Small Peptide	-	-	154984273	-	--	160	0.15118	0.222824	-0.588297	0.19949	0.589825
MADP0411	γ-Glu-Lys	Amino acid and Its metabolomics	Small Peptide	-	-	5288444	-	--	160	-0.247347	0.174285	-0.912484	-0.224603	0.234832
MADP0420	Cyclo(Ala-Pro)	Amino acid and Its metabolomics	Small Peptide	-	-	13879951	36357-32-1	--	160	-0.477894	0.171366	-1.00233	-0.457085	-0.148517
MADP0423	Leu-Trp	Amino acid and Its metabolomics	Small Peptide	-	-	6992319	5156-22-9	--	160	-0.863507	0.240853	-2.17006	-0.819816	-0.327016
MADP0425	Pro-Glu	Amino acid and Its metabolomics	Small Peptide	-	-	194260	67644-00-2	--	160	-0.59229	0.142975	-0.956528	-0.59708	-0.10054
MADP0429	Val-Ile	Amino acid and Its metabolomics	Small Peptide	-	HMDB0029130	7010532	20556-14-3	--	160	0.0121267	0.121331	-0.508591	0.013361	0.42191
MADP0430	Glu-His	Amino acid and Its metabolomics	Small Peptide	-	HMDB0028821	9921875	37460-15-4	--	160	0.191677	0.114242	-0.162837	0.202304	0.460718
MADP0432	Glu-Gly	Amino acid and Its metabolomics	Small Peptide	-	HMDB0028819	6427052	1948-29-4	--	160	0.211078	0.126171	-0.170397	0.214459	0.571118
MADP0435	PC(18:2(9Z,12Z)/P-18:1(11Z))	GP	PC	-	-	53478803	-	--	160	2.0138	0.134431	1.6223	2.02938	2.33661
MADP0436	PC(20:4(8Z,11Z,14Z,17Z)/P-18:0)	GP	PC	-	-	53479117	-	--	160	2.51373	0.0843915	2.19656	2.51807	2.74671
MADP0437	PC(18:1(9Z)/P-18:1(11Z))	GP	PC	-	-	53478781	-	--	160	1.47914	0.127859	1.12086	1.4844	1.77448
MADP0438	PC(O-16:0/20:5(5Z,8Z,11Z,14Z,17Z))	GP	PC-O	-	-	10485310	132196-28-2	--	160	2.36905	0.100787	2.05063	2.37577	2.59388
MADP0439	PC(16:0/P-16:0)	GP	PC	-	-	53478671	-	--	160	1.78575	0.133268	1.42976	1.78745	2.36402
MADP0440	PC(15:0/15:0)	GP	PC	-	-	24778654	-	--	160	1.19956	0.0776394	1.00673	1.21093	1.42263
MADP0442	PC(16:0/16:0)	GP	PC	-	HMDB0000564	452110	63-89-8	--	160	2.53969	0.0679665	2.37332	2.5408	2.70955
MADP0443	PC(16:1/P-18:1)	GP	PC	-	-	53478697	-	--	160	1.81123	0.146138	1.4651	1.80553	2.20112
MADP0444	SM(d16:1/24:1(15Z))	SL	SM	-	-	52931202	-	--	160	3.19831	0.0711483	2.97456	3.19524	3.35834
MADP0445	PC(18:1(9Z)/18:3(6Z,9Z,12Z))	GP	PC	-	-	52922685	-	--	160	2.69561	0.0725868	2.47121	2.7066	2.86913
MADP0446	SM(d17:1/24:1(15Z))	SL	SM	-	-	52931207	-	--	160	2.87575	0.0926112	2.58957	2.87488	3.12058
MADP0447	PC(22:2(13Z,16Z)/15:0)	GP	PC	-	-	52923555	-	--	160	1.42078	0.0972694	1.21599	1.41823	1.70639
MADP0448	PC(20:3(8Z,11Z,14Z)/20:1(11Z))	GP	PC	-	-	52923249	-	--	160	1.77811	0.0854281	1.50909	1.77986	2.05315
MADP0449	PC(20:3(8Z,11Z,14Z)/14:0)	GP	PC	-	-	52923213	-	--	160	2.42501	0.126233	1.56256	2.42998	2.69197
MADP0450	PC(18:2(9Z,12Z)/15:0)	GP	PC	-	-	52922715	-	--	160	2.27994	0.142308	1.87471	2.27313	2.64788
MADP0451	PC(16:1/16:1)	GP	PC	-	-	24778764	-	--	160	1.87697	0.158665	1.40462	1.87435	2.37723
MADP0453	PC(P-18:1(11Z)/22:2(13Z,16Z))	GP	PC-P	-	-	53480773	-	--	160	1.47003	0.0913179	1.18641	1.47182	1.766
MADP0456	PC(22:6(4Z,7Z,10Z,13Z,16Z,19Z)/20:1(11Z))	GP	PC	-	-	52923709	-	--	160	0.61617	0.121118	0.277705	0.622503	0.893991
MADP0457	PC(22:5(4Z,7Z,10Z,13Z,16Z)/P-18:0)	GP	PC	-	-	53479335	-	--	160	1.79988	0.080832	1.49393	1.80159	2.11895
MADP0458	Montecristin	Others	Others	-	-	102083640	185336-15-6	--	160	0.687013	0.129845	0.273312	0.691233	0.998765
MADP0459	SM(d18:1/18:1(9Z))	SL	SM	-	-	6443882	108392-10-5	--	160	3.03321	0.0570233	2.82993	3.03551	3.17231
MADP0460	PE(22:6(4Z,7Z,10Z,13Z,16Z,19Z)/P-16:0)	GP	PE	-	-	53479983	-	--	160	0.892947	0.101463	0.699966	0.888971	1.18261
MADP0461	PE(20:4(8Z,11Z,14Z,17Z)/P-16:0)	GP	PE	-	HMDB0009444	53479828	-	--	160	0.723025	0.168542	0.334212	0.735966	1.17938
MADP0462	PE(20:4(5Z,8Z,11Z,14Z)/P-18:1(11Z))	GP	PE	-	-	53479797	-	--	160	1.61276	0.144449	1.22913	1.61738	2.02594
MADP0464	PC(24:0)	GP	PC	-	-	24779481	325171-59-3	--	160	1.05272	0.0935874	0.839128	1.06306	1.2969
MADP0465	PE(20:4(5Z,8Z,11Z,14Z)/P-18:0)	GP	PE	-	HMDB0009412	53479796	-	--	160	1.96021	0.146417	1.6143	1.98013	2.25971
MADP0466	Cer(d18:1/24:1(15Z))	SL	Cer	-	-	5283568	54164-50-0	--	160	2.13352	0.129588	1.75731	2.12658	2.45607
MADP0467	PC(O-16:0/18:1)	GP	PC-O	-	-	24779266	-	--	160	1.72575	0.146351	1.37095	1.71179	2.12938
MADP0468	PC(16:0/22:6)	GP	PC	-	-	6441886	59403-54-2	--	160	2.70362	0.0855046	2.39759	2.70673	2.87738
MADP0471	SM(d18:1/24:1(15Z))	SL	SM	-	HMDB0012107	44260126	94359-13-4	--	160	3.39895	0.0626904	3.19721	3.40007	3.5539
MADP0472	PE(16:0/18:2(9Z,12Z))	GP	PE	-	-	9546747	13206-00-3	--	160	2.02356	0.136621	1.59465	2.01931	2.49965
MADP0473	PC(18:0/22:6(4Z,7Z,10Z,13Z,16Z,19Z))	GP	PC	-	-	24778876	-	--	160	2.22401	0.103008	1.90584	2.22655	2.55049
MADP0474	PC(P-18:0/20:4)	GP	PC-P	-	HMDB0011253	24779390	97802-56-7	--	160	2.42308	0.0875474	2.06885	2.4216	2.60485
MADP0475	PC(18:1(9Z)/18:1(9Z))	GP	PC	-	HMDB0000593	10350317	4235-95-4	--	160	2.54624	0.0666074	2.35023	2.55267	2.72771
MADP0477	PC(O-16:0/20:3)	GP	PC-O	-	-	16759365	-	--	160	2.00449	0.0963098	1.60862	2.00695	2.20151
MADP0478	PC(18:0/18:1)	GP	PC	-	HMDB0008038	24778825	56421-10-4	--	160	2.93082	0.0778469	2.74663	2.92971	3.11783
MADP0481	3-pyridine aldoxime	Heterocyclic compounds	Pyridine and pyridine derivatives	-	-	5324568	1193-92-6	--	160	-0.476025	0.10342	-0.814005	-0.481968	-0.13901
MADP0485	N-Ethylglycine	Amino acid and Its metabolomics	Amino acid derivatives	-	HMDB0041945	316542	627-01-0	--	160	2.38398	0.0826893	2.01536	2.38732	2.56133
MADP0487	Tetraethylene glycol	Alcohol and amines	Alcohols	-	HMDB0094708	8200	112-60-7	--	160	0.633272	0.144164	0.171222	0.628726	1.08175
MADP0489	Heptethylene glycol	Alcohol and amines	Alcohols	-	HMDB0061835	79718	5617-32-3	--	160	0.608519	0.0816731	0.348423	0.620976	0.871045
MADP0491	4-aminomethylpyrimidine	Heterocyclic compounds	Heterocyclic compounds	-	-	12933348	45588-79-2	--	160	-0.652832	0.163006	-2.01781	-0.646999	-0.321424
MADP0494	2-pyridyl amidoxime	Heterocyclic compounds	Pyridine and pyridine derivatives	-	-	120564	1772-01-6	--	160	-0.748731	0.300619	-1.85451	-0.685295	-0.156159
MADP0495	3-aminobenzamide	Benzene and substituted derivatives	Benzene and substituted derivatives	-	-	1645	3544-24-9	--	160	0.698479	0.217872	0.108783	0.703188	1.26879
MADP0497	Ectoine	Heterocyclic compounds	Heterocyclic compounds	C06231	-	126041	96702-03-3	ko00260,ko01100	160	0.421735	0.271571	-0.225696	0.44145	0.933731
MADP0498	3-Guanidinopropionic acid	Organic acid And Its derivatives	Organicacid and Its derivatives	-	HMDB0013222	67701	353-09-3	--	160	-0.511553	0.23939	-1.05505	-0.513198	0.259018
MADP0506	2-amino-6-chloropurine	Nucleotide And Its metabolomics	Nucleotide and Its metabolomics	-	-	5360349	10310-21-1	--	160	-0.66552	0.174114	-1.1853	-0.639785	-0.126671
MADP0515	6-aminonicotinamide	Nucleotide And Its metabolomics	Nucleotide and Its metabolomics	-	-	9500	329-89-5	--	160	-0.19736	0.304592	-1.34752	-0.137179	0.431748
MADP0523	N(6),N(6)-Dimethyl-L-lysine	Amino acid and Its metabolomics	Amino acids	-	-	56777362	2259-86-1	--	160	1.62762	0.19514	1.23979	1.58442	2.17059
MADP0524	Ochratoxin B	Benzene and substituted derivatives	Benzene and substituted derivatives	-	HMDB0029401	20966	4825-86-9	--	160	-0.632648	0.209383	-1.33663	-0.619814	1.22039
MADP0531	N-acetyl-D-phenylalanine	Amino acid and Its metabolomics	Amino acid derivatives	C05620	-	101184	10172-89-1	ko00360,ko01100	160	0.130411	0.152238	-0.264606	0.137957	0.499415
MADP0536	gamma-D-GLU-GLY	Amino acid and Its metabolomics	Small Peptide	-	-	6604701	6729-55-1	--	160	-0.212609	0.143175	-0.674455	-0.194606	0.212522
MADP0542	L-NIO hydrochloride	Amino acid and Its metabolomics	Amino acid derivatives	-	-	107984	36889-13-1	--	160	1.37417	0.231175	0.588358	1.3941	1.80809
MADP0544	(+/-)-High Proline	Amino acid and Its metabolomics	Amino acid derivatives	-	HMDB0029444	123784	56879-46-0	--	160	0.965894	0.133248	0.615365	0.959762	1.2859
MADP0546	Cis-L-3-hydroxyproline	Amino acid and Its metabolomics	Amino acid derivatives	-	-	7098652	567-35-1	--	160	0.222431	0.186687	-0.164272	0.216778	0.682696
MADP0550	Phe-Arg	Amino acid and Its metabolomics	Small Peptide	-	-	150903	1238-09-1	--	160	-0.425605	0.120271	-0.729002	-0.432259	-0.0829054
MADP0558	Leu-Asn	Amino acid and Its metabolomics	Small Peptide	-	-	7016078	14608-81-2	--	160	0.178801	0.120721	-0.222644	0.191175	0.494205
MADP0559	CAY10574	Benzene and substituted derivatives	Benzene and substituted derivatives	-	-	135398514	140651-18-9	--	160	0.409072	0.121005	0.0831806	0.422546	0.699414
MADP0565	Glu-Phe-Ala	Amino acid and Its metabolomics	Small Peptide	-	-	-	-	--	160	1.0263	0.110368	0.674478	1.02683	1.28361
MADP0567	Proline Hydroxyproline	Amino acid and Its metabolomics	Small Peptide	-	HMDB0006695	3952518	18684-24-7	--	160	0.963655	0.113003	0.533487	0.970144	1.21695
MADP0569	L-Homoarginine	Amino acid and Its metabolomics	Amino acid derivatives	-	-	9085	156-86-5	--	160	2.09926	0.105349	1.78065	2.10073	2.45785
MADP0578	1-Deoxynojirimycin	Alcohol and amines	Alcohols	-	-	29435	19130-96-2	--	160	-0.707403	0.148766	-1.24947	-0.699447	-0.296724
MADP0579	Lys-Ser	Amino acid and Its metabolomics	Small Peptide	-	-	151428	6665-19-6	--	160	-0.821801	0.165875	-1.28034	-0.812421	-0.485672
MADP0583	Trimethylamine N-Oxide	Alcohol and amines	Amines	-	HMDB0000925	1145	1184-78-7	--	160	1.53831	0.334131	0.499023	1.55993	2.27439
MADP0585	4-Deoxyuridine	Nucleotide And Its metabolomics	Nucleotide and Its metabolomics	-	-	100016	-	--	160	0.0822677	0.095942	-0.1139	0.0877392	0.410152
MADP0589	Bromodeoxyuridine (BrdU)	Heterocyclic compounds	Heterocyclic compounds	-	-	6035	59-14-3	--	160	-0.102488	0.24669	-0.854095	-0.130364	0.61614
MADP0605	Trp-Met	Amino acid and Its metabolomics	Small Peptide	-	-	7020173	21438-63-1	--	160	-0.81068	0.175957	-1.35466	-0.786804	-0.334879
MADP0606	Trp-Pro	Amino acid and Its metabolomics	Small Peptide	-	-	9839333	38136-75-3	--	160	-0.600546	0.253097	-1.76986	-0.54717	-0.134809
MADP0611	Thr-Asp	Amino acid and Its metabolomics	Small Peptide	-	-	3280446	108320-97-4	--	160	0.102278	0.106487	-0.258444	0.0984863	0.385567
MADP0619	Gly-Ser-Pro-Met-Phe-Val-NH2	Amino acid and Its metabolomics	Small Peptide	-	-	71355554	-	--	160	0.0556369	0.138311	-0.254494	0.0484452	0.584216
MADP0623	Thr-His	Amino acid and Its metabolomics	Small Peptide	-	-	9943049	-	--	160	-0.269491	0.147379	-0.617377	-0.260897	0.181713
MADP0630	Tyr-Tyr	Amino acid and Its metabolomics	Small Peptide	-	-	70590	1050-28-8	--	160	-0.804809	0.30943	-1.89851	-0.772026	-0.183484
MADP0634	Leu-Glu	Amino acid and Its metabolomics	Small Peptide	-	-	7009630	16364-31-1	--	160	-0.589782	0.153678	-1.22837	-0.573776	-0.0876444
MEDN0041	Hexanoyl Glycine	Amino acid and Its metabolomics	Amino acid derivatives	-	HMDB0000701	99463	24003-67-6	--	160	-1.43913	0.253515	-2.2745	-1.44016	-0.547921
MEDN0086	Terephthalic Acid	Benzene and substituted derivatives	Phenolic acids	C06337	HMDB0002428	7489	100-21-0	ko01100	160	1.04362	0.0801078	0.777015	1.05492	1.2315
MEDN0105	Taurocholic acid	Bile acids	Bile acids	C05122	HMDB0000036	440567	81-24-3	ko00120,ko00430,ko01100,ko04976,ko04979	160	-0.345148	0.314817	-1.35717	-0.339259	0.345364
MEDN0106	Taurochenodesoxycholic Acid	Bile acids	Bile acids	C05465	HMDB0000951	387316	516-35-8	ko00120,ko04976,ko04979	160	0.514794	0.152163	0.0616345	0.527232	0.85536
MEDN0113	Glycochenodeoxycholic Acid	Bile acids	Bile acids	C05466	HMDB0000637	22833540	640-79-9	ko00120,ko04976,ko04979	160	-1.39266	0.458832	-2.76956	-1.35143	-0.372325
MEDN0115	Chenodeoxycholic Acid	Bile acids	Bile acids	C02528	HMDB0000518	10133	474-25-9	ko00120,ko01100,ko04976	160	1.0942	0.44421	-0.183495	1.14061	2.15961
MEDN0117	4-Methylcatechol	Benzene and substituted derivatives	Phenolics	C06730	HMDB0000873	9958	452-86-8	ko01100	160	-1.66826	0.538702	-4.33191	-1.53585	-0.476827
MEDN0206	Citramalic Acid	Organic acid And Its derivatives	Organic acid And Its derivatives	C00815	HMDB0000426	1081	597-44-4	--	160	-0.388704	0.185891	-0.808157	-0.408855	0.101605
MEDN0261	3-Indolepropionic Acid	Heterocyclic compounds	Indole and Its derivatives	-	HMDB0002302	3744	830-96-6	--	160	0.0723423	0.560565	-1.62751	0.144755	1.91215
MEDN0273	1,3-Dimethyluric Acid	Amino acid and Its metabolomics	Amino acid derivatives	-	HMDB0001857	70346	944-73-0	--	160	-1.60018	0.496864	-2.78537	-1.5257	-0.58176
MEDN0284	2-Hydroxy-4-methylvaleric acid	Organic acid And Its derivatives	Organic acid And Its derivatives	-	HMDB0000665	92779	498-36-2	--	160	-0.882048	0.163564	-1.4122	-0.878493	-0.296526
MEDN0290	3-Hydroxy-3-Methyl Butyric Acid	Organic acid And Its derivatives	Organic acid And Its derivatives	-	HMDB0000754	69362	625-08-1	--	160	0.250729	0.124582	-0.0613893	0.252839	0.624222
MEDN0311	Dodecanedioic Aicd	FA	FFA	C02678	HMDB0000623	12736	693-23-2	--	160	-1.48665	0.312076	-2.3781	-1.48844	-0.502388
MEDN0334	Mandelic Acid	Organic acid And Its derivatives	Organic acid And Its derivatives	C01984	HMDB0000703	439616	90-64-2	--	160	-0.794976	0.327787	-1.84305	-0.793647	0.167031
MEDN0338	DL-3-Phenyllactic acid(Pla)	Organic acid And Its derivatives	Organic acid And Its derivatives	C01479	HMDB0000779	3848	828-01-3	--	160	-0.411965	0.139113	-0.825515	-0.408901	0.214331
MEDN0368	LPE(14:0/0:0)	GP	LPE	-	-	-	-	--	160	-0.764681	0.214091	-1.47358	-0.797986	-0.161203
MEDN0370	LPA(0:0/18:0)	GP	LPC	-	-	-	-	--	160	0.139343	0.0948783	-0.144274	0.139335	0.405988
MEDN0376	9,10-DiHOME	FA	Oxidized lipids	C14828	HMDB0004704	9966640	-	ko00591	160	-0.521566	0.230011	-1.1096	-0.529341	0.226919
MEDN0385	FFA(12:0)	FA	FFA	C02679	HMDB0000638	3893	143-07-7	ko00061,ko01100	160	0.272628	0.213259	-0.317089	0.25617	1.02411
MEDN0390	EPA	FA	Oxidized lipids	C06428	HMDB0001999	446284	10417-94-4	ko01040	160	0.0280807	0.225941	-0.679127	0.0360213	0.523318
MEDN0391	DHA	FA	Oxidized lipids	C06429	HMDB0002183	445580	6217-54-5	ko01040	160	0.623679	0.190897	0.131217	0.628321	1.16862
MEDN0398	AA	FA	Oxidized lipids	C00219	HMDB0001043	444899	506-32-1	ko00590,ko00591,ko01040,ko01100,ko04216,ko04217,ko04270,ko04611,ko04664,ko04666,ko04723,ko04726,ko04730,ko04750,ko04912,ko04913,ko04921,ko04923,ko04925,ko05140,ko05146	160	0.0914675	0.192805	-0.513765	0.109019	0.64428
MEDN0415	2-(Formylamino)Benzoic Acid	Benzene and substituted derivatives	Phenolic acids	C05653	HMDB0004089	101399	3342-77-6	ko00380,ko01100	160	-0.169377	0.255476	-0.774909	-0.16137	0.4869
MEDN0461	D-Sedoheptuiose 7-Phosphate	Carbohydrates and Its metabolites	Phosphate sugars	C00281	HMDB0001068	22833559	2646-35-7	--	160	-0.0486226	0.0712022	-0.185801	-0.0615072	0.251742
MEDN0487	Allysine	Aldehyde,Ketones,Esters	Esters	C01475	HMDB0001263	207	1962-83-0	--	160	-1.25648	0.168103	-1.89823	-1.24433	-0.943964
MEDN0494	8,15-Dihete	FA	FFA	-	HMDB0010219	53480358	80234-65-7	--	160	0.534341	0.261894	-0.160157	0.55959	1.10322
MEDN0498	Ribulose-5-Phosphate	Carbohydrates and Its metabolites	Phosphate sugars	C00117	HMDB0000618	439184	4300-28-1	ko00030,ko00230,ko00440,ko00750,ko01100,ko01200,ko01230,ko01240,ko04918	160	-0.127051	0.104963	-0.417871	-0.13147	0.151546
MEDN0499	Argininosuccinic acid	Organic acid And Its derivatives	Organic acid And Its derivatives	C03406	HMDB0000052	16950	2387-71-5	ko00220,ko00250,ko01100,ko01230	160	-0.195561	0.0820635	-0.400421	-0.196346	0.065991
MEDN0502	2-Deoxyribose 1-Phosphate	Carbohydrates and Its metabolites	Phosphate sugars	C00672	HMDB0001351	439287	17210-42-3	ko00030,ko00240,ko01100	160	-0.024355	0.102296	-0.327096	-0.0190801	0.34764
MEDN0506	N-Acetylglucosamine 1-Phosphate	Carbohydrates and Its metabolites	Phosphate sugars	C04256	HMDB0001367	440272	6866-69-9	--	160	0.174141	0.110856	-0.12378	0.176984	0.499895
MEDN0523	Indole-3-lactic acid	Heterocyclic compounds	Indole and Its derivatives	C02043	HMDB0000671	92904	1821-52-9	--	160	0.355847	0.151629	0.000693497	0.352669	0.832881
MEDN0538	UDP-glucose	Nucleotide And Its metabolomics	Nucleotide and Its metabolomics	C00029	HMDB0000286	5278	133-89-1	ko00040,ko00052,ko00053,ko00240,ko00500,ko00520,ko00524,ko00561,ko01100,ko01240	160	-1.50609	0.26182	-2.62267	-1.49621	-1.03805
MEDN0539	3'-Sialyllactose	Carbohydrates and Its metabolites	Sugars	-	HMDB0000825	123914	35890-38-1	--	160	-1.25557	0.191922	-2.04762	-1.23722	-0.86968
MEDN0547	dihydrotachysterol	Hormones and hormone related compunds	Hormones and hormone related compunds	C06957	HMDB0015203	5311071	67-96-9	--	160	0.232619	0.167213	-0.473156	0.244535	0.529653
MEDN0551	Indoleacrylic acid	Organic acid And Its derivatives	Organic acid And Its derivatives	-	HMDB0000734	5702	1204-06-4	--	160	-1.40413	0.488159	-2.2808	-1.41641	0.210488
MEDN0554	2-(4-Hydroxyphenyl)ethanol	Benzene and substituted derivatives	Benzene and substituted derivatives	C06044	HMDB0004284	7044	501-94-0	ko00350,ko01100	160	0.404434	0.154549	-0.113276	0.393573	0.790791
MEDN0562	Indole-3-carbinol	Heterocyclic compounds	Indole and Its derivatives	-	HMDB0005785	3712	700-06-1	--	160	0.432514	0.0644651	0.272207	0.436601	0.645608
MEDN0563	DL-Benzylsuccinic acid	FA	FFA	C09816	HMDB0012127	3858	884-33-3	ko01100	160	1.0624	0.180628	0.662983	1.04744	1.48663
MEDN0570	L-Erythrulose	Carbohydrates and Its metabolites	Sugars	C02045	HMDB0006293	5460032	533-50-6	--	160	-0.616307	0.12646	-0.91081	-0.615667	-0.231297
MEDN0588	Glucerol 3-phosphate	Organic acid And Its derivatives	Phosphoric acids	C02979	HMDB0000126	754	-	--	160	-0.620946	0.185991	-1.15222	-0.591283	-0.243376
MEDN0589	Cyclamic acid	Organic acid And Its derivatives	Organic acid And Its derivatives	C02824	HMDB0031340	7533	100-88-9	--	160	-1.03009	1.03708	-4.30383	-1.32827	1.08678
MEDN0602	Deoxyguanosine 5'-monophosphate(dGMP)	Nucleotide And Its metabolomics	Nucleotide and Its metabolomics	C00362	HMDB0001044	65059	902-04-5	ko00230,ko01100	160	-0.32961	0.25871	-0.983373	-0.346566	0.300714
MEDN0604	Tetradecanedioic acid	FA	FFA	C11002	HMDB0000872	13185	821-38-5	--	160	-0.0270796	0.210255	-0.480255	-0.0623426	0.756822
MEDN0609	Uridine triphosphate(UTP)	Nucleotide And Its metabolomics	Nucleotide and Its metabolomics	C00075	HMDB0000285	6133	63-39-8	ko00240,ko01100,ko01240,ko04080	160	-1.22734	0.314548	-1.98314	-1.27113	-0.293117
MEDN0611	6β-hydroxytestosterone	Hormones and hormone related compunds	Hormones and hormone related compunds	C14497	HMDB0006259	65543	62-99-7	--	160	-1.25528	0.112496	-1.53644	-1.26697	-0.873154
MEDN0615	Carbamoyl phosphate	Organic acid And Its derivatives	Phosphoric acids	C00169	HMDB0001096	278	590-55-6	ko00220,ko00230,ko00240,ko00250,ko00910,ko01100,ko01200,ko01230,ko01240	160	-1.25993	0.165922	-1.74434	-1.25135	-0.834705
MEDN0620	Glucotropaeolin	Benzene and substituted derivatives	Benzene and substituted derivatives	C02153	HMDB0038419	9573945	499-26-3	ko01210	160	-1.08551	0.116756	-1.46421	-1.08421	-0.647787
MEDN0632	N-Oleoyl Glycine	Alcohol and amines	Amines	-	HMDB0013631	6436908	2601-90-3	--	160	0.574518	0.0565882	0.417431	0.576376	0.761509
MEDN0641	Ribose 1-phosphate	Carbohydrates and Its metabolites	Phosphate sugars	C00620	HMDB0001489	439236	14075-00-4	ko00030,ko00230,ko01100	160	-0.127051	0.104963	-0.417871	-0.13147	0.151546
MEDN0647	Hydroquinone	Benzene and substituted derivatives	Phenolics	C00530	HMDB0002434	785	123-31-9	ko00350,ko01100	160	1.2859	0.0623931	1.10467	1.28533	1.47091
MEDN0656	Indoleacetaldehyde	Heterocyclic compounds	Indole and Its derivatives	C00637	HMDB0001190	800	2591-98-2	ko00380,ko01100	160	0.991296	0.0644611	0.83651	0.998462	1.18923
MEDN0657	D-Xylulose 5-phosphate	Carbohydrates and Its metabolites	Phosphate sugars	C00231	HMDB0000868	439190	4212-65-1	ko00030,ko00040,ko00053,ko01100,ko01200,ko01230,ko04918	160	-0.127051	0.104963	-0.417871	-0.13147	0.151546
MEDN0658	Hexadecanedioic acid	FA	FFA	C19615	HMDB0000672	10459	505-54-4	ko01100	160	0.366435	0.229825	-0.0696883	0.327121	1.12581
MEDN0678	Ethylsalicylate	Organic acid And Its derivatives	Organic acid And Its derivatives	-	HMDB0029817	8365	118-61-6	--	160	1.37291	0.0993657	1.11499	1.39551	1.54196
MEDN0729	Phenoxyacetic acid	Benzene and substituted derivatives	Phenolic acids	C02181	HMDB0031609	19188	122-59-8	--	160	-0.41488	0.839503	-2.33241	-0.621408	1.95352
MEDN0733	Phenyl beta-D-glucopyranoside	Carbohydrates and Its metabolites	Sugar derivatives	C11611	-	65080	1464-44-4	--	160	-1.15039	0.164946	-1.62898	-1.1471	-0.670778
MEDN0739	4-Hydroxybenzyl alcohol	Benzene and substituted derivatives	Benzene and substituted derivatives	C17467	HMDB0011724	125	623-05-2	--	160	-1.57119	0.190033	-2.25829	-1.56123	-1.05776
MEDN0745	Propylparaben	Benzene and substituted derivatives	Phenolic acids	-	HMDB0032574	7175	94-13-3	--	160	-1.18353	0.233254	-1.73352	-1.20177	-0.162723
MEDN0748	Methylparaben	Benzene and substituted derivatives	Phenolic acids	-	HMDB0032572	7456	99-76-3	--	160	1.53778	0.10493	1.28963	1.54182	1.75264
MEDN0751	(±)12-HETE	FA	Oxidized lipids	-	HMDB0006111	5312983	71030-37-0	--	160	-1.70287	0.3191	-2.53923	-1.72685	-0.330653
MEDN0763	(±)9-HETE	FA	Oxidized lipids	-	HMDB0010222	5312978	79495-85-5	--	160	-1.90953	0.24968	-2.70257	-1.90492	-1.30994
MEDN0767	12,13-EpOME	FA	Oxidized lipids	C14826	HMDB0004702	5356421	-	ko00591,ko01100	160	-1.25445	0.284511	-2.61057	-1.28127	-0.0643638
MEDN0768	13-oxoODE	FA	Oxidized lipids	C14765	HMDB0004668	6446027	54739-30-9	ko00591	160	-1.34572	0.167462	-1.80912	-1.33424	-0.84907
MEDN0783	9,10-EpOME	FA	Oxidized lipids	-	-	6246154	-	--	160	-1.25445	0.284511	-2.61057	-1.28127	-0.0643638
MEDN0784	9-oxoODE	FA	Oxidized lipids	C14766	HMDB0004669	9839084	54232-59-6	ko00591	160	-1.34572	0.167462	-1.80912	-1.33424	-0.84907
MEDN0856	2',4'-Dihydroxyacetophenone	Benzene and substituted derivatives	Benzene and substituted derivatives	C03663	HMDB0029659	6990	89-84-9	--	160	1.53778	0.10493	1.28963	1.54182	1.75264
MEDN1009	3-Hydroxyphenylacetic acid	Organic acid And Its derivatives	Organic acid And Its derivatives	C05593	HMDB0000440	12122	621-37-4	ko00350,ko00360,ko01100	160	-0.848547	0.311186	-1.9567	-0.859248	0.147877
MEDN1022	5,6-Dimethylbenzimidazole	Heterocyclic compounds	Heterocyclic compounds	C03114	HMDB0003701	675	582-60-5	ko00740,ko00860,ko01100,ko01240	160	-0.00629213	0.106117	-0.302187	0.00136466	0.254934
MEDN1035	13(R)-HODE	FA	Oxidized lipids	-	-	13723970	10219-69-9	--	160	-0.769707	0.170773	-1.14048	-0.787622	-0.167568
MEDN1039	Indole-4-carboxaldehyde	Heterocyclic compounds	Indole and Its derivatives	-	-	333703	1074-86-8	--	160	0.127827	0.067958	-0.0486163	0.127691	0.3951
MEDN1041	9(S)-HpOTrE	FA	Oxidized lipids	-	-	6450029	111004-08-1	--	160	-0.516725	0.315289	-1.96033	-0.492068	0.101617
MEDN1052	2-Hydroxyglutaric acid	Organic acid And Its derivatives	Organic acid And Its derivatives	-	-	439939	13095-48-2	--	160	-0.388704	0.185891	-0.808157	-0.408855	0.101605
MEDN1059	Tauroursodeoxycholic acid	Bile acids	Bile acids	C05463	HMDB0000896	9848818	14605-22-2	--	160	0.112494	0.279054	-0.681028	0.17553	0.573724
MEDN1069	FFA(18:4)	FA	FFA	C16300	-	1931	2012-14-8	ko00592	160	-0.559113	0.239384	-1.44398	-0.52718	0.00147395
MEDN1074	Allocholic acid	Bile acids	Bile acids	-	HMDB0000505	94228	2276-93-9	--	160	0.0173007	0.258626	-0.913486	0.0201429	0.520187
MEDN1078	cis-EODA	FA	Oxidized lipids	C19418	HMDB0061650	119250	2443-39-2	--	160	-0.795724	0.200378	-1.43413	-0.782667	-0.365739
MEDN1083	Sphingosine 1-phosphate	SL	SM	C06124	HMDB0000277	5283560	26993-30-6	ko00600,ko01100,ko04020,ko04071,ko04072,ko04080,ko04371,ko04666,ko05152	160	1.16747	0.0779368	0.98638	1.1622	1.46808
MEDN1092	4-Acetoxyphenol	Benzene and substituted derivatives	Phenolics	C13636	-	96009	3233-32-7	ko01100	160	-0.197662	0.157238	-0.677295	-0.179404	0.161696
MEDN1100	Taurohyodeoxycholic acid	Bile acids	Bile acids	-	-	119046	-	--	160	0.112494	0.279054	-0.681028	0.17553	0.573724
MEDN1104	7-ketolithocholic acid	Bile acids	Bile acids	-	-	444262	4651-67-6	--	160	-0.530745	0.550291	-4.15081	-0.466037	0.948087
MEDN1112	16-Hydroxyhexadecanoic acid	FA	FFA	-	HMDB0006294	10466	506-13-8	--	160	0.991307	0.106566	0.710868	0.992481	1.25969
MEDN1113	12-ketolithocholic acid	Bile acids	Bile acids	-	HMDB0000328	3080612	5130-29-0	--	160	-0.530745	0.550291	-4.15081	-0.466037	0.948087
MEDN1125	N,N′-dicyclohexylcarbodiimide	Alcohol and amines	Polyamines	-	-	10868	538-75-0	--	160	1.14675	0.0536422	1.01259	1.14475	1.28273
MEDN1126	Gamma-Mercholic Acid	Bile acids	Bile acids	-	-	92805	547-75-1	--	160	0.742376	0.512081	-0.301997	0.694045	2.03584
MEDN1141	Apocholic acid	Bile acids	Bile acids	-	-	101818	641-81-6	--	160	-0.530745	0.550291	-4.15081	-0.466037	0.948087
MEDN1148	2-hydroxyhexadecanoic acid	FA	FFA	-	HMDB0031057	92836	764-67-0	--	160	0.991307	0.106566	0.710868	0.992481	1.25969
MEDN1154	Cholic acid	Bile acids	Bile acids	C00695	HMDB0000619	221493	81-25-4	ko00120,ko01100,ko04976	160	0.790291	0.512556	-0.198775	0.752289	2.08124
MEDN1159	FFA(15:1)	FA	FFA	-	-	5312411	84743-29-3	--	160	0.0906304	0.36315	-0.423587	-0.0760699	1.37672
MEDN1164	5-Nitrobenzimidazole	Heterocyclic compounds	Heterocyclic compounds	-	-	7195	94-52-0	--	160	-1.3347	0.146874	-1.71748	-1.32606	-0.867301
MEDN1171	Lythramine	Alcohol and amines	Polyamines	C10604	-	442864	32420-56-7	--	160	0.401624	0.0998678	0.0683781	0.410659	0.73621
MEDN1172	Sphinganine 1-phosphate	SL	SM	C01120	HMDB0001383	644260	19794-97-9	--	160	0.281807	0.127374	-0.0351846	0.276355	0.748008
MEDN1181	5-hydroxyindole acetaldehyde	Heterocyclic compounds	Indole and Its derivatives	C05634	-	74688	1892-21-3	ko00380,ko01100	160	-1.64669	0.233384	-2.19826	-1.62568	-0.801038
MEDN1183	Multifidol	Benzene and substituted derivatives	Phenolics	C10709	-	12892	125074-06-8	--	160	-0.863903	0.102795	-1.13613	-0.870685	-0.489396
MEDN1191	1,2-epoxy-3-(p-nitrophenoxy) propane	Benzene and substituted derivatives	Benzene and substituted derivatives	C04274	-	21327	5255-75-4	--	160	-1.07787	0.393434	-2.13609	-1.10404	0.976953
MEDN1192	2-Acetylresorcinol	Benzene and substituted derivatives	Phenolics	C21895	HMDB0011538	68073	480-66-0	--	160	-1.11408	0.299432	-1.99386	-1.113	0.323899
MEDN1193	Acetaminophen	Benzene and substituted derivatives	Phenolics	C06804	HMDB0001859	1983	103-90-2	ko04976	160	-1.40006	0.393916	-2.46362	-1.43956	0.634173
MEDN1195	Orsellinate	Others	Others	C01839	-	68072	480-64-8	--	160	-1.11408	0.299432	-1.99386	-1.113	0.323899
MEDN1197	8-Methoxyalkynurate	Organic acid And Its derivatives	Organic acid And Its derivatives	C05830	-	8124	2929-14-8	ko00380	160	-1.48994	0.269379	-2.45689	-1.47666	-0.715465
MEDN1200	L-tyrosine methyl ester 4-sulfate	Amino acid and Its metabolomics	Amino acid derivatives	C04201	-	440256	-	--	160	-1.04167	0.291026	-1.88038	-1.0827	-0.267475
MEDN1208	6-hydroxy-3-succinylpyridine	Heterocyclic compounds	Heterocyclic compounds	C19631	-	579061	15873-27-5	ko00760,ko01100	160	-0.836856	0.255724	-1.41382	-0.857421	-0.0783679
MEDN1213	2-(4-hydroxyphenyl) propionate	Benzene and substituted derivatives	Phenolic acids	-	HMDB0041683	102526	938-96-5	--	160	-0.27946	0.18989	-0.782227	-0.285037	0.246249
MEDN1224	Bis(1-inositol) -3,1'-phosphate 1-phosphate	Alcohol and amines	Alcohols	C19799	-	53262311	-	ko00562	160	0.828257	0.082343	0.610665	0.839247	1.06339
MEDN1226	2-amino-4-oxovaleric acid	Organic acid And Its derivatives	Organic acid And Its derivatives	C03341	-	6184	4439-83-2	ko00472,ko01100	160	0.17059	0.0760678	-0.0211997	0.174076	0.414346
MEDN1235	L-2-amino-6-oximelic acid	Organic acid And Its derivatives	Organic acid And Its derivatives	C03871	-	194695	75650-93-0	ko01100,ko01230	160	-1.45176	0.267379	-2.71698	-1.41476	-0.975738
MEDN1241	2-(α-D-mannosyl) -3-phosphate glyceride	Alcohol and amines	Amines	C11516	-	13686	946-88-3	ko00051,ko01100	160	-0.940824	0.263315	-1.53609	-0.959553	-0.255294
MEDN1246	3-(pyrazol-1-yl) -L-alanine	Amino acid and Its metabolomics	Amino acid derivatives	C01162	-	151491	2734-48-7	--	160	0.2861	0.0826063	0.0713818	0.286277	0.554037
MEDN1247	1-pyrroline-4-hydroxy-2-carboxylate	Heterocyclic compounds	Heterocyclic compounds	C04282	HMDB0002234	440282	9054-77-7	ko00330,ko01100	160	-1.33295	0.183282	-1.78993	-1.32519	-0.832643
MEDN1258	LPS(16:2/0:0)	GP	LPS	-	-	-	-	--	160	-1.70405	0.237011	-2.52831	-1.68523	-1.22977
MEDN1264	LPE(0:0/22:4)	GP	LPE	-	-	-	-	--	160	0.259518	0.141025	-0.130896	0.264176	0.589382
MEDN1265	LPE(22:4/0:0)	GP	LPE	-	-	-	-	--	160	0.259518	0.141025	-0.130896	0.264176	0.589382
MEDN1267	LPE(0:0/22:5)	GP	LPE	-	-	-	-	--	160	0.49506	0.147238	0.109974	0.498408	0.807881
MEDN1268	LPE(22:5/0:0)	GP	LPE	-	-	-	-	--	160	0.49506	0.147238	0.109974	0.498408	0.807881
MEDN1269	LPE(0:0/22:6)	GP	LPE	-	-	-	-	--	160	1.19251	0.116175	0.902527	1.18687	1.50521
MEDN1271	LPE(0:0/20:2)	GP	LPE	-	-	-	-	--	160	0.0149495	0.195305	-0.794399	0.0365918	0.417848
MEDN1277	LPE(0:0/20:5)	GP	LPE	-	-	-	-	--	160	0.228981	0.191685	-0.226804	0.237712	0.725295
MEDN1278	LPE(20:5/0:0)	GP	LPE	-	-	-	-	--	160	0.228981	0.191685	-0.226804	0.237712	0.725295
MEDN1283	LPE(0:0/18:3)	GP	LPE	-	-	-	-	--	160	0.698209	0.193606	0.245652	0.706286	1.2836
MEDN1287	LPE(0:0/16:1)	GP	LPE	-	-	-	-	--	160	0.25884	0.197855	-0.104737	0.220721	1.01154
MEDN1288	Glycine linoleate	GL	DG	-	-	-	-	--	160	-1.09156	0.187481	-1.62384	-1.09356	-0.54933
MEDN1311	2-Hydroxycaprylic acid	Organic acid And Its derivatives	Organic acid And Its derivatives	-	HMDB0000711	94180	617-73-2	--	160	-0.473783	0.172379	-1.04753	-0.473775	0.0355278
MEDN1312	2-Hydroxyphenylacetic acid	Organic acid And Its derivatives	Organic acid And Its derivatives	C05852	HMDB0000669	11970	614-75-5	ko00360,ko01100	160	-0.870348	0.165104	-1.26744	-0.882444	-0.389444
MEDN1315	4-Hydroxy-3-methylbenzoic acid	Organic acid And Its derivatives	Organic acid And Its derivatives	-	HMDB0004815	68138	499-76-3	--	160	-0.870348	0.165104	-1.26744	-0.882444	-0.389444
MEDN1320	2-Hydroxy-2-Methyl Butyric acid	Organic acid And Its derivatives	Organic acid And Its derivatives	-	HMDB0001987	95433	3739-30-8	--	160	0.255507	0.143974	-0.109372	0.261457	0.67025
MEDN1328	L-Leucic acid	Organic acid And Its derivatives	Organic acid And Its derivatives	-	HMDB0000746	83697	13748-90-8	--	160	-0.702522	0.136895	-1.09475	-0.700975	-0.218708
MEDN1329	Glycohyodeoxycholic acid	Bile acids	Bile acids	-	-	114611	13042-33-6	--	160	-0.794132	0.437118	-2.02109	-0.745632	0.215341
MEDN1406	Tridecanedioic acid	FA	FFA	-	-	10458	505-52-2	--	160	0.275053	0.0714334	0.0203017	0.284041	0.508917
MEDN1409	12-Hydroxyoctadecanoic acid	FA	FFA	-	HMDB0061706	7789	106-14-9	--	160	-0.799385	0.205117	-1.50333	-0.796838	-0.311788
MEDN1410	N-Palmitoylglycine	Amino acid and Its metabolomics	Amino acid derivatives	-	HMDB0013034	151008	2441-41-0	--	160	-0.203645	0.0845202	-0.420458	-0.19839	0.127228
MEDN1413	Taurolithocholic acid	Bile acids	Bile acids	-	-	23662757	6042-32-6	--	160	0.203512	0.452977	-1.22347	0.188525	1.27439
MEDN1426	9(S),12(S),13(S)-TriHOME	FA	Oxidized lipids	C14833	HMDB0004708	9858729	97134-11-7	ko00591	160	-0.941074	0.124664	-1.22425	-0.94059	-0.589131
MEDN1428	20-COOH-AA	FA	Oxidized lipids	-	-	6437827	79551-84-1	--	160	-0.867891	0.184011	-1.38015	-0.869531	-0.288602
MEDN1475	Sorbitol 6-phosphate	Carbohydrates and Its metabolites	Phosphate sugars	C01096	HMDB0005831	152306	20479-58-7	ko00051,ko01100	160	-0.754939	0.102265	-0.999779	-0.750841	-0.432552
MEDN1483	Acetaminophen sulfate	Benzene and substituted derivatives	Benzene and substituted derivatives	-	-	83939	10066-90-7	--	160	-1.98077	0.803629	-4.30383	-2.1568	1.70406
MEDN1484	Ethionamide	Heterocyclic compounds	Pteridines and derivatives	-	-	-	536-33-4	--	160	1.15363	0.101353	0.894675	1.17674	1.32516
MEDN1485	Glycerophospho-N-Arachidonoyl Ethanolamine	GP	LPE	-	-	-	201738-25-2	--	160	1.15421	0.0877068	0.906946	1.15727	1.38802
MEDN1490	FFA(16:2)	FA	FFA	-	-	-	-	--	160	-1.59005	0.196195	-2.15669	-1.5843	-1.11239
MEDN1499	2-Hydroxyhexanoic acid	Organic acid And Its derivatives	Organic acid And Its derivatives	-	HMDB0001624	99824	6064-63-7	--	160	-0.780762	0.143066	-1.33708	-0.772708	-0.411771
MEDN1504	3-Hydroxycinnamic acid	Organic acid And Its derivatives	Organic acid And Its derivatives	-	HMDB0001713	637541	14755-02-3	--	160	-0.614495	0.0891374	-0.819595	-0.620545	-0.29009
MEDN1508	3-Phenoxybenzoic acid	Benzene and substituted derivatives	Benzene and substituted derivatives	-	HMDB0041807	19539	3739-38-6	--	160	-1.33844	0.269982	-2.17135	-1.33284	-0.447748
MEDN1511	4-Methoxyphenol	Benzene and substituted derivatives	Phenolics	-	HMDB0029696	9015	150-76-5	--	160	-1.66826	0.538702	-4.33191	-1.53585	-0.476827
MEDN1518	Acetylvaline	Amino acid and Its metabolomics	Amino acid derivatives	-	HMDB0011757	66789	96-81-1	--	160	-1.20082	0.149181	-1.7651	-1.19873	-0.747727
MEDN1527	Cyclo(His-Pro)	Amino acid and Its metabolomics	Small Peptide	-	-	449094	53109-32-3	--	160	-0.580663	0.181981	-1.32381	-0.575694	-0.142116
MEDN1533	Dimethylmalonic acid	Organic acid And Its derivatives	Organic acid And Its derivatives	-	HMDB0002001	11686	595-46-0	--	160	-1.21378	0.157218	-1.62562	-1.20659	-0.803746
MEDN1562	Monobutyl phthalate	Aldehyde,Ketones,Esters	Esters	-	HMDB0013247	8575	131-70-4	--	160	-0.352555	0.0891995	-0.571722	-0.35472	-0.0860901
MEDN1566	Octadecanedioic acid	Organic acid And Its derivatives	Organic acid And Its derivatives	-	HMDB0000782	70095	871-70-5	--	160	0.319612	0.197221	-0.195016	0.325318	0.901452
MEDN1583	Tert-Butylhydroquinone	Benzene and substituted derivatives	Benzene and substituted derivatives	-	HMDB0032062	16043	1948-33-0	--	160	-1.4351	0.635023	-4.46372	-1.36556	-0.401128
MEDN1597	Phosphatidylethanolamine lyso alkenyl 16:0	GP	LPE	-	-	134748036	-	--	160	-0.245526	0.106324	-0.595716	-0.242703	0.115067
MEDN1600	LPA(16:0/0:0)	GP	LPA	C04036	HMDB0007853	6419701	22002-85-3	--	160	0.723759	0.0827811	0.492654	0.729906	0.947805
MEDN1613	Cytochalasin-H	Hormones and hormone related compunds	Hormones and hormone related compunds	-	-	6434468	53760-19-3	--	160	0.490178	0.152707	0.224515	0.468872	0.922453
MEDN1614	D-Arabinose 5-phosphate	Carbohydrates and Its metabolites	Phosphate sugars	C01112	HMDB0011734	188324	13137-52-5	ko01100	160	-0.743154	0.202796	-1.33231	-0.759845	-0.181453
MEDN1621	Isocitric acid	Organic acid And Its derivatives	Organic acid And Its derivatives	C00311	HMDB0000193	1198	320-77-4	ko00020,ko00630,ko01100,ko01200,ko01210,ko01230,ko01240,ko04922,ko05230	160	-1.05876	0.215521	-1.79796	-1.04046	-0.632017
MEDN1643	LPA(18:1/0:0)	GP	LPA	-	HMDB0007855	5497152	-	--	160	-0.564912	0.187242	-1.67887	-0.539207	-0.190372
MEDN1648	CMPentylF	Organic acid And Its derivatives	Organic acid And Its derivatives	C19107	-	194501	73248-95-0	--	160	1.09228	0.175052	0.624733	1.08102	1.66028
MEDN1651	Androsterone sulfate	Hormones and hormone related compunds	Hormones and hormone related compunds	-	HMDB0002759	159663	2479-86-9	--	160	0.492784	0.228814	-0.47124	0.526262	0.927528
MEDN1654	Gemfibrozil	Benzene and substituted derivatives	Benzene and substituted derivatives	C07020	HMDB0015371	3463	25812-30-0	ko05207	160	-0.187963	0.08251	-0.389791	-0.189814	0.116586
MEDN1656	Hydroxypiperazic acid	Heterocyclic compounds	Heterocyclic compounds	C00739	-	129859924	-	ko00310,ko01100	160	-0.481693	0.0863178	-0.713382	-0.482487	-0.182584
MEDN1675	2-Deoxyribose-5'-phosphate	Nucleotide And Its metabolomics	Nucleotide and Its metabolomics	C00673	-	-	102916-66-5	ko00030,ko01100	160	-1.12862	0.29407	-2.03138	-1.05833	-0.580554
MEDN1685	β-N-Methylamino-L-Alanine	Amino acid and Its metabolomics	Amino acid derivatives	C08291	-	-	15920-93-1	--	160	1.8241	0.109691	1.40153	1.84284	2.0587
MEDN1686	3-Methylaspartate	Amino acid and Its metabolomics	Amino acid derivatives	C03618	-	852	6667-60-3	ko00630,ko01100,ko01200	160	-0.772463	0.14404	-1.1749	-0.778545	-0.423405
MEDN1688	FAHFA(8:0/10:0)	FA	FFA	-	-	-	-	--	160	-0.55907	0.191533	-1.28536	-0.546242	-0.0532811
MEDN1690	Docodiendioicacid	Organic acid And Its derivatives	Organic acid And Its derivatives	-	-	-	-	--	160	-0.0999743	0.210893	-0.713282	-0.0605393	0.287667
MEDN1691	His-Ser	Amino acid and Its metabolomics	Small Peptide	-	HMDB0028894	435727	21438-60-8	--	160	-0.343097	0.242337	-1.03493	-0.346878	0.418831
MEDN1692	Phosphatidylethanolamine lyso alkenyl 18:2	GP	LPE	-	-	-	-	--	160	-0.268688	0.159209	-0.740677	-0.244026	0.0920898
MEDN1706	3-(2-Hydroxyphenyl)propanoic acid	Benzene and substituted derivatives	Phenolic acids	-	HMDB0033752	873	495-78-3	--	160	2.1044	0.0447578	1.96989	2.10929	2.20581
MEDN1709	2-Octanamidoacetic acid	Amino acid and Its metabolomics	Amino acids	-	HMDB0000832	84290	14246-53-8	--	160	0.12563	0.0683003	-0.0379466	0.12037	0.364892
MEDN1714	Isokaurenoic acid	Organic acid And Its derivatives	Organicacid and Its derivatives	C11874	-	73062	6730-83-2	ko01100	160	-0.783375	0.137714	-1.27909	-0.765776	-0.427708
MEDN1717	Tropine	Organic acid And Its derivatives	Organicacid and Its derivatives	C01456	HMDB0062590	10726	529-64-6	--	160	-0.475881	0.137573	-0.857097	-0.479032	0.179518
MEDN1719	Tetradecyl phosphonic acid	Organic acid And Its derivatives	Organicacid and Its derivatives	-	-	78401	4671-75-4	--	160	-0.73048	0.0774814	-0.915226	-0.729131	-0.398848
MEDN1744	3-Methoxysalicylic Acid	Benzene and substituted derivatives	Benzene and substituted derivatives	-	HMDB0059713	70140	877-22-5	--	160	-1.13092	0.291371	-1.87097	-1.12502	0.313434
MEDN1761	D-(+)-talose	Carbohydrates and Its metabolites	Sugars	-	-	99459	2595-98-4	--	160	1.2082	0.0563212	1.01936	1.2111	1.38651
MEDN1762	D-Allose	Carbohydrates and Its metabolites	Sugars	-	-	439507	2595-97-3	--	160	1.2082	0.0563212	1.01936	1.2111	1.38651
MEDN1763	DL-O-tyrosine	Amino acid and Its metabolomics	Amino acid derivatives	-	HMDB0006050	91482	2370-61-8	--	160	-0.173116	0.0994471	-0.418465	-0.170937	0.0858182
MEDN1770	2-Naphthalenesulfonic acid	Benzene and substituted derivatives	Benzene and substituted derivatives	C16202	-	8420	120-18-3	--	160	0.28165	0.100661	0.0682066	0.281978	0.604354
MEDN1771	4,4'-Dihydroxybenzophenone	Benzene and substituted derivatives	Benzene and substituted derivatives	C14220	-	69150	611-99-4	--	160	-0.193416	0.0750623	-0.369702	-0.19441	0.0686855
MEDN1787	7,8-Dihydroxy-3-(4-hydroxyphenyl)benzopyran-4-one	Benzene and substituted derivatives	Benzene and substituted derivatives	-	HMDB0033860	5466139	75187-63-2	--	160	-1.18075	0.265453	-2.34397	-1.11923	-0.718713
MEDN1796	Naphthofluorescein	Benzene and substituted derivatives	Benzene and substituted derivatives	-	-	3124834	61419-02-1	--	160	-0.928539	0.197596	-1.55714	-0.929899	-0.42123
MEDN1812	Prostaglandin B1	Organic acid And Its derivatives	Organicacid and Its derivatives	C00959	HMDB0002982	5280388	13345-51-2	--	160	-1.81205	0.603001	-4.20099	-1.78101	-0.565719
MEDN1813	ent-Prostaglandin F2α	Organic acid And Its derivatives	Organicacid and Its derivatives	-	-	35027306	54483-31-7	--	160	-0.727931	0.351476	-1.62451	-0.700293	0.435409
MEDN1815	8-iso Prostaglandin E1	Organic acid And Its derivatives	Organicacid and Its derivatives	-	HMDB0004686	5283212	21003-46-3	--	160	-0.72098	0.370567	-1.74089	-0.691576	0.410385
MEDN1817	20-hydroxy Prostaglandin F2α	Organic acid And Its derivatives	Organicacid and Its derivatives	-	-	5283040	57930-92-4	--	160	-1.418	0.393943	-2.50499	-1.3561	-0.367008
MEDN1837	2,6-Di-tert-butyl-4-(hydroxymethyl)phenol	Benzene and substituted derivatives	Benzene and substituted derivatives	-	HMDB0032048	6929	88-26-6	--	160	0.485103	0.0848264	0.296725	0.473045	0.725958
MEDN1840	Pinolenic acid	FA	FFA	-	-	5312495	16833-54-8	--	160	0.0272034	0.195773	-0.660598	0.0439973	0.528029
MEDN1847	16,16-Dimethyl Prostaglandin A2	Organic acid And Its derivatives	Organicacid and Its derivatives	-	-	5283083	41691-92-3	--	160	-1.38464	0.286335	-2.53518	-1.36335	-0.725526
MEDN1854	9,10-dihydroxystearic acid	FA	FFA	-	-	89377	120-87-6	--	160	-0.685109	0.122912	-1.08786	-0.677201	-0.365911
MEDN1856	(R)-3-Hydroxymyristic acid	Organic acid And Its derivatives	Organicacid and Its derivatives	-	-	5288266	28715-21-1	--	160	-0.303243	0.23375	-0.919934	-0.287868	0.33942
MEDN1861	N-Myristoylglycine	Amino acid and Its metabolomics	Amino acid derivatives	-	HMDB0013250	72348	14246-55-0	--	160	0.507355	0.0738925	0.278302	0.516343	0.726297
MEDN1862	Isochodeoxycholic acid	Bile acids	Bile acids	C17660	HMDB0000361	164673	566-24-5	--	160	-1.05888	0.392034	-2.33864	-1.03569	-0.0950738
MEDN1865	15(R)-prostaglandin E1	Organic acid And Its derivatives	Organicacid and Its derivatives	-	-	5283056	20897-91-0	--	160	-0.422832	0.955093	-4.33562	-0.148882	1.12589
MEDN1875	(+)-Ds-Threo-Isocitrate	Organic acid And Its derivatives	Organicacid and Its derivatives	-	-	23688910	20226-99-7	--	160	-0.873518	0.177428	-1.62792	-0.870236	-0.448693
MEDN1880	Hydroferulic acid	Organic acid And Its derivatives	Organicacid and Its derivatives	-	-	14340	1135-23-5	--	160	-1.10104	0.432679	-2.18152	-1.10682	0.237207
MEDN1886	(S)-2-Hydroxy-3-phenylpropanoic acid	Organic acid And Its derivatives	Organicacid and Its derivatives	-	-	444718	20312-36-1	--	160	-0.372841	0.173354	-0.854107	-0.392708	0.170191
MEDN1897	L-Gulose	Carbohydrates and Its metabolites	Carboxylic acids and derivatives	-	-	80127	6027-89-0	--	160	1.2082	0.0563212	1.01936	1.2111	1.38651
MEDN1899	Deoxycholic acid	Bile acids	Bile acids	C04483	HMDB0000626	222528	302-95-4	ko04976	160	0.762861	0.761765	-1.57454	1.01066	1.76807
MEDN1900	Isolithocholic acid	Bile acids	Bile acids	-	HMDB0000717	164853	1534-35-6	--	160	-1.25775	1.09007	-4.40636	-1.00571	0.09798
MEDN1904	Glycine deoxycholic acid	Bile acids	Bile acids	C05464	HMDB0000631	3035026	360-65-6	--	160	-1.17843	0.721459	-4.26394	-1.00142	0.122918
MEDN1906	3-Epideoxycholic acid	Bile acids	Bile acids	-	HMDB0000438	160530	570-63-8	--	160	0.944465	0.336448	-0.492153	0.958313	1.61483
MEDP0078	Phe-Phe	Amino acid and Its metabolomics	Small Peptide	-	HMDB0013302	65104	2577-40-4	--	160	-0.491612	0.130056	-1.01226	-0.480181	-0.0974334
MEDP0120	Theobromine	Nucleotide And Its metabolomics	Nucleotide and Its metabolomics	C07480	HMDB0002825	5429	83-67-0	ko00232,ko01100	160	0.193238	0.726635	-1.75036	0.40892	1.30304
MEDP0143	Biotin	CoEnzyme and vitamins	CoEnzyme and vitamins	C00120	HMDB0000030	171548	58-85-5	ko00780,ko01100,ko01240,ko02010,ko04977	160	0.377185	0.0714844	0.164151	0.376036	0.615587
MEDP0145	1,7-Dimethylxanthine	Nucleotide And Its metabolomics	Nucleotide and Its metabolomics	C13747	HMDB0001860	4687	611-59-6	ko00232,ko01100	160	1.072	0.992838	-1.82239	1.3963	2.35262
MEDP0177	Thymine	Nucleotide And Its metabolomics	Nucleotide and Its metabolomics	C00178	HMDB0000262	1135	65-71-4	ko00240,ko01100	160	-0.35747	0.101975	-0.66537	-0.343079	-0.0310315
MEDP0184	3,3',5-Triiodo-L-Thyronine	Hormones and hormone related compunds	Hormones and hormone related compunds	C02465	HMDB0000265	5920	-	ko00350,ko01100,ko04080,ko04714,ko04918,ko04919,ko04976,ko05320	160	-0.390532	0.112176	-0.711079	-0.391249	-0.122984
MEDP0186	L-Thyroxine	Hormones and hormone related compunds	Hormones and hormone related compunds	C01829	HMDB0000248	5819	51-48-9	ko00350,ko01100,ko04080,ko04918,ko04919,ko04976,ko05320	160	1.32395	0.0920318	1.04407	1.32668	1.53397
MEDP0276	Indole-3-Carboxaldehyde	Heterocyclic compounds	Indole and Its derivatives	C08493	HMDB0029737	10256	487-89-8	--	160	0.254179	0.196947	-0.137896	0.238854	1.26917
MEDP0336	LPC(0:0/14:0)	GP	LPC	-	HMDB0010379	460604	20559-16-4	--	160	1.48127	0.150207	1.17323	1.47731	1.91654
MEDP0364	Trans-3-Hydroxycotinine	Heterocyclic compounds	Heterocyclic compounds	-	HMDB0001390	10219774	34834-67-8	--	160	-0.146725	1.01106	-2.21312	0.243638	1.32741
MEDP0389	Pantetheine	CoEnzyme and vitamins	CoEnzyme and vitamins	C00831	HMDB0003426	479	496-65-1	ko00770	160	2.68893	0.0599472	2.52792	2.6913	2.99086
MEDP0401	5'-Deoxy-5'-(Methylthio) Adenosine	Nucleotide And Its metabolomics	Nucleotide and Its metabolomics	C00170	HMDB0001173	439176	2457-80-9	ko00270,ko01100	160	0.0510788	0.185757	-0.678934	0.0622371	0.423378
MEDP0408	11-Cis-Retinol	CoEnzyme and vitamins	CoEnzyme and vitamins	C00899	HMDB0006216	5280382	22737-96-8	ko00830	160	-0.533618	0.17557	-1.00236	-0.556956	0.430779
MEDP0443	10-Formyl-Thf	Heterocyclic compounds	Pteridines and derivatives	C00234	HMDB0000972	122347	2800-34-2	ko00670,ko00970,ko01100,ko01200,ko01240,ko01523	160	-0.603706	0.216126	-1.18618	-0.603496	0.0348153
MEDP0461	2-Methylguanosine	Nucleotide And Its metabolomics	Nucleotide and Its metabolomics	-	HMDB0005862	135501934	2140-77-4	--	160	0.0356156	0.223818	-0.764854	0.0848805	0.412278
MEDP0537	LPC(O-16:0/2:0)	GP	LPC	-	HMDB0062195	108156	74389-68-7	--	160	3.28264	0.0498017	3.11426	3.28851	3.38445
MEDP0574	Oleamide	Alcohol and amines	Amines	C19670	HMDB0002117	5283387	301-02-0	--	160	1.03294	0.221879	0.393568	1.02711	1.63151
MEDP0576	N1-Acetylspermine	Organic acid And Its derivatives	Organic acid And Its derivatives	C02567	HMDB0001186	916	25593-72-0	--	160	-0.495205	0.29085	-1.64757	-0.500907	0.384098
MEDP0587	N-Alpha-acetyl-L-lysine	Amino acid and Its metabolomics	Amino acid derivatives	C12989	HMDB0000446	192590	1946-82-3	--	160	0.0829918	0.198058	-0.404726	0.0865134	0.566556
MEDP0592	3-Dehydrosphinganine	SL	SM	C02934	HMDB0001480	439853	16105-69-4	ko00600,ko01100	160	0.898272	0.13793	0.505298	0.886626	1.37179
MEDP0601	Spermidine	Alcohol and amines	Polyamines	C00315	HMDB0001257	1102	124-20-9	ko00330,ko00410,ko00480,ko01100,ko02010,ko04976	160	-0.349509	0.0755353	-0.547008	-0.353587	-0.0531291
MEDP0611	N-Acetyl-L-Histidine	Amino acid and Its metabolomics	Amino acid derivatives	C02997	HMDB0032055	273260	2497/2/1	--	160	-0.317715	0.0775157	-0.522604	-0.319218	-0.0377334
MEDP0618	Carnitine 2-methyl-C4	FA	CAR	-	HMDB0000378	6426901	31023-25-3	--	160	0.949729	0.150509	0.596898	0.945653	1.60074
MEDP0637	Phe-Pro	Amino acid and Its metabolomics	Amino acid derivatives	-	HMDB0011177	7020642	7669-65-0	--	160	0.449932	0.136685	-0.0244578	0.450948	0.769601
MEDP0647	Anisic acid	Benzene and substituted derivatives	Phenolic acids	C02519	HMDB0001101	7478	100-09-4	--	160	0.384684	0.105023	0.114264	0.388709	0.622549
MEDP0653	Benzylcinnamate	Aldehyde,Ketones,Esters	Esters	-	HMDB0040286	15558051	103-41-3	--	160	-0.471956	0.132839	-1.09642	-0.467118	-0.0868933
MEDP0658	Ethyl dodecanoate	Alcohol and amines	Amines	-	HMDB0033788	7800	106-33-2	--	160	1.06566	0.0792128	0.849785	1.07386	1.30402
MEDP0669	3-Chloroaniline	Benzene and substituted derivatives	Benzene and substituted derivatives	-	-	7932	108-42-9	--	160	2.34323	0.0406396	2.22625	2.34757	2.43809
MEDP0691	Ethylparaben	Organic acid And Its derivatives	Organic acid And Its derivatives	-	HMDB0032573	8434	120-47-8	--	160	-0.213349	0.0897099	-0.428097	-0.215339	0.100036
MEDP0789	2-Pentyl-3-phenyl-2-propenal	Aldehyde,Ketones,Esters	Aldehydes	C12288	HMDB0031313	1712058	122-40-7	--	160	-0.050407	0.0833392	-0.250601	-0.0554859	0.191549
MEDP0886	N-Amidino-L-Aspartate	Amino acid and Its metabolomics	Amino acid derivatives	C03139	HMDB0003157	439918	6133-30-8	--	160	-0.915517	0.204315	-1.47216	-0.91227	-0.388982
MEDP0889	Cortisol	Hormones and hormone related compunds	Hormones and hormone related compunds	C00735	HMDB0000063	5754	50-23-7	ko00140,ko01100,ko04080,ko04927,ko04934,ko04960,ko04976,ko05200,ko05215	160	0.630869	0.128978	0.0400626	0.644902	1.0286
MEDP0891	L-Tryptophanamide	Amino acid and Its metabolomics	Amino acid derivatives	C00977	HMDB0013318	439356	20696-57-5	--	160	-0.0583505	0.0918226	-0.319682	-0.0484336	0.260021
MEDP0892	Catechol	Benzene and substituted derivatives	Phenolics	C00090	HMDB0000957	289	120-80-9	ko01100	160	1.2859	0.0623931	1.10467	1.28533	1.47091
MEDP1001	Delta-Hexalactone	Aldehyde,Ketones,Esters	Esters	-	HMDB0000453	13204	823-22-3	--	160	0.0154457	0.219956	-0.617571	0.0409809	0.605025
MEDP1003	1-Hydroxylamino-2-phenylethane	Benzene and substituted derivatives	Benzene and substituted derivatives	-	-	165091	3217-93-4	--	160	1.12711	0.0583956	0.916838	1.12557	1.27449
MEDP1010	Coenzyme II (β-NADP)	Nucleotide And Its metabolomics	Nucleotide and Its metabolomics	C00006	HMDB0000217	5885	53-59-8	ko00480,ko00760,ko00983,ko01100,ko01240,ko04918,ko04925,ko05415	160	-0.852061	0.170784	-1.48064	-0.835344	-0.397622
MEDP1032	Salicylaldehyde	Benzene and substituted derivatives	Benzene and substituted derivatives	-	HMDB0034170	6998	-	--	160	1.00217	0.420177	-0.0295024	1.02906	2.03638
MEDP1033	Benzaldehyde	Benzene and substituted derivatives	Benzene and substituted derivatives	C00193	HMDB0006115	240	100-52-7	--	160	1.38004	0.0533734	1.17967	1.38327	1.53248
MEDP1035	alpha-hexylcinnamaldehyde	Benzene and substituted derivatives	Benzene and substituted derivatives	-	HMDB0031736	1550884	101-86-0	--	160	-0.346718	0.0868278	-0.578766	-0.349299	-0.0179821
MEDP1040	N-(2-hydroxyethyl)stearamide	Alcohol and amines	Amines	-	-	27902	111-57-9	--	160	-0.872859	0.124646	-1.14391	-0.890251	-0.280564
MEDP1045	Biliverdin	Tryptamines,Cholines,Pigments	Pigments	C00500	HMDB0001008	5280353	114-25-0	ko00860,ko01100	160	0.870471	0.238027	0.313119	0.892996	1.3664
MEDP1060	Hydroxyquinoline	Heterocyclic compounds	Heterocyclic compounds	C19434	-	1923	148-24-3	--	160	0.806171	0.0732596	0.61307	0.810738	0.988865
MEDP1062	Thioacetic acid-S-methyl ester	Aldehyde,Ketones,Esters	Esters	-	-	73750	1534-08-3	--	160	0.490542	0.111507	0.119336	0.49171	0.785538
MEDP1067	Palmitoyl N-isopropylamide	Alcohol and amines	Amines	-	-	5063962	189939-61-5	--	160	0.0781819	0.0879054	-0.121243	0.0783329	0.404667
MEDP1068	PC(8:0/8:0)	GP	PC	-	-	24779244	19191-91-4	--	160	0.417292	0.151786	0.1191	0.394321	1.03908
MEDP1072	7-methylguanosine	Nucleotide And Its metabolomics	Nucleotide and Its metabolomics	-	HMDB0001107	135445750	20244-86-4	--	160	0.0356156	0.223818	-0.764854	0.0848805	0.412278
MEDP1076	Kojibiose	Others	Others	C19632	HMDB0011742	164939	2140-29-6	--	160	-0.985474	0.212307	-1.71889	-0.956384	-0.545859
MEDP1077	2'-O-methyladenosine	Nucleotide And Its metabolomics	Nucleotide and Its metabolomics	C04779	HMDB0004326	102213	2140-79-6	--	160	0.415616	0.247576	-0.112418	0.409944	1.04014
MEDP1096	PC(12:0/12:0)	GP	PC	-	-	16219892	3436-44-0	--	160	1.01814	0.115785	0.680488	1.02018	1.33782
MEDP1098	Methoxyindoleacetic Acid	Heterocyclic compounds	Indole and Its derivatives	C05660	HMDB0004096	18986	3471-31-6	ko00380	160	0.107548	0.154901	-0.241578	0.0923902	0.655437
MEDP1100	2-Aminomethylpyrimidine	Nucleotide And Its metabolomics	Nucleotide and Its metabolomics	-	-	17848325	372118-67-7	--	160	-0.139993	0.222611	-0.854629	-0.158348	0.247873
MEDP1126	(R)-(-)-2-phenylglycine	Amino acid and Its metabolomics	Amino acid derivatives	-	-	2724025	56613-80-0	--	160	1.12711	0.0583956	0.916838	1.12557	1.27449
MEDP1127	1-Acetylindole	Heterocyclic compounds	Indole and Its derivatives	-	-	68470	576-15-8	--	160	0.271004	0.0698447	0.094877	0.271908	0.46389
MEDP1131	Arachidyl glycine	Alcohol and amines	Amines	-	-	83243	617703-96-5	--	160	-1.2389	0.305373	-2.09293	-1.25058	-0.436425
MEDP1132	3-Carboxypropyltrimethylammonium	Organic acid And Its derivatives	Organic acid And Its derivatives	-	-	22620	6249-56-5	--	160	0.21609	0.119369	-0.0327561	0.228725	0.457185
MEDP1146	LPC(O-18:0/0:0)	GP	LPC	-	-	3985	74430-89-0	--	160	1.27483	0.112905	0.984624	1.276	1.54418
MEDP1162	1-Methylguanine	Nucleotide And Its metabolomics	Nucleotide and Its metabolomics	C04152	HMDB0003282	3778	938-85-2	--	160	0.688518	0.0816389	0.462495	0.702099	0.891375
MEDP1165	PC(O-16:0/O-2:0)	GP	PC-O	-	-	-	-	--	160	1.27483	0.112905	0.984624	1.276	1.54418
MEDP1170	9-octadecenal	Aldehyde,Ketones,Esters	Aldehydes	-	HMDB0030965	5283381	5090-41-5	--	160	0.397955	0.114044	0.0747572	0.380224	1.02819
MEDP1177	N-Methyl-α-aminoisobutyric acid	Amino acid and Its metabolomics	Amino acid derivatives	-	HMDB0002141	75725	2566-34-9	--	160	0.502217	0.152718	0.154028	0.502711	0.845345
MEDP1183	N-Acetylcadaverine	Alcohol and amines	Polyamines	-	HMDB0002284	189087	32343-73-0	--	160	-0.949267	0.187109	-1.62844	-0.944709	-0.595675
MEDP1188	Testosterone	Hormones and hormone related compunds	Hormones and hormone related compunds	C00535	HMDB0000234	6013	58-22-0	ko00140,ko01100,ko01522,ko04913,ko04929,ko05200,ko05215	160	-1.28442	0.186662	-1.82894	-1.27457	-0.664466
MEDP1194	Calcitriol	Alcohol and amines	Alcohols	C01673	HMDB0001903	5280453	32222-06-3	ko00100,ko01100,ko04928,ko04961,ko04978,ko05152	160	-0.557113	0.157358	-1.00401	-0.544603	-0.143604
MEDP1196	Biotinamide	Alcohol and amines	Polyamines	C01893	HMDB0001458	5006	6929-42-6	--	160	0.305711	0.214826	-0.367573	0.320176	0.770214
MEDP1201	8,8a-deoxy oleane	Others	Others	C11989	-	14150	53428-54-9	ko01100	160	0.66178	0.491678	-0.277378	0.639788	1.93783
MEDP1203	(1R,6S)-6-amino-5-oxocyclohexyl-2-ene-1-carboxylic acid ester	Aldehyde,Ketones,Esters	Esters	C19831	-	49852389	-	ko01100	160	0.930327	0.213706	0.443971	0.985102	1.33337
MEDP1211	N-acetylpyrrolidine	Heterocyclic compounds	Heterocyclic compounds	-	-	77650	4030-18-6	--	160	0.85716	0.11637	0.492277	0.87093	1.08405
MEDP1212	1,3-Dicyclohexylurea	Alcohol and amines	Polyamines	-	-	4277	2387-23-7	--	160	0.526522	0.0723889	0.342181	0.52056	0.795356
MEDP1218	3-Amino-2-menacarboxylic acid	Benzene and substituted derivatives	Phenolic acids	-	-	22244	5959-52-4	--	160	-0.563697	0.189803	-1.95027	-0.563527	-0.0758241
MEDP1221	PC(O-16:0/O-1:0)	GP	PC-O	-	-	-	-	--	160	3.31998	0.0391346	3.18788	3.32138	3.39608
MEDP1225	Urobilinogen	Tryptamines,Cholines,Pigments	Pigments	C05790	-	8085	14684-37-8	ko00860	160	-0.340787	0.750384	-4.18801	-0.199654	0.971205
MEDP1228	Heterodendrin	Others	Others	C08332	-	10530	66465-22-3	--	160	0.473755	0.140288	0.139519	0.466826	0.965109
MEDP1231	Folic acid	Organic acid And Its derivatives	Organic acid And Its derivatives	C00504	HMDB0000121	6037	59-30-3	ko00670,ko00790,ko01100,ko01240,ko01523,ko04976,ko04977	160	-0.603706	0.216126	-1.18618	-0.603496	0.0348153
MEDP1233	D-urobilinogen	Tryptamines,Cholines,Pigments	Pigments	C05791	HMDB0004158	440784	17208-65-0	ko00860,ko01100	160	-0.586667	0.738033	-2.53011	-0.531663	1.37172
MEDP1234	Dopaquinone	Benzene and substituted derivatives	Benzene and substituted derivatives	C00822	HMDB0001229	439316	4430-97-1	ko00350,ko01100	160	-0.459954	0.225387	-1.01559	-0.461808	0.195313
MEDP1235	Di-n-propyl phthalate	Aldehyde,Ketones,Esters	Esters	C14469	-	17395469	131-16-8	--	160	1.66258	0.170961	1.20552	1.65192	2.21401
MEDP1242	4-tert-butylbenzoic acid	Benzene and substituted derivatives	Phenolic acids	C14535	-	17395535	98-73-7	--	160	-0.102819	0.0896317	-0.398551	-0.10331	0.21008
MEDP1243	4-Hydroxytryptamine	Tryptamines,Cholines,Pigments	Tryptamines	C21762	-	11297	570-14-9	--	160	0.729599	0.95257	-1.0604	1.13933	2.01735
MEDP1246	2,4-diacetamino-2,4,6-triphenoxy-D-mannopyranose	Carbohydrates and Its metabolites	Sugar derivatives	C20424	-	163312161	-	ko00520,ko01100	160	-0.383038	0.312171	-1.51929	-0.380513	0.287411
MEDP1247	1-deoxyvaleric acid	Organic acid And Its derivatives	Organic acid And Its derivatives	C20404	-	71448993	-	ko01100	160	0.835983	0.0686889	0.6823	0.829852	1.0686
MEDP1251	2-Mercaptobenzothiazole	Heterocyclic compounds	Heterocyclic compounds	C14437	-	17395437	149-30-4	--	160	-0.245113	0.408231	-1.1389	-0.412892	0.623177
MEDP1255	Urobilin	Tryptamines,Cholines,Pigments	Pigments	C05794	-	8089	1856-98-0	ko00860	160	0.707334	0.644929	-2.45862	0.787841	1.81172
MEDP1272	20,26-dihydroxyecdysone	Hormones and hormone related compunds	Hormones and hormone related compunds	C16500	-	47205796	19458-46-9	--	160	3.04955	0.0463472	2.90713	3.05515	3.1401
MEDP1274	(4Z,7Z,10Z,13Z,16Z,19Z)-Eicosahexaenoate	Aldehyde,Ketones,Esters	Esters	C16185	-	47205493	81926-94-5	--	160	0.537692	0.465705	-1.10405	0.583438	1.60692
MEDP1298	Pregnanetriol	Alcohol and amines	Alcohols	C14680	-	101967	1098-45-9	--	160	0.0487311	0.169694	-0.449501	0.0514399	0.49817
MEDP1304	Piperidone	Heterocyclic compounds	Heterocyclic compounds	C17730	-	96024060	28-18-6	--	160	-0.0606572	0.178263	-0.390794	-0.0911011	0.507949
MEDP1307	(2S,3S)-3-methylphenylalanine	Amino acid and Its metabolomics	Amino acid derivatives	C20895	-	854352	25488-25-9	--	160	-0.474447	0.108296	-0.764074	-0.467468	-0.225015
MEDP1314	Monoisobutyl phthalate	Aldehyde,Ketones,Esters	Esters	-	-	92272	30833-53-5	--	160	0.327222	0.115386	0.0867642	0.314857	0.913205
MEDP1316	MG(0:0/16:0/0:0)	GL	MG	-	-	-	-	--	160	0.289846	0.111345	0.0491489	0.27786	0.7544
MEDP1317	MG(16:0/0:0/0:0)	GL	MG	-	-	-	-	--	160	0.289846	0.111345	0.0491489	0.27786	0.7544
MEDP1321	LPC(0:0/22:5)	GP	LPC	-	-	-	-	--	160	1.30015	0.231747	-1.02778	1.32258	1.60725
MEDP1331	LPC(0:0/20:3)	GP	LPC	-	-	-	-	--	160	2.16768	0.112787	1.68084	2.16605	2.50122
MEDP1333	LPC(0:0/20:4)	GP	LPC	-	-	-	-	--	160	2.78548	0.0755445	2.50627	2.79291	2.9576
MEDP1356	Shinorine	Amino acid and Its metabolomics	Amino acid derivatives	-	HMDB0039002	101926676	73112-73-9	--	160	0.526785	0.0795998	0.256087	0.533595	0.759997
MEDP1373	Carnitine C22:2	FA	CAR	-	-	-	-	--	160	-0.172222	0.134849	-0.567732	-0.170913	0.180299
MEDP1387	Carnitine C19:2	FA	CAR	-	-	-	-	--	160	0.170231	0.0863791	-0.0612874	0.174187	0.392263
MEDP1394	Carnitine C15:DC	FA	CAR	-	-	-	-	--	160	-0.528948	0.185466	-1.43155	-0.517856	-0.0855571
MEDP1404	Carnitine C14:2-OH	FA	CAR	-	-	-	-	--	160	-0.0875312	0.301069	-1.19069	-0.0165161	0.372345
MEDP1405	Carnitine C14:0	FA	CAR	-	-	-	-	--	160	0.500513	0.24064	-1.34293	0.528636	1.1662
MEDP1408	Carnitine C14:3	FA	CAR	-	-	-	-	--	160	0.458146	0.274719	-0.949822	0.503632	0.941973
MEDP1412	Carnitine C13:1	FA	CAR	-	-	-	-	--	160	0.618885	0.237455	-0.598779	0.633414	1.3831
MEDP1415	Carnitine C9:DC	FA	CAR	-	-	-	-	--	160	-0.709145	0.215991	-1.40372	-0.683593	-0.226109
MEDP1416	Carnitine C11:0	FA	CAR	-	-	-	-	--	160	0.506842	0.268742	-0.622036	0.502407	1.46659
MEDP1418	Carnitine C11:1	FA	CAR	-	-	-	-	--	160	0.970542	0.176072	0.0263793	0.991756	1.40425
MEDP1422	Carnitine C8-OH	FA	CAR	-	-	-	-	--	160	1.28873	0.284658	-0.186256	1.34925	1.76893
MEDP1430	Carnitine C7:0	FA	CAR	-	-	-	-	--	160	-0.535968	0.271356	-1.30755	-0.566042	0.551247
MEDP1432	Carnitine C7:1	FA	CAR	-	-	-	-	--	160	-0.260754	0.234041	-1.00248	-0.221127	0.350708
MEDP1433	Carnitine ph-C1	FA	CAR	-	-	-	-	--	160	-0.858857	0.306936	-1.9544	-0.850373	0.134204
MEDP1444	FFA(18:5)	FA	FFA	-	-	-	-	--	160	-0.737929	0.317905	-1.48396	-0.746458	0.0927298
MEDP1449	MG(0:0/22:6/0:0)	GL	MG	-	-	-	-	--	160	-0.971616	0.252426	-1.78719	-0.990367	-0.255534
MEDP1450	MG(22:6/0:0/0:0)	GL	MG	-	-	-	-	--	160	-0.971616	0.252426	-1.78719	-0.990367	-0.255534
MEDP1455	MG(20:4/0:0/0:0)	GL	MG	-	-	-	-	--	160	-0.910333	0.211607	-1.44161	-0.911375	-0.353795
MEDP1464	1,3-Diphenylguanidine	Alcohol and amines	Polyamines	-	-	7594	102-06-7	--	160	-0.432808	0.110055	-0.763414	-0.427223	-0.025277
MEDP1465	(2S,3S)-butane-2,3-diol	Alcohol and amines	Alcohols	-	-	439888	19132-06-0	--	160	0.276631	0.106661	-0.0318575	0.283821	0.519213
MEDP1470	Diethyl 2-methyl-3-oxosuccinate	Aldehyde,Ketones,Esters	Aldehydes	-	HMDB0032306	97750	759-65-9	--	160	-0.577549	0.133926	-0.95564	-0.568708	-0.219119
MEDP1479	Theophylline	Heterocyclic compounds	Heterocyclic compounds	C07130	HMDB0001889	2153	58-55-9	ko00232,ko01100	160	1.072	0.992838	-1.82239	1.3963	2.35262
MEDP1500	16-Dehydroprogesterone	Hormones and hormone related compunds	Hormones and hormone related compunds	C03207	HMDB0000995	101964	1096-38-4	--	160	-0.635467	0.146904	-1.05449	-0.624874	-0.20203
MEDP1508	Phe-Met	Amino acid and Its metabolomics	Small Peptide	-	-	7010506	15080-84-9	--	160	-0.320216	0.136687	-0.834192	-0.295976	-0.0368468
MEDP1509	Glu-Met	Amino acid and Its metabolomics	Small Peptide	-	HMDB0028825	6426949	4423-22-7	--	160	-0.00115253	0.120556	-0.347474	0.018232	0.312559
MEDP1511	Met-Glu	Amino acid and Its metabolomics	Small Peptide	-	-	7015689	14517-44-3	--	160	-0.00115253	0.120556	-0.347474	0.018232	0.312559
MEDP1513	Carnitine C9:1	FA	CAR	-	-	-	-	--	160	0.00371816	0.206913	-0.567704	-0.00586695	0.732747
MEDP1519	Carnitine C12:3	FA	CAR	-	-	-	-	--	160	0.0901756	0.219994	-0.881994	0.112933	0.586836
MEDP1525	Carnitine C14:2:DC	FA	CAR	-	-	-	-	--	160	0.658234	0.17515	0.0912539	0.675365	1.25852
MEDP1526	Carnitine C16:2-OH	FA	CAR	-	-	-	-	--	160	-0.195277	0.243785	-1.15106	-0.150795	0.28259
MEDP1624	Androstenedione	Hormones and hormone related compunds	Hormones and hormone related compunds	C00280	HMDB0000053	6128	-	--	160	-0.704416	0.197828	-1.4713	-0.700931	-0.109366
MEDP1636	17α-Hydroxyprogesterone	Hormones and hormone related compunds	Hormones and hormone related compunds	C01176	HMDB0000374	6238	68-96-2	ko00140,ko01100,ko04913,ko04927,ko04934	160	-0.790641	0.195141	-1.30832	-0.784767	-0.326589
MEDP1639	Corticosterone	Hormones and hormone related compunds	Hormones and hormone related compunds	C02140	HMDB0001547	5753	50-22-6	--	160	-0.686465	0.284991	-1.55269	-0.65899	-0.124172
MEDP1643	7α,25-Dihydroxycholesterol	Hormones and hormone related compunds	Hormones and hormone related compunds	C15520	HMDB0006280	129922	107655-65-2	--	160	-0.681256	0.18635	-1.42695	-0.687351	-0.150672
MEDP1644	Aniline	Alcohol and amines	Amines	C00292	HMDB0003012	6115	62-53-3	--	160	0.433344	0.0896384	0.166149	0.438943	0.736893
MEDP1655	21-Deoxycortisol	Hormones and hormone related compunds	Hormones and hormone related compunds	-	HMDB0004030	92827	641-77-0	--	160	-0.453784	0.277323	-1.46779	-0.404651	0.0746235
MEDP1657	PC(O-16:0/0:0)	GP	PC-O	C13903	-	162126	52691-62-0	--	160	2.14723	0.114943	1.76192	2.16153	2.37112
MEDP1658	LPC(O-18:1/0:0)	GP	LPC	-	-	24779510	87907-66-2	--	160	2.02543	0.134023	1.6252	2.05068	2.26192
MEDP1659	LPC(O-0:0/18:0)	GP	LPC	-	-	-	-	--	160	1.27483	0.112905	0.984624	1.276	1.54418
MEDP1662	N6,N6,N6-Trimethyl-L-lysine	Amino acid and Its metabolomics	Amino acid derivatives	C03793	-	440120	23284-33-5	ko00310,ko01100	160	0.145211	0.206718	-0.365095	0.156638	0.544666
MEDP1667	Phe-Glu	Amino acid and Its metabolomics	Small Peptide	-	-	151134	3617-45-6	--	160	-0.259195	0.140568	-1.118	-0.253178	0.101221
MEDP1693	LPC(12:0/0:0)	GP	LPC	-	-	3045268	-	--	160	0.0399963	0.306967	-0.540648	-0.0326012	1.02324
MEDP1695	LPC(O-16:1/0:0)	GP	LPC-O	-	-	-	97802-53-4	--	160	1.6891	0.102781	1.34673	1.70676	1.90871
MEDP1698	Sphingosyl-phosphocholine	SL	SM	-	-	-	-	--	160	0.490524	0.206217	-0.332164	0.532759	0.833059
MEDP1699	LPC(0:0/16:1)	GP	LPC	-	-	-	-	--	160	1.4101	0.1068	1.10019	1.41301	1.71074
MEDP1705	(E)-Guggulsterone	CoEnzyme and vitamins	CoEnzyme and vitamins	-	-	6439929	39025-24-6	--	160	-0.691163	0.178396	-1.56059	-0.677037	-0.202988
MEDP1757	Ethylvanillin	Benzene and substituted derivatives	Phenolic acids	-	HMDB0029665	8467	121-32-4	--	160	-0.635639	0.158945	-1.1348	-0.615922	-0.188692
MEDP1770	cis-Jasmone	Aldehyde,Ketones,Esters	Ketones	C08490	HMDB0035601	1549018	488-10-8	--	160	0.171059	0.0860183	-0.0726022	0.169496	0.395319
MEDP1788	N4-Acetylcytidine triphosphate	Nucleotide And Its metabolomics	Nucleotide and Its metabolomics	-	-	90117875	-	--	160	1.28778	0.07084	1.12328	1.28265	1.64592
MEDP1795	Palmitoylethanolamide（(PEA）	Alcohol and amines	Amines	C16512	HMDB0002100	4671	544-31-0	ko04080	160	-0.142297	0.08135	-0.360083	-0.145143	0.208345
MEDP1796	Perillyl alcohol	Alcohol and amines	Alcohols	C02452	HMDB0003634	10819	536-59-4	--	160	-0.123459	0.128357	-0.524159	-0.107918	0.14082
MEDP1799	Quinoline-2-carboxylic acid	Heterocyclic compounds	Pteridines and derivatives	-	HMDB0000842	7124	-	--	160	-0.51634	0.275934	-1.57054	-0.499285	0.0990201
MEDP1829	Cyperotundone	Aldehyde,Ketones,Esters	Ketones	-	-	12308614	3466-15-7	--	160	-0.0237868	0.0872022	-0.320573	-0.0277839	0.252691
MEDP1836	Nootkatone	Aldehyde,Ketones,Esters	Ketones	C17914	-	1268142	4674-50-4	--	160	-0.545858	0.135608	-0.891369	-0.535001	-0.17957
MEDP1841	Zerumbone	Aldehyde,Ketones,Esters	Ketones	C20262	-	5470187	471-05-6	--	160	-0.364233	0.120401	-0.691007	-0.358133	-0.0438894
MEDP1844	alpha-D-Glucopyranoside, beta-D-fructofuranosyl	Carbohydrates and Its metabolites	Sugars	-	-	1115	1192061-43-0	--	160	-1.49029	0.247571	-2.38391	-1.4627	-0.983217
MEDP1859	Gln-Phe	Amino acid and Its metabolomics	Small Peptide	-	HMDB0028804	57288566	92327-75-8	--	160	-0.955344	0.168427	-1.51434	-0.924026	-0.643596
MEDP1860	Glu-Leu	Amino acid and Its metabolomics	Small Peptide	-	HMDB0028823	4524287	2566-39-4	--	160	0.849824	0.0958315	0.488775	0.859537	1.15759
MEDP1861	Glu-Tyr	Amino acid and Its metabolomics	Small Peptide	-	HMDB0028831	515717	3422-39-7	--	160	0.316719	0.0983161	-0.044228	0.314009	0.599606
MEDP1875	LPE(17:1/0:0)	GP	LPE	-	-	42607464	-	--	160	-0.241356	0.235855	-0.712631	-0.293987	0.742264
MEDP1897	2-Hydroxy-2-methylbutanenitrile	Others	Others	C11118	HMDB0060309	97823	-	--	160	0.745901	0.510471	-0.840908	0.795281	1.63669
MEDP1898	3-Hydroxyphenylurea	Benzene and substituted derivatives	Benzene and substituted derivatives	-	-	12796	701-82-6	--	160	1.43803	0.0500795	1.29362	1.44135	1.60835
MEDP1900	Caffeine	Heterocyclic compounds	Heterocyclic compounds	C07481	HMDB0001847	2519	-	ko00232,ko01100	160	1.03757	0.795473	-0.828447	1.13427	2.52716
MEDP1901	Carnitine C9:1-OH	FA	CAR	D00432	HMDB0015334	-	-	--	160	1.44351	0.225147	0.600061	1.50464	1.77182
MEDP1907	(E,Z)-2-Amino-3,14-octadecadien-1-ol	Alcohol and amines	Alcohols	-	-	6439505	158507-68-7	--	160	1.03294	0.221879	0.393568	1.02711	1.63151
MEDP1911	Phe-Trp	Amino acid and Its metabolomics	Small Peptide	-	HMDB0029006	134906	24587-41-5	--	160	0.310943	0.117343	-0.0902026	0.31454	0.640365
MEDP1913	N(Alpha)-Acetyl-Epsilon-(2-Propenal)Lysine	Amino acid and Its metabolomics	Small Peptide	-	-	6438822	99124-74-0	--	160	-0.081636	0.263565	-0.607854	-0.0835114	0.726008
MEDP1914	N-(1-Deoxy-1-fructosyl)phenylalanine	Amino acid and Its metabolomics	Amino acid derivatives	-	HMDB0037846	101039148	87251-83-0	--	160	-0.944124	0.131213	-1.40897	-0.93719	-0.46259
MEDP1915	N-Methyl-isoleucine	Amino acid and Its metabolomics	Amino acids	-	-	560437	-	--	160	-0.48835	0.188594	-0.912669	-0.494776	0.245885
MEDP1916	N-Acetyl-L-phenylalanine	Amino acid and Its metabolomics	Amino acid derivatives	C03519	HMDB0000512	74839	2018-61-3	ko00360,ko01100	160	0.035271	0.115849	-0.270427	0.0224331	0.324846
MEDP1917	CarnitineC18:1:2DC	FA	CAR	-	-	71464570	-	--	160	-0.322853	0.226595	-1.05682	-0.318779	0.359696
MEDP1918	Farnesylacetone	Aldehyde,Ketones,Esters	Ketones	-	-	1711945	-	--	160	0.607567	0.227476	-0.0794671	0.601434	1.28434
MEDP1919	Cyclo(Pro-Leu)	Amino acid and Its metabolomics	Small Peptide	-	HMDB0034276	102892	2873-36-1	--	160	-0.123136	0.197336	-0.584956	-0.153155	0.727005
MEDP1921	Thr-Gln	Amino acid and Its metabolomics	Small Peptide	-	-	3618482	96337-79-0	--	160	-0.728886	0.352584	-1.83019	-0.663649	0.15707
MEDP1926	Cyclo(Pro-Phe)	Amino acid and Its metabolomics	Small Peptide	C11847	-	-	3705-26-8	--	160	-0.88055	0.20647	-1.32451	-0.908334	0.283388
MEDP1928	Cyclo(Pro-Val)	Amino acid and Its metabolomics	Small Peptide	-	-	-	5654-87-5	--	160	-0.125565	0.167461	-0.59645	-0.139477	0.475143
MEDP1933	Cyclopentylglycine	Amino acid and Its metabolomics	Amino acid derivatives	-	-	314101	2521-84-8	--	160	0.244053	0.275797	-0.398486	0.185965	0.909966
MEDP1935	Ile-Asp	Amino acid and Its metabolomics	Small Peptide	-	HMDB0028903	-	-	--	160	-0.367067	0.309316	-1.59416	-0.371597	0.331562
MEDP1942	N-Methy-4-Hydroxy-Proline	Amino acid and Its metabolomics	Amino acid derivatives	-	-	11768700	4252-82-8	--	160	0.150127	0.320434	-0.959701	0.111858	1.24244
MEDP1949	5-Aminoimidazole ribonucleotide	Nucleotide And Its metabolomics	Nucleotide and Its metabolomics	-	HMDB0001235	161500	25635-88-5	--	160	0.42049	0.116395	0.0971432	0.425587	0.667818
MEDP1950	2'-Deoxyinosine-5'-monophosphate	Nucleotide And Its metabolomics	Nucleotide and Its metabolomics	C06196	HMDB0006555	-	3393-18-8	ko00230	160	0.138224	0.160132	-0.310795	0.14779	0.484315
MEDP1954	N6-(2-Hydroxyethyl)adenosine	Nucleotide And Its metabolomics	Nucleotide and Its metabolomics	-	-	-	4338-48-1	--	160	0.452091	0.0947102	0.129047	0.455658	0.73121
MEDP1960	Isopentenyladenine-7-N-glucoside	Nucleotide And Its metabolomics	Nucleotide and Its metabolomics	-	-	25202675	-	--	160	-0.278512	0.124269	-0.626862	-0.270607	0.0837805
MEDP1961	Ribosyl adenosine	Nucleotide And Its metabolomics	Nucleotide and Its metabolomics	-	-	69726184	-	--	160	-1.14521	0.147947	-1.55178	-1.13775	-0.647839
MEDP1966	S-Allyl-L-cysteine	Amino acid and Its metabolomics	Amino acid derivatives	C16759	-	9793905	21593-77-1	--	160	-0.458447	0.502695	-2.0638	-0.402708	0.895009
MEDP1968	L-Lysine-Butanoic Acid	Amino acid and Its metabolomics	Amino acid derivatives	-	-	-	80407-71-2	--	160	0.627334	0.149829	0.305157	0.62396	0.992266
MEDP1973	D-Proline betaine	Amino acid and Its metabolomics	Amino acid derivatives	C21514	-	7016562	1195-94-4	--	160	0.577617	0.347236	-0.38846	0.585773	1.41047
MEDP1974	1-Methylpiperidine-2-carboxylic acid	Amino acid and Its metabolomics	Amino acid derivatives	-	-	415939	7730-87-2	--	160	0.244053	0.275797	-0.398486	0.185965	0.909966
MEDP1981	2,8-Quinolinediol	Heterocyclic compounds	Heterocyclic compounds	C06342	HMDB0240311	97250	15450-76-7	--	160	0.127827	0.067958	-0.0486163	0.127691	0.3951
MEDP1982	2-Methyl-1-Pyrroline	Heterocyclic compounds	Heterocyclic compounds	C20808	-	70103	872-32-2	--	160	0.446219	0.0828293	0.223732	0.445898	0.679233
MEDP1988	Hydroxyurea	Others	Others	C07044	HMDB0015140	3657	127-07-1	ko01100	160	0.599435	0.140681	0.2959	0.584155	0.91908
MEDP1990	Melibiose	Carbohydrates and Its metabolites	Sugars	C05402	HMDB0000048	440658	585-99-9	ko00052,ko01100,ko02010	160	-0.544074	0.115961	-0.84916	-0.547054	-0.281125
MEDP2002	5-Aminolevulinate	Organic acid And Its derivatives	Organic acid And Its derivatives	-	HMDB0001149	137	106-60-5	--	160	0.623459	0.188022	0.136368	0.63696	1.08693
MEDP2009	3-Methoxybenzoic acid	Organic acid And Its derivatives	Organic acid And Its derivatives	-	HMDB0032606	11461	586-38-9	--	160	0.174155	0.108357	-0.095928	0.182574	0.453241
MEDP2059	Androstenediol	Hormones and hormone related compunds	Hormones and hormone related compunds	C04295	HMDB0003818	10634	521-17-5	ko00140,ko04913	160	0.922401	0.052449	0.789975	0.925625	1.07896
MEDP2066	Triethylenetetramine	Alcohol and amines	Polyamines	-	-	5565	112-24-3	--	160	-0.182238	0.0782405	-0.512201	-0.187317	0.111365
MEDP2068	Hexaethylene glycol	Alcohol and amines	Alcohols	-	HMDB0061822	17472	2615-15-8	--	160	0.164781	0.0847622	-0.109341	0.171764	0.413689
MEDP2092	2,4-Quinolinediol	Heterocyclic compounds	Heterocyclic compounds	C16716	-	54680871	86-95-3	--	160	0.127827	0.067958	-0.0486163	0.127691	0.3951
MEDP2097	4-methyl-3-nitroaniline	Benzene and substituted derivatives	Benzene and substituted derivatives	C18320	-	8390	119-32-4	--	160	0.275776	0.0835278	0.0674999	0.275837	0.545023
MEDP2099	4,5-Diaminofluorescein(DAF-2)	Benzene and substituted derivatives	Benzene and substituted derivatives	-	-	10666340	205391-01-1	--	160	-0.131442	0.0768529	-0.305238	-0.128936	0.120519
MEDP2105	3,6,9,12,15,18,21-Heptaoxatricosane-21,23-diol	Benzene and substituted derivatives	Benzene and substituted derivatives	-	-	78798	5117-19-1	--	160	0.378009	0.0668016	0.210453	0.381445	0.58954
MEDP2106	3,5-Dimethoxycinnamic acid	Benzene and substituted derivatives	Benzene and substituted derivatives	-	-	5324677	16909-11-8	--	160	-1.05629	0.310345	-1.99717	-0.99265	-0.374995
MEDP2116	2,6-Dihydroxyacetophenone	Benzene and substituted derivatives	Benzene and substituted derivatives	-	HMDB0029660	69687	699-83-2	--	160	0.251434	0.0855866	0.0167375	0.254154	0.488638
MEDP2122	11-carbonyl-beta-acetyl boswellic acid	Organic acid And Its derivatives	Organicacid and Its derivatives	-	HMDB0036672	11168203	67416-61-9	--	160	0.487432	0.22829	-0.231377	0.512647	0.933753
MEDP2131	L-Isserine	Amino acid and Its metabolomics	Amino acid derivatives	-	-	6999797	632-13-3	--	160	0.0575427	0.101702	-0.238396	0.0551352	0.380982
MEDP2132	1-amino-1-cyclobutane carboxylic acid	Amino acid and Its metabolomics	Amino acid derivatives	-	-	89643	22264-50-2	--	160	2.18242	0.118249	1.93477	2.18121	2.50444
MEDP2136	Abietic acid	Others	Others	C06087	-	10569	514-10-3	ko01100	160	-1.33106	0.162646	-1.77305	-1.33442	-0.82436
MEDP2139	4-Chloroaniline	Benzene and substituted derivatives	Benzene and substituted derivatives	C14450	-	7812	106-47-8	--	160	-0.327322	0.0892846	-0.560863	-0.324758	0.00430876
MEDP2143	Diethanolamine lauric acid	Alcohol and amines	Amines	C06179	HMDB0032358	8430	120-40-1	ko01100	160	0.3885	0.0599934	0.212316	0.387316	0.598065
MEDP2151	Carbofuran	Benzene and substituted derivatives	Benzene and substituted derivatives	-	HMDB0031770	2566	1563-66-2	--	160	-1.29404	0.280095	-2.13562	-1.24756	-0.494038
MEDP2176	(E)-8-methyl-6-nonenoic acid	Organic acid And Its derivatives	Organicacid and Its derivatives	-	HMDB0012183	5365959	59320-77-3	--	160	-0.165185	0.262999	-1.33342	-0.134832	0.486552
MEDP2194	Pyropheophorbide a	Heterocyclic compounds	Pyridine and pyridine derivatives	-	HMDB0031150	161456	24533-72-0	--	160	-1.31182	0.142155	-2.17227	-1.29584	-0.98146
MEDP2211	4-(4-Hydroxyaniline)-6,7-Dimethoxyquinazoline JANEX-1	Benzene and substituted derivatives	Benzene and substituted derivatives	-	-	3794	202475-60-3	--	160	-0.306967	0.113098	-0.647566	-0.305647	-0.0398402
MEDP2245	2-Amino-4-methylphenol	Benzene and substituted derivatives	Benzene and substituted derivatives	-	-	7264	95-84-1	--	160	0.256853	0.0766646	0.0423802	0.253932	0.514382
MEDP2255	Chrysoeriol	Benzene and substituted derivatives	Benzene and substituted derivatives	C04293	HMDB0030667	5280666	491-71-4	--	160	-0.948983	0.249027	-1.73915	-0.928443	-0.265939
MEDP2261	(5Z)​-5-​Dodecenoic acid	FA	FFA	-	HMDB0000529	5312378	2430-94-6	--	160	-0.473613	0.292504	-1.50081	-0.450336	0.44326
MEDP2265	2-Amino-3-phosphonopropionic acid	Organic acid And Its derivatives	Phosphoric acids	C05672	HMDB0000370	3857	5652-28-8	ko00440,ko01100	160	0.170717	0.186533	-0.35136	0.175527	0.598358
MEDP2266	D-myo-Inositol-1,3,4-triphosphate	Organic acid And Its derivatives	Phosphoric acids	C01243	HMDB0001143	439455	-	ko00562,ko01100,ko04070	160	1.88222	0.0575624	1.67544	1.88858	2.00261
MEDP2267	S-methyl-L-thiocitrulline	Amino acid and Its metabolomics	Amino acid derivatives	-	-	2733508	209589-59-3	--	160	0.237658	0.0717452	0.0940231	0.232349	0.517601
MEDP2270	CAY-10577	Benzene and substituted derivatives	Benzene and substituted derivatives	-	-	693139	300675-28-9	--	160	-0.0281456	0.0918753	-0.335973	-0.0204967	0.196126
MEDP2281	γ-CEHC	Organic acid And Its derivatives	Phosphoric acids	-	-	133098	178167-75-4	--	160	0.258262	0.211259	-0.326556	0.258732	0.809991
MEDP2283	ST-638	Organic acid And Its derivatives	Organicacid and Its derivatives	-	-	5276	107761-24-0	--	160	-0.227161	0.532633	-1.31963	-0.245966	1.12404
MEDP2285	NSC-23766	Benzene and substituted derivatives	Benzene and substituted derivatives	-	-	409805	733767-34-5	--	160	-0.92923	0.0778023	-1.11629	-0.932447	-0.603798
MEDP2298	Indole-3-acetic acid	Heterocyclic compounds	Indole and Its derivatives	C00954	HMDB0000197	802	87-51-4	ko00380,ko01100	160	1.08436	0.168918	0.75398	1.06513	1.85449
MEDP2302	N-Acetyl-DL-methionine	Amino acid and Its metabolomics	Amino acid derivatives	-	-	6180	1115-47-5	--	160	-0.898768	0.190786	-1.7211	-0.896884	-0.408976
LIPID-N-0001	taurolithocholic acid-3-sulfate	ST	BA	C03642	HMDB0002580	440071	15324-65-9	ko04976	160	-0.7774	0.128424	-1.10333	-0.787853	-0.34948
LIPID-N-0005	Chenodeoxycholic acid	ST	BA	C02528	HMDB0000518	10133	474-25-9	ko00120,ko01100,ko04976	160	-0.217261	0.0805684	-0.468401	-0.210369	-0.04289
LIPID-N-0006	Ursodeoxycholic acid	ST	BA	C07880	HMDB0000946	31401	128-13-2	--	160	-0.0779516	0.381412	-1.87198	-0.00551152	0.778069
LIPID-N-0010	Ursocholic acid	ST	BA	C17644	HMDB0000917	122340	2955-27-3	--	160	0.0911401	0.0878448	-0.138837	0.08282	0.297002
LIPID-N-0012	Glycochenodeoxycholic acid	ST	BA	C05466	HMDB0000637	22833540	640-79-9	ko00120,ko04976,ko04979	160	-0.630713	0.367521	-1.92969	-0.625104	0.2874
LIPID-N-0013	Glycoursodeoxycholic acid	ST	BA	-	HMDB0000708	12310288	64480-66-6	--	160	-0.73211	0.384867	-2.05663	-0.720926	0.197467
LIPID-N-0015	Glycocholic acid	ST	BA	C01921	HMDB0000138	23617285	475-31-0	ko00120,ko01100,ko04976,ko04979	160	-0.161898	0.181733	-0.514382	-0.170405	0.356849
LIPID-N-0016	Taurochenodeoxycholic acid	ST	BA	C05465	HMDB0000951	387316	516-35-8	ko00120,ko04976,ko04979	160	0.286555	0.24843	-0.156355	0.246209	1.16641
LIPID-N-0032	15-oxoETE	FA	Eicosanoid	C04577	HMDB0010210	5280701	81416-72-0	ko00590	160	-0.032977	0.132392	-0.329787	-0.0451338	0.617751
LIPID-N-0044	FFA(22:6)	FA	FFA	C06429	HMDB0002183	445580	-	ko01040	160	-1.06737	0.255356	-2.49592	-1.05772	-0.558039
LIPID-N-0053	LipoxinA4	FA	Eicosanoid	-	HMDB0004385	5280914	-	--	160	-1.95958	0.160413	-2.51025	-1.94707	-1.55095
LIPID-N-0056	PGE2	FA	Eicosanoid	C00584	HMDB0001220	5280360	363-24-6	ko00590,ko01100,ko04024,ko04080,ko04625,ko04726,ko04750,ko04921,ko04923,ko04924,ko04976,ko05140,ko05143,ko05146,ko05163,ko05165,ko05200,ko05323	160	-1.66328	0.462283	-3.57558	-1.67631	-0.142612
LIPID-N-0058	5-iso PGF2VI	FA	Eicosanoid	-	-	42607309	180469-63-0	--	160	-1.19863	0.135403	-1.62179	-1.18758	-0.880331
LIPID-N-0062	TxB3	FA	Eicosanoid	-	HMDB0005099	6438711	71953-80-5	--	160	-0.404363	0.233334	-1.06056	-0.390498	0.02795
LIPID-N-0063	TXB2	FA	Eicosanoid	C05963	HMDB0003252	5283137	54397-85-2	ko00590,ko01100,ko04726,ko04976	160	-0.840431	0.153032	-1.25944	-0.834828	-0.378429
LIPID-N-0067	FFA(10:0)	FA	FFA	-	HMDB0000511	2969	-	--	160	1.19361	0.108139	0.884262	1.19989	1.66743
LIPID-N-0071	FFA(14:0)	FA	FFA	C06424	HMDB0000806	11005	-	ko00061,ko01100	160	0.549069	0.112997	0.258554	0.54176	0.870787
LIPID-N-0072	FFA(15:0)	FA	FFA	C16537	HMDB0000826	13849	-	--	160	0.0551277	0.119831	-0.27306	0.0463815	0.408623
LIPID-N-0073	FFA(16:0)	FA	FFA	C00249	HMDB0000220	985	-	ko00061,ko00062,ko00071,ko01040,ko01100,ko01212	160	1.31342	0.119723	0.786457	1.33174	1.59302
LIPID-N-0074	FFA(17:0)	FA	FFA	-	HMDB0002259	10465	-	--	160	0.237521	0.139616	-0.117931	0.244268	0.619718
LIPID-N-0075	FFA(18:0)	FA	FFA	C01530	HMDB0000827	5281	-	ko00061,ko01040	160	1.47878	0.0741821	1.19213	1.47943	1.67019
LIPID-N-0076	FFA(20:0)	FA	FFA	C06425	HMDB0002212	10467	-	ko01040	160	-0.0849487	0.194303	-0.903186	-0.0440109	0.213519
LIPID-N-0078	FFA(22:0)	FA	FFA	C08281	HMDB0000944	8215	-	ko01040	160	0.503935	0.0835965	0.274429	0.502526	0.806985
LIPID-N-0079	FFA(24:0)	FA	FFA	C08320	HMDB0002003	11197	-	ko01040	160	-0.315297	0.121573	-0.67661	-0.303492	0.373198
LIPID-N-0082	FFA(16:1)	FA	FFA	C08362	HMDB0003229	445638	-	ko00061	160	-0.118014	0.318163	-1.48731	-0.102105	0.656598
LIPID-N-0083	FFA(17:1)	FA	FFA	C12100	HMDB0030997	192796	-	--	160	-0.235343	0.348678	-1.51334	-0.22531	0.553753
LIPID-N-0084	FFA(18:1)	FA	FFA	C00712	HMDB0000207	445639	-	ko00061,ko01040	160	1.60333	0.228207	0.719925	1.62864	2.06468
LIPID-N-0085	FFA(19:1)	FA	FFA	-	-	52921828	-	--	160	-0.10725	0.221443	-1.33219	-0.109732	0.37039
LIPID-N-0086	FFA(20:1)	FA	FFA	C16526	HMDB0002231	5282768	-	ko01040	160	0.21778	0.188206	-0.49019	0.224454	0.745158
LIPID-N-0087	FFA(22:1)	FA	FFA	C08316	HMDB0002068	5281116	-	ko01040	160	-0.0454935	0.223492	-0.555755	-0.063918	1.24222
LIPID-N-0088	FFA(24:1)	FA	FFA	C05950	HMDB0006059	5280877	-	ko00590	160	-0.215035	0.15594	-0.768103	-0.209095	0.272758
LIPID-N-0090	FFA(18:2)	FA	FFA	C20388	HMDB0012535	5283141	-	--	160	1.4276	0.212749	0.562003	1.453	1.87198
LIPID-N-0091	FFA(20:2)	FA	FFA	C16525	HMDB0005060	6439848	-	ko01040	160	-0.12277	0.180888	-0.694641	-0.130717	0.321122
LIPID-N-0092	FFA(22:2)	FA	FFA	C14813	HMDB0004693	11954058	-	ko00590,ko01100	160	-0.445702	0.214582	-1.10462	-0.418214	0.0564442
LIPID-N-0093	FFA(24:2)	FA	FFA	-	-	52921853	-	--	160	-1.14738	0.371217	-2.01056	-1.16623	-0.373549
LIPID-N-0094	FFA(18:3)	FA	FFA	C08364	HMDB0030963	12309425	-	--	160	0.0203962	0.249535	-1.14197	0.0288082	0.488666
LIPID-N-0095	FFA(20:3)	FA	FFA	C03242	HMDB0002925	5280581	-	ko00591,ko01040,ko01100	160	-0.820227	0.27815	-2.4577	-0.793799	-0.346459
LIPID-N-0096	FFA(22:3)	FA	FFA	-	HMDB0002823	5312557	-	--	160	-0.456821	0.156417	-1.28522	-0.436492	-0.124416
LIPID-N-0098	FFA(20:4)	FA	FFA	C00219	HMDB0001043	5282840	-	ko00590,ko00591,ko01040,ko01100,ko04216,ko04217,ko04270,ko04611,ko04664,ko04666,ko04723,ko04726,ko04730,ko04750,ko04912,ko04913,ko04921,ko04923,ko04925,ko05140,ko05146	160	-0.0620718	0.21302	-0.948546	-0.0703423	0.459457
LIPID-N-0099	FFA(22:4)	FA	FFA	C19621	HMDB0034295	5282938	-	--	160	-0.108114	0.220243	-0.833158	-0.0974021	0.410577
LIPID-N-0100	FFA(24:4)	FA	FFA	-	-	6440264	-	--	160	0.0830424	0.100803	-0.124561	0.0816295	0.391148
LIPID-N-0101	FFA(20:5)	FA	FFA	C06428	HMDB0001999	5282846	-	ko01040	160	-0.236958	0.312678	-1.66976	-0.189519	0.281494
LIPID-N-0102	FFA(22:5)	FA	FFA	C14833	HMDB0004708	9858729	-	ko00591	160	-0.23984	0.23783	-0.982084	-0.238981	0.330379
LIPID-N-0105	FFA(24:6)	FA	FFA	-	HMDB0002007	11792612	-	--	160	0.291431	0.0664307	0.0807643	0.28798	0.463536
LIPID-N-0166	LPG(16:0/0:0)	GP	LPG	-	-	42607483	-	--	160	-0.859013	0.157639	-1.31273	-0.875583	-0.390104
LIPID-N-0167	LPG(18:0/0:0)	GP	LPG	-	-	42607484	-	--	160	-0.672859	0.079645	-0.893424	-0.66309	-0.49662
LIPID-N-0170	LPG(18:1/0:0)	GP	LPG	-	-	9547135	-	--	160	0.679628	0.12745	-0.0545592	0.703826	0.844917
LIPID-N-0171	LPG(18:2/0:0)	GP	LPG	-	-	52927437	-	--	160	-0.211132	0.139135	-0.753601	-0.197106	0.0768104
LIPID-N-0175	LPI(16:0/0:0)	GP	LPI	-	-	42607493	-	--	160	-0.629223	0.144053	-1.09927	-0.63778	-0.209212
LIPID-N-0176	LPI(18:0/0:0)	GP	LPI	-	HMDB0061696	71581135	327620-46-2	--	160	0.101068	0.0937401	-0.44459	0.105573	0.288875
LIPID-N-0178	LPI(18:1/0:0)	GP	LPI	-	-	42607496	-	--	160	0.0853001	0.177028	-0.470162	0.091923	0.509154
LIPID-N-0179	LPI(18:2/0:0)	GP	LPI	-	-	52928605	-	--	160	-0.0542952	0.15275	-0.60188	-0.0570956	0.374875
LIPID-N-0180	LPI(20:3/0:0)	GP	LPI	-	-	52928616	-	--	160	-0.485808	0.181149	-1.11933	-0.48424	-0.102558
LIPID-N-0181	LPI(20:4/0:0)	GP	LPI	-	-	42607497	-	--	160	-0.183255	0.131524	-0.738792	-0.180649	0.125055
LIPID-N-0187	LPS(18:0/0:0)	GP	LPS	-	HMDB0240606	42607474	119786-67-3	--	160	-1.14983	0.127858	-1.63307	-1.12353	-0.898988
LIPID-N-0188	LPS(20:0/0:0)	GP	LPS	-	-	52926280	-	--	160	-2.03138	0.179376	-2.87669	-2.00224	-1.65756
LIPID-N-0192	LPS(18:1/0:0)	GP	LPS	-	HMDB0240603	9547099	89319-60-8	--	160	-0.924327	0.199346	-2.23323	-0.895874	-0.590829
LIPID-N-0201	LPS(22:6/0:0)	GP	LPS	-	-	52926281	-	--	160	-1.52512	0.316484	-2.64733	-1.44126	-1.02146
LIPID-N-0203	PC(16:0_14:0)	GP	PC	C00157	HMDB0007965	24778679	-	ko00564,ko00590,ko00591,ko00592,ko01100,ko04723,ko05231	160	-0.212923	0.160598	-0.594976	-0.235527	0.329409
LIPID-N-0205	PC(15:0_16:0)	GP	PC	C00157	HMDB0007935	24778655	-	ko00564,ko00590,ko00591,ko00592,ko01100,ko04723,ko05231	160	-0.723396	0.272024	-1.41077	-0.708313	0.0589325
LIPID-N-0206	PC(16:0_16:0)	GP	PC	C00157	HMDB0000564	452110	63-89-8	ko00564,ko00590,ko00591,ko00592,ko01100,ko04723,ko05231	160	0.902114	0.0727945	0.693444	0.904097	1.14418
LIPID-N-0208	PC(16:0_18:0)	GP	PC	C00157	HMDB0007970	24778686	-	ko00564,ko00590,ko00591,ko00592,ko01100,ko04723,ko05231	160	0.0847503	0.0638915	-0.11634	0.0878889	0.258961
LIPID-N-0216	PC(16:0_16:1)	GP	PC	C00157	HMDB0007969	6443788	-	ko00564,ko00590,ko00591,ko00592,ko01100,ko04723,ko05231	160	0.408546	0.207235	0.0998225	0.370154	1.21875
LIPID-N-0217	PC(14:0_18:1)	GP	PC	C00157	HMDB0007872	24778618	-	ko00564,ko00590,ko00591,ko00592,ko01100,ko04723,ko05231	160	1.33103	0.065505	0.954011	1.34129	1.44339
LIPID-N-0221	PC(16:0_20:1)	GP	PC	C00157	HMDB0007978	52922418	-	ko00564,ko00590,ko00591,ko00592,ko01100,ko04723,ko05231	160	-0.490324	0.0923682	-0.733904	-0.483382	-0.153711
LIPID-N-0227	PC(24:0_18:1)	GP	PC	C00157	HMDB0008283	24779051	-	ko00564,ko00590,ko00591,ko00592,ko01100,ko04723,ko05231	160	-1.99546	0.133961	-2.53735	-2.00413	-1.67445
LIPID-N-0228	PC(16:1_16:1)	GP	PC	C00157	HMDB0008002	24778764	-	ko00564,ko00590,ko00591,ko00592,ko01100,ko04723,ko05231	160	-1.00746	0.282094	-1.71653	-1.02836	-0.0929012
LIPID-N-0229	PC(14:0_18:2)	GP	PC	C00157	HMDB0007874	24778624	-	ko00564,ko00590,ko00591,ko00592,ko01100,ko04723,ko05231	160	0.175418	0.166244	-0.236409	0.162107	0.643198
LIPID-N-0231	PC(16:1_18:1)	GP	PC	C00157	HMDB0008004	24778766	-	ko00564,ko00590,ko00591,ko00592,ko01100,ko04723,ko05231	160	0.29356	0.132136	-0.0839412	0.292104	0.650838
LIPID-N-0232	PC(16:0_18:2)	GP	PC	C00157	HMDB0007973	5287971	-	ko00564,ko00590,ko00591,ko00592,ko01100,ko04723,ko05231	160	2.1898	0.0808256	1.81627	2.19536	2.38592
LIPID-N-0233	PC(17:1_18:1)	GP	PC	C00157	-	52922543	-	ko00564,ko00590,ko00591,ko00592,ko01100,ko04723,ko05231	160	-0.304406	0.0855238	-0.702435	-0.294346	-0.128122
LIPID-N-0234	PC(17:0_18:2)	GP	PC	C00157	-	52922491	-	ko00564,ko00590,ko00591,ko00592,ko01100,ko04723,ko05231	160	0.324642	0.109884	-0.0590269	0.318281	0.687725
LIPID-N-0235	PC(18:1_18:1)	GP	PC	C00157	HMDB0000593	10350317	68737-67-7	ko00564,ko00590,ko00591,ko00592,ko01100,ko04723,ko05231	160	1.03096	0.108534	0.6403	1.04445	1.25775
LIPID-N-0237	PC(19:0_18:2)	GP	PC	C00157	-	52922957	-	ko00564,ko00590,ko00591,ko00592,ko01100,ko04723,ko05231	160	-0.361199	0.104651	-0.786777	-0.369195	-0.0592697
LIPID-N-0238	PC(18:1_19:1)	GP	PC	C00157	-	52922691	-	ko00564,ko00590,ko00591,ko00592,ko01100,ko04723,ko05231	160	-0.249956	0.116774	-0.652557	-0.238846	0.0306659
LIPID-N-0239	PC(18:1_20:1)	GP	PC	C00157	HMDB0008077	53478733	-	ko00564,ko00590,ko00591,ko00592,ko01100,ko04723,ko05231	160	-0.636445	0.141653	-1.03703	-0.622726	-0.0764058
LIPID-N-0240	PC(18:2_20:0)	GP	PC	C00157	HMDB0008143	52922739	-	ko00564,ko00590,ko00591,ko00592,ko01100,ko04723,ko05231	160	-0.311259	0.134323	-0.701905	-0.304483	0.0807166
LIPID-N-0244	PC(24:0_18:2)	GP	PC	C00157	HMDB0008157	53478795	-	ko00564,ko00590,ko00591,ko00592,ko01100,ko04723,ko05231	160	-1.47087	0.156597	-2.21183	-1.45158	-1.08977
LIPID-N-0250	PC(16:1_18:2)	GP	PC	C00157	HMDB0008006	24778768	-	ko00564,ko00590,ko00591,ko00592,ko01100,ko04723,ko05231	160	0.491821	0.103141	0.245275	0.490994	0.778251
LIPID-N-0251	PC(16:0_18:3)	GP	PC	C00157	HMDB0007974	24778699	-	ko00564,ko00590,ko00591,ko00592,ko01100,ko04723,ko05231	160	0.603709	0.109171	0.217862	0.605697	0.940633
LIPID-N-0252	PC(17:1_18:2)	GP	PC	C00157	-	52922545	-	ko00564,ko00590,ko00591,ko00592,ko01100,ko04723,ko05231	160	0.0231373	0.13239	-0.295452	0.0199087	0.468491
LIPID-N-0254	PC(18:1_18:2)	GP	PC	C00157	HMDB0008072	53478723	-	ko00564,ko00590,ko00591,ko00592,ko01100,ko04723,ko05231	160	1.38077	0.100678	1.05042	1.39018	1.63642
LIPID-N-0258	PC(18:0_20:3)	GP	PC	C00157	HMDB0008046	24778855	-	ko00564,ko00590,ko00591,ko00592,ko01100,ko04723,ko05231	160	0.847	0.116179	0.524232	0.851549	1.1027
LIPID-N-0259	PC(20:1_18:2)	GP	PC	C00157	HMDB0008303	52923115	-	ko00564,ko00590,ko00591,ko00592,ko01100,ko04723,ko05231	160	-0.0301153	0.143981	-0.437649	-0.014371	0.544302
LIPID-N-0260	PC(20:2_18:1)	GP	PC	C00157	HMDB0008335	52923173	-	ko00564,ko00590,ko00591,ko00592,ko01100,ko04723,ko05231	160	-0.596667	0.108095	-0.898077	-0.596372	-0.317149
LIPID-N-0266	PC(16:1_18:3)	GP	PC	C00157	HMDB0008200	52922835	-	ko00564,ko00590,ko00591,ko00592,ko01100,ko04723,ko05231	160	-1.3121	0.247615	-2.1517	-1.28004	-0.739369
LIPID-N-0268	PC(14:0_20:4)	GP	PC	C00157	HMDB0007883	24778634	-	ko00564,ko00590,ko00591,ko00592,ko01100,ko04723,ko05231	160	-0.601878	0.211845	-1.23923	-0.596886	-0.0882174
LIPID-N-0269	PC(15:0_20:4)	GP	PC	C00157	HMDB0007949	52922330	-	ko00564,ko00590,ko00591,ko00592,ko01100,ko04723,ko05231	160	-0.617755	0.169644	-1.03047	-0.62004	-0.150918
LIPID-N-0270	PC(18:2_18:2)	GP	PC	C00157	HMDB0008138	5288075	998-06-1	ko00564,ko00590,ko00591,ko00592,ko01100,ko04723,ko05231	160	1.16225	0.12977	0.711403	1.18135	1.48444
LIPID-N-0271	PC(18:3_18:1)	GP	PC	C00157	HMDB0008073	53478725	-	ko00564,ko00590,ko00591,ko00592,ko01100,ko04723,ko05231	160	-0.113329	0.1786	-0.80869	-0.102494	0.396571
LIPID-N-0274	PC(20:3_18:1)	GP	PC	C00157	HMDB0008401	52923233	-	ko00564,ko00590,ko00591,ko00592,ko01100,ko04723,ko05231	160	0.228593	0.120838	-0.0761662	0.244905	0.522227
LIPID-N-0276	PC(22:4_16:0)	GP	PC	C00157	HMDB0008626	52923621	-	ko00564,ko00590,ko00591,ko00592,ko01100,ko04723,ko05231	160	0.169906	0.118138	-0.192872	0.172913	0.431128
LIPID-N-0277	PC(19:0_20:4)	GP	PC	C00157	-	52922975	-	ko00564,ko00590,ko00591,ko00592,ko01100,ko04723,ko05231	160	0.051961	0.0946513	-0.194081	0.0605804	0.258122
LIPID-N-0278	PC(20:1_20:3)	GP	PC	C00157	HMDB0008310	53478897	-	ko00564,ko00590,ko00591,ko00592,ko01100,ko04723,ko05231	160	-1.19168	0.181563	-2.28455	-1.17449	-0.784912
LIPID-N-0279	PC(18:0_22:4)	GP	PC	C00157	HMDB0008054	24778868	-	ko00564,ko00590,ko00591,ko00592,ko01100,ko04723,ko05231	160	-0.150932	0.0952116	-0.52859	-0.159324	0.150138
LIPID-N-0284	PC(16:0_20:5)	GP	PC	C00157	HMDB0007984	24778723	-	ko00564,ko00590,ko00591,ko00592,ko01100,ko04723,ko05231	160	0.225055	0.213627	-0.309743	0.236775	0.726808
LIPID-N-0285	PC(20:4_16:1)	GP	PC	C00157	HMDB0008430	52923283	-	ko00564,ko00590,ko00591,ko00592,ko01100,ko04723,ko05231	160	-0.326772	0.148379	-0.717844	-0.321119	0.181396
LIPID-N-0287	PC(18:2_18:3)	GP	PC	C00157	HMDB0008141	52922731	-	ko00564,ko00590,ko00591,ko00592,ko01100,ko04723,ko05231	160	-0.308463	0.183221	-1.08982	-0.298557	0.237753
LIPID-N-0290	PC(18:1_20:4)	GP	PC	C00157	HMDB0008114	24778948	-	ko00564,ko00590,ko00591,ko00592,ko01100,ko04723,ko05231	160	0.653822	0.117636	0.292926	0.664896	0.927441
LIPID-N-0291	PC(16:0_22:5)	GP	PC	C00157	HMDB0007989	24778735	-	ko00564,ko00590,ko00591,ko00592,ko01100,ko04723,ko05231	160	0.0417119	0.136982	-0.413795	0.0441482	0.339217
LIPID-N-0292	PC(20:5_18:0)	GP	PC	C00157	HMDB0008497	52923351	-	ko00564,ko00590,ko00591,ko00592,ko01100,ko04723,ko05231	160	-0.291443	0.231727	-0.868227	-0.272562	0.370756
LIPID-N-0294	PC(18:2_20:3)	GP	PC	C00157	HMDB0008139	53478787	-	ko00564,ko00590,ko00591,ko00592,ko01100,ko04723,ko05231	160	-0.286876	0.112044	-0.722113	-0.286524	-0.0638187
LIPID-N-0295	PC(20:1_20:4)	GP	PC	C00157	HMDB0008312	52923133	-	ko00564,ko00590,ko00591,ko00592,ko01100,ko04723,ko05231	160	-1.06992	0.172636	-1.90582	-1.0506	-0.729482
LIPID-N-0297	PC(22:4_18:1)	GP	PC	C00157	HMDB0008629	53479251	-	ko00564,ko00590,ko00591,ko00592,ko01100,ko04723,ko05231	160	-0.994965	0.173838	-1.74105	-0.968292	-0.646955
LIPID-N-0304	PC(18:2_20:4)	GP	PC	C00157	HMDB0008147	24778979	-	ko00564,ko00590,ko00591,ko00592,ko01100,ko04723,ko05231	160	0.27099	0.10122	-0.032486	0.28214	0.541565
LIPID-N-0308	PC(18:0_22:6)	GP	PC	C00157	HMDB0008057	24778876	-	ko00564,ko00590,ko00591,ko00592,ko01100,ko04723,ko05231	160	0.319326	0.121344	-0.0221556	0.325141	0.65239
LIPID-N-0311	PC(20:2_20:4)	GP	PC	C00157	HMDB0008345	52923195	-	ko00564,ko00590,ko00591,ko00592,ko01100,ko04723,ko05231	160	-0.871719	0.171564	-1.55114	-0.858416	-0.535143
LIPID-N-0314	PC(18:2_20:5)	GP	PC	C00157	HMDB0008149	52922747	-	ko00564,ko00590,ko00591,ko00592,ko01100,ko04723,ko05231	160	-1.17539	0.221416	-1.72995	-1.15375	-0.563983
LIPID-N-0316	PC(20:3_20:4)	GP	PC	C00157	HMDB0008379	53478979	-	ko00564,ko00590,ko00591,ko00592,ko01100,ko04723,ko05231	160	-1.23868	0.172545	-1.72345	-1.22755	-0.853444
LIPID-N-0320	PC(18:2_22:6)	GP	PC	C00157	HMDB0008156	24778983	-	ko00564,ko00590,ko00591,ko00592,ko01100,ko04723,ko05231	160	-0.788603	0.152077	-1.2885	-0.766536	-0.443869
LIPID-N-0323	PE(16:0_16:0)	GP	PE	C00350	HMDB0008923	445468	923-61-5	ko00563,ko00564,ko01100,ko04136,ko04140,ko04723,ko05130,ko05167	160	-0.639507	0.142927	-1.07754	-0.641026	0.0138834
LIPID-N-0325	PE(16:0_18:0)	GP	PE	C00350	HMDB0008925	5326793	-	ko00563,ko00564,ko01100,ko04136,ko04140,ko04723,ko05130,ko05167	160	-1.13906	0.163668	-1.53825	-1.13553	-0.601922
LIPID-N-0331	PE(16:1_16:0)	GP	PE	C00350	HMDB0008956	52924223	-	ko00563,ko00564,ko01100,ko04136,ko04140,ko04723,ko05130,ko05167	160	-0.598738	0.305581	-1.29786	-0.61675	0.746155
LIPID-N-0332	PE(14:0_18:1)	GP	PE	C00350	HMDB0008827	53479551	-	ko00563,ko00564,ko01100,ko04136,ko04140,ko04723,ko05130,ko05167	160	-1.56954	0.390157	-4.04416	-1.5385	-0.636662
LIPID-N-0333	PE(15:0_18:1)	GP	PE	C00350	-	52924245	-	ko00563,ko00564,ko01100,ko04136,ko04140,ko04723,ko05130,ko05167	160	-0.215749	0.126234	-0.57787	-0.210068	0.0305344
LIPID-N-0334	PE(16:0_18:1)	GP	PE	C00350	HMDB0005320	5283496	-	ko00563,ko00564,ko01100,ko04136,ko04140,ko04723,ko05130,ko05167	160	0.640185	0.173746	0.0953833	0.633904	1.41711
LIPID-N-0336	PE(17:0_18:1)	GP	PE	C00350	-	52924910	-	ko00563,ko00564,ko01100,ko04136,ko04140,ko04723,ko05130,ko05167	160	0.357578	0.0939176	0.0860999	0.359954	0.587958
LIPID-N-0337	PE(20:1_16:0)	GP	PE	C00350	HMDB0009250	52924544	-	ko00563,ko00564,ko01100,ko04136,ko04140,ko04723,ko05130,ko05167	160	-1.54559	0.172133	-2.0042	-1.54129	-1.06779
LIPID-N-0338	PE(18:1_18:0)	GP	PE	C00350	HMDB0009057	9546755	-	ko00563,ko00564,ko01100,ko04136,ko04140,ko04723,ko05130,ko05167	160	0.311646	0.165215	-0.0342489	0.303282	0.922427
LIPID-N-0349	PE(18:1_16:1)	GP	PE	C00350	HMDB0009023	53479622	-	ko00563,ko00564,ko01100,ko04136,ko04140,ko04723,ko05130,ko05167	160	-0.854928	0.263155	-1.73591	-0.870372	-0.0190831
LIPID-N-0350	PE(18:2_16:0)	GP	PE	C00350	HMDB0009088	52924895	-	ko00563,ko00564,ko01100,ko04136,ko04140,ko04723,ko05130,ko05167	160	0.98387	0.167721	0.561872	0.982187	1.62554
LIPID-N-0351	PE(17:1_18:1)	GP	PE	C00350	-	52924273	-	ko00563,ko00564,ko01100,ko04136,ko04140,ko04723,ko05130,ko05167	160	-0.743695	0.15747	-1.40456	-0.724515	-0.351198
LIPID-N-0352	PE(18:1_18:1)	GP	PE	C00350	HMDB0009025	53479624	-	ko00563,ko00564,ko01100,ko04136,ko04140,ko04723,ko05130,ko05167	160	0.525915	0.211869	-0.0109514	0.514148	1.05228
LIPID-N-0353	PE(18:0_18:2)	GP	PE	C00350	HMDB0008994	9546749	-	ko00563,ko00564,ko01100,ko04136,ko04140,ko04723,ko05130,ko05167	160	0.980818	0.152004	0.64991	0.956201	1.5547
LIPID-N-0354	PE(20:2_16:0)	GP	PE	C00350	HMDB0009286	52924578	-	ko00563,ko00564,ko01100,ko04136,ko04140,ko04723,ko05130,ko05167	160	-1.18671	0.223018	-2.40603	-1.15153	-0.770583
LIPID-N-0355	PE(19:0_18:2)	GP	PE	C00350	-	52924477	-	ko00563,ko00564,ko01100,ko04136,ko04140,ko04723,ko05130,ko05167	160	0.180595	0.12163	-0.178534	0.180676	0.529533
LIPID-N-0356	PE(20:2_18:0)	GP	PE	C00350	HMDB0009288	52924583	-	ko00563,ko00564,ko01100,ko04136,ko04140,ko04723,ko05130,ko05167	160	-1.48065	0.213704	-2.49279	-1.47239	-1.04167
LIPID-N-0358	PE(20:1_18:1)	GP	PE	C00350	HMDB0009256	53479718	-	ko00563,ko00564,ko01100,ko04136,ko04140,ko04723,ko05130,ko05167	160	-1.41734	0.268376	-3.04557	-1.39394	-0.560936
LIPID-N-0365	PE(18:3_16:0)	GP	PE	C00350	HMDB0009154	9546752	-	ko00563,ko00564,ko01100,ko04136,ko04140,ko04723,ko05130,ko05167	160	-0.228445	0.204393	-0.8931	-0.232236	0.692947
LIPID-N-0366	PE(16:1_18:2)	GP	PE	C00350	HMDB0008961	52924917	-	ko00563,ko00564,ko01100,ko04136,ko04140,ko04723,ko05130,ko05167	160	-1.26638	0.305452	-2.34217	-1.25592	-0.342611
LIPID-N-0367	PE(17:1_18:2)	GP	PE	C00350	-	52924274	-	ko00563,ko00564,ko01100,ko04136,ko04140,ko04723,ko05130,ko05167	160	-0.173157	0.0754943	-0.460538	-0.166522	-0.00786447
LIPID-N-0368	PE(18:1_18:2)	GP	PE	C00350	HMDB0009060	9546753	-	ko00563,ko00564,ko01100,ko04136,ko04140,ko04723,ko05130,ko05167	160	0.586312	0.174452	0.197982	0.570192	1.08594
LIPID-N-0369	PE(16:0_20:3)	GP	PE	C00350	HMDB0008935	53479587	-	ko00563,ko00564,ko01100,ko04136,ko04140,ko04723,ko05130,ko05167	160	-0.771243	0.182784	-1.20455	-0.762199	-0.181831
LIPID-N-0370	PE(18:2_19:1)	GP	PE	C00350	-	52924369	-	ko00563,ko00564,ko01100,ko04136,ko04140,ko04723,ko05130,ko05167	160	0.337437	0.146359	-0.152809	0.349253	0.726283
LIPID-N-0371	PE(17:0_20:3)	GP	PE	C00350	-	52924255	-	ko00563,ko00564,ko01100,ko04136,ko04140,ko04723,ko05130,ko05167	160	-0.0368269	0.114321	-0.299773	-0.0361613	0.262028
LIPID-N-0372	PE(20:3_18:0)	GP	PE	C00350	HMDB0009121	52924386	-	ko00563,ko00564,ko01100,ko04136,ko04140,ko04723,ko05130,ko05167	160	-0.612965	0.171014	-1.04761	-0.605201	-0.193104
LIPID-N-0382	PE(18:2_18:2)	GP	PE	C00350	HMDB0005350	9546812	20707-71-5	ko00563,ko00564,ko01100,ko04136,ko04140,ko04723,ko05130,ko05167	160	0.128341	0.190369	-0.380962	0.109772	0.754707
LIPID-N-0383	PE(16:0_20:4)	GP	PE	C00350	HMDB0008937	9546800	-	ko00563,ko00564,ko01100,ko04136,ko04140,ko04723,ko05130,ko05167	160	1.09437	0.155527	0.613271	1.08978	1.68374
LIPID-N-0384	PE(18:3_18:1)	GP	PE	C00350	HMDB0009124	53479673	-	ko00563,ko00564,ko01100,ko04136,ko04140,ko04723,ko05130,ko05167	160	-0.340885	0.255727	-1.03489	-0.350724	0.346645
LIPID-N-0386	PE(17:0_20:4)	GP	PE	C00350	-	5283493	-	ko00563,ko00564,ko01100,ko04136,ko04140,ko04723,ko05130,ko05167	160	0.984991	0.11096	0.615829	0.985613	1.28266
LIPID-N-0387	PE(20:4_18:0)	GP	PE	C00350	HMDB0009387	52924644	-	ko00563,ko00564,ko01100,ko04136,ko04140,ko04723,ko05130,ko05167	160	0.604815	0.1326	0.161533	0.617255	1.0347
LIPID-N-0389	PE(16:0_22:4)	GP	PE	C00350	HMDB0008943	9546817	-	ko00563,ko00564,ko01100,ko04136,ko04140,ko04723,ko05130,ko05167	160	-0.141093	0.199734	-0.708924	-0.139663	0.686987
LIPID-N-0391	PE(19:0_20:4)	GP	PE	C00350	-	52924486	-	ko00563,ko00564,ko01100,ko04136,ko04140,ko04723,ko05130,ko05167	160	0.566236	0.0964072	0.306255	0.575172	0.82204
LIPID-N-0392	PE(18:0_22:4)	GP	PE	C00350	HMDB0009009	52924901	-	ko00563,ko00564,ko01100,ko04136,ko04140,ko04723,ko05130,ko05167	160	-0.770964	0.159833	-1.19299	-0.758255	-0.0790917
LIPID-N-0397	PE(16:0_20:5)	GP	PE	C00350	HMDB0008939	52924919	-	ko00563,ko00564,ko01100,ko04136,ko04140,ko04723,ko05130,ko05167	160	-0.937921	0.292294	-1.77306	-0.928698	-0.0761991
LIPID-N-0398	PE(17:0_20:5)	GP	PE	C00350	-	52924256	-	ko00563,ko00564,ko01100,ko04136,ko04140,ko04723,ko05130,ko05167	160	-0.621427	0.207906	-1.48737	-0.610332	0.0443935
LIPID-N-0399	PE(18:1_20:4)	GP	PE	C00350	HMDB0009036	53479635	-	ko00563,ko00564,ko01100,ko04136,ko04140,ko04723,ko05130,ko05167	160	-0.562035	0.160904	-1.00702	-0.544218	-0.137924
LIPID-N-0400	PE(18:0_20:5)	GP	PE	C00350	HMDB0009453	52924674	-	ko00563,ko00564,ko01100,ko04136,ko04140,ko04723,ko05130,ko05167	160	-0.509293	0.258293	-1.10962	-0.515483	0.325852
LIPID-N-0401	PE(16:0_22:5)	GP	PE	C00350	HMDB0009005	52924902	-	ko00563,ko00564,ko01100,ko04136,ko04140,ko04723,ko05130,ko05167	160	-0.260377	0.214225	-0.915058	-0.242304	0.511976
LIPID-N-0402	PE(17:0_22:5)	GP	PE	C00350	-	-	-	ko00563,ko00564,ko01100,ko04136,ko04140,ko04723,ko05130,ko05167	160	-0.254143	0.115744	-0.563909	-0.249232	0.0681828
LIPID-N-0403	PE(18:0_22:5)	GP	PE	C00350	HMDB0009586	53479897	-	ko00563,ko00564,ko01100,ko04136,ko04140,ko04723,ko05130,ko05167	160	-0.432283	0.195699	-0.98812	-0.438221	0.288987
LIPID-N-0406	PE(24:1_20:4)	GP	PE	C00350	HMDB0009537	53479875	-	ko00563,ko00564,ko01100,ko04136,ko04140,ko04723,ko05130,ko05167	160	-0.212486	0.125278	-0.614657	-0.19871	0.14428
LIPID-N-0412	PE(20:5_18:1)	GP	PE	C00350	HMDB0009454	53479832	-	ko00563,ko00564,ko01100,ko04136,ko04140,ko04723,ko05130,ko05167	160	-1.01652	0.328543	-2.11004	-1.00966	-0.282285
LIPID-N-0413	PE(22:6_16:0)	GP	PE	C00350	HMDB0009682	52924862	-	ko00563,ko00564,ko01100,ko04136,ko04140,ko04723,ko05130,ko05167	160	0.824154	0.206717	0.0816063	0.834931	1.45476
LIPID-N-0414	PE(17:0_22:6)	GP	PE	C00350	-	52924909	-	ko00563,ko00564,ko01100,ko04136,ko04140,ko04723,ko05130,ko05167	160	-0.210621	0.14217	-0.577578	-0.205415	0.318487
LIPID-N-0415	PE(22:6_18:0)	GP	PE	C00350	HMDB0009012	9546798	-	ko00563,ko00564,ko01100,ko04136,ko04140,ko04723,ko05130,ko05167	160	0.350854	0.198836	-0.349108	0.350011	1.02876
LIPID-N-0416	PE(18:1_22:5)	GP	PE	C00350	HMDB0009684	52924843	-	ko00563,ko00564,ko01100,ko04136,ko04140,ko04723,ko05130,ko05167	160	-0.572242	0.167084	-1.08741	-0.591326	-0.0540464
LIPID-N-0418	PE(19:0_22:6)	GP	PE	C00350	-	52924493	-	ko00563,ko00564,ko01100,ko04136,ko04140,ko04723,ko05130,ko05167	160	-0.677581	0.134232	-0.998958	-0.690581	-0.304712
LIPID-N-0421	PE(20:4_22:2)	GP	PE	C00350	HMDB0009404	52924660	-	ko00563,ko00564,ko01100,ko04136,ko04140,ko04723,ko05130,ko05167	160	0.255796	0.159767	-0.158807	0.260861	0.673189
LIPID-N-0425	PE(17:1_22:6)	GP	PE	C00350	-	52924291	-	ko00563,ko00564,ko01100,ko04136,ko04140,ko04723,ko05130,ko05167	160	-0.400283	0.133578	-0.875009	-0.393119	-0.0928262
LIPID-N-0426	PE(22:6_18:1)	GP	PE	C00350	HMDB0009685	53479975	-	ko00563,ko00564,ko01100,ko04136,ko04140,ko04723,ko05130,ko05167	160	0.0257665	0.183125	-0.790219	0.0395777	0.448166
LIPID-N-0427	PE(19:2_22:5)	GP	PE	C00350	-	-	-	ko00563,ko00564,ko01100,ko04136,ko04140,ko04723,ko05130,ko05167	160	-1.16991	0.193276	-1.91524	-1.15321	-0.758436
LIPID-N-0430	PE(22:6_18:2)	GP	PE	C00350	HMDB0009687	52924845	-	ko00563,ko00564,ko01100,ko04136,ko04140,ko04723,ko05130,ko05167	160	-1.26535	0.223564	-2.0725	-1.25935	-0.874403
LIPID-N-0432	PG(16:0_16:0)	GP	PG	-	HMDB0010570	446440	-	--	160	-0.520129	0.16061	-1.11608	-0.503869	-0.172401
LIPID-N-0436	PG(16:0_16:1)	GP	PG	-	HMDB0010571	52927174	-	--	160	-0.794904	0.152595	-1.20229	-0.791822	-0.44656
LIPID-N-0438	PG(16:0_18:1)	GP	PG	-	-	5283509	-	--	160	-0.464994	0.17064	-1.16561	-0.448557	0.110994
LIPID-N-0440	PG(18:0_18:1)	GP	PG	-	HMDB0010604	24779551	-	--	160	-0.5564	0.168592	-1.24502	-0.571358	-0.0287165
LIPID-N-0442	PG(18:1_16:1)	GP	PG	-	HMDB0010631	52927146	-	--	160	-1.03012	0.119568	-1.68613	-1.01598	-0.799341
LIPID-N-0446	PG(18:1_18:1)	GP	PG	-	-	460605	-	--	160	-0.348807	0.0933026	-0.630858	-0.345233	-0.0767422
LIPID-N-0447	PG(18:0_18:2)	GP	PG	-	HMDB0010605	52927245	-	--	160	-0.765263	0.211535	-1.77361	-0.758208	-0.195179
LIPID-N-0449	PG(20:1_18:1)	GP	PG	-	-	52926805	-	--	160	-0.466027	0.149126	-0.852808	-0.470714	0.126189
LIPID-N-0469	PI(16:0_18:0)	GP	PI	-	HMDB0009781	52928331	-	--	160	-0.370688	0.143024	-0.882483	-0.378157	0.0504876
LIPID-N-0471	PI(18:0_18:0)	GP	PI	-	HMDB0009808	42607490	-	--	160	-0.521057	0.147708	-0.995334	-0.521485	-0.200507
LIPID-N-0475	PI(16:0_16:1)	GP	PI	-	HMDB0009779	52928334	-	--	160	-0.921119	0.31895	-2.07519	-0.965331	0.106518
LIPID-N-0478	PI(16:0_18:1)	GP	PI	-	HMDB0009782	53480051	-	--	160	0.666508	0.150051	0.0391923	0.670174	1.0831
LIPID-N-0480	PI(17:0_18:1)	GP	PI	-	-	52927748	-	--	160	-0.594714	0.171314	-1.35502	-0.583239	-0.129021
LIPID-N-0482	PI(18:0_18:1)	GP	PI	-	-	52928410	-	--	160	0.493884	0.152928	-0.103953	0.491494	0.862429
LIPID-N-0490	PI(18:2_16:0)	GP	PI	-	HMDB0009846	52928300	-	--	160	0.295596	0.141149	-0.10818	0.294492	0.618069
LIPID-N-0491	PI(16:1_18:1)	GP	PI	-	HMDB0009801	52928326	-	--	160	-1.14293	0.226661	-1.84291	-1.1394	-0.421774
LIPID-N-0493	PI(17:1_18:1)	GP	PI	-	-	52927680	-	--	160	-0.630413	0.0948997	-0.876437	-0.623584	-0.393085
LIPID-N-0494	PI(17:0_18:2)	GP	PI	-	-	52927654	-	--	160	-0.750977	0.173151	-1.189	-0.756812	-0.219966
LIPID-N-0495	PI(18:0_18:2)	GP	PI	-	HMDB0009809	52928409	-	--	160	1.20466	0.146825	0.540866	1.21005	1.54827
LIPID-N-0496	PI(18:1_18:1)	GP	PI	-	-	-	-	--	160	0.719752	0.181739	0.0598989	0.719129	1.16329
LIPID-N-0499	PI(18:0_19:2)	GP	PI	-	-	-	-	--	160	-0.752357	0.170121	-1.54676	-0.755191	-0.305051
LIPID-N-0502	PI(18:0_20:2)	GP	PI	-	HMDB0009876	52927990	-	--	160	-0.736582	0.16998	-1.29117	-0.728724	-0.284877
LIPID-N-0508	PI(18:1_18:2)	GP	PI	-	HMDB0009838	52928384	-	--	160	0.0374079	0.170815	-0.458385	0.0441537	0.462613
LIPID-N-0509	PI(16:0_20:3)	GP	PI	-	HMDB0009788	52928328	-	--	160	-0.663955	0.200163	-1.44142	-0.647858	-0.199715
LIPID-N-0511	PI(17:0_20:3)	GP	PI	-	-	52927662	-	--	160	-1.31105	0.217284	-1.98522	-1.3118	-0.789513
LIPID-N-0514	PI(20:3_18:0)	GP	PI	-	HMDB0009880	53480094	-	--	160	0.18609	0.124105	-0.222726	0.199471	0.509676
LIPID-N-0515	PI(18:1_20:2)	GP	PI	-	-	52927755	-	--	160	-1.41692	0.268593	-2.16259	-1.36527	-0.869994
LIPID-N-0521	PI(18:2_18:2)	GP	PI	-	HMDB0009850	52928380	-	--	160	-1.24968	0.268297	-2.19898	-1.23854	-0.612913
LIPID-N-0522	PI(16:0_20:4)	GP	PI	-	HMDB0009789	52928411	-	--	160	0.0396505	0.144517	-0.417654	0.0362194	0.543898
LIPID-N-0523	PI(17:0_20.4)	GP	PI	-	-	9547141	-	--	160	-0.5884	0.1976	-1.43269	-0.604183	0.000426112
LIPID-N-0524	PI(18:0_20:4)	GP	PI	-	HMDB0009815	42607491	-	--	160	1.44334	0.114873	0.771725	1.45204	1.64888
LIPID-N-0529	PI(18:0_22:4)	GP	PI	-	HMDB0009817	53480065	-	--	160	-0.699757	0.146798	-1.46512	-0.702037	-0.35177
LIPID-N-0538	PI(20:4_18:1)	GP	PI	-	HMDB0009895	53480102	-	--	160	-0.475617	0.159995	-1.30675	-0.482047	-0.0279735
LIPID-N-0543	PI(20:4_20:1)	GP	PI	-	HMDB0009898	52928060	-	--	160	-1.09947	0.166042	-1.66159	-1.07177	-0.716413
LIPID-N-0544	PI(18:0_22:5)	GP	PI	-	-	-	-	--	160	-0.345685	0.16547	-1.07226	-0.354756	0.111823
LIPID-N-0548	PI(16:0_22:6)	GP	PI	-	-	52927464	-	--	160	-1.42813	0.194712	-2.18756	-1.41557	-1.06579
LIPID-N-0551	PI(18:0_22:6)	GP	PI	-	HMDB0009821	52927465	-	--	160	-0.573832	0.142381	-1.08073	-0.577275	-0.207389
LIPID-N-0563	PS(18:0_18:0)	GP	PS	C02737	HMDB0012378	9547096	-	ko00260,ko00564,ko01100,ko05140,ko05146,ko05322	160	0.411024	0.197584	-0.361776	0.403409	1.08656
LIPID-N-0568	PS(18:0_16:1)	GP	PS	C02737	HMDB0012377	52925996	-	ko00260,ko00564,ko01100,ko05140,ko05146,ko05322	160	-0.705022	0.13464	-1.12164	-0.693023	-0.411871
LIPID-N-0574	PS(18:2_16:0)	GP	PS	C02737	HMDB0012398	52925986	-	ko00260,ko00564,ko01100,ko05140,ko05146,ko05322	160	-0.568469	0.126276	-0.866945	-0.565369	-0.298313
LIPID-N-0584	PS(18:0_20:3)	GP	PS	C02737	HMDB0012382	52925994	-	ko00260,ko00564,ko01100,ko05140,ko05146,ko05322	160	-0.877046	0.137652	-1.54868	-0.849474	-0.608682
LIPID-N-0586	PS(18:0_22:3)	GP	PS	C02737	-	-	-	ko00260,ko00564,ko01100,ko05140,ko05146,ko05322	160	-1.13332	0.180353	-1.79768	-1.15006	-0.471243
LIPID-N-0588	PS(17:0_20:4)	GP	PS	C02737	-	5283501	-	ko00260,ko00564,ko01100,ko05140,ko05146,ko05322	160	-1.08238	0.246877	-2.53475	-1.0476	-0.512587
LIPID-N-0589	PS(18:0_20:4)	GP	PS	C02737	HMDB0012383	24779545	-	ko00260,ko00564,ko01100,ko05140,ko05146,ko05322	160	0.580837	0.1223	0.2234	0.583138	0.833657
LIPID-N-0590	PS(19:0_20:4)	GP	PS	C02737	-	52925582	-	ko00260,ko00564,ko01100,ko05140,ko05146,ko05322	160	-0.816359	0.29735	-1.51706	-0.859045	-0.0100682
LIPID-N-0591	PS(22:4_18:0)	GP	PS	C02737	HMDB0112793	52925908	-	ko00260,ko00564,ko01100,ko05140,ko05146,ko05322	160	-0.749046	0.150437	-1.82376	-0.735255	-0.46586
LIPID-N-0595	PS(18:0_22:5)	GP	PS	C02737	HMDB0010166	53480355	-	ko00260,ko00564,ko01100,ko05140,ko05146,ko05322	160	-0.902434	0.190647	-1.47165	-0.878179	-0.423821
LIPID-N-0597	PS(17:0_22:6)	GP	PS	C02737	-	52926001	-	ko00260,ko00564,ko01100,ko05140,ko05146,ko05322	160	-1.56832	0.290641	-2.57013	-1.50286	-1.00082
LIPID-N-0598	PS(18:0_22:6)	GP	PS	C02737	HMDB0010167	24779546	-	ko00260,ko00564,ko01100,ko05140,ko05146,ko05322	160	-0.877127	0.155338	-1.33952	-0.876269	-0.507928
LIPID-N-0602	CerP(d18:1/16:0)	SP	CerP	-	HMDB0010700	5283581	-	--	160	0.0648055	0.0979757	-0.259128	0.0777194	0.30412
LIPID-N-0603	CerP(d18:1/18:0)	SP	CerP	-	HMDB0010701	5283583	-	--	160	-1.03279	0.152837	-1.69336	-1.02962	-0.641054
LIPID-N-0605	CerP(d18:1/22:0)	SP	CerP	-	HMDB0010703	5283585	-	--	160	-1.02248	0.0942217	-1.32935	-1.01223	-0.788775
LIPID-N-0606	CerP(d18:1/24:0)	SP	CerP	-	HMDB0010704	5283587	-	--	160	-0.856288	0.0972935	-1.10342	-0.862509	-0.561128
LIPID-N-0608	CerP(d18:1/16:1)	SP	CerP	-	-	-	-	--	160	-0.893609	0.156942	-1.56843	-0.891942	-0.539722
LIPID-N-0609	CerP(d18:1/18:1)	SP	CerP	-	-	-	-	--	160	1.32055	0.133084	0.677636	1.3408	1.61871
LIPID-N-0611	CerP(d18:1/18:2)	SP	CerP	-	-	-	-	--	160	-0.575211	0.232293	-1.23592	-0.564674	-0.00847245
LIPID-N-0613	CerP(d18:1/20:3)	SP	CerP	-	-	-	-	--	160	-0.118555	0.0721614	-0.386398	-0.111768	0.0437536
LIPID-N-0614	CerP(d18:1/20:4)	SP	CerP	-	-	-	-	--	160	-1.01559	0.116599	-1.44923	-1.01424	-0.66259
LIPID-N-0615	LPA(0:0/16:0)	GP	LPA	C00681	HMDB0007849	56960317	-	ko00561,ko00564,ko01100,ko04072,ko04080,ko04540,ko04810,ko04975,ko04977,ko05130,ko05200	160	-0.0103594	0.168011	-0.311272	-0.0309327	0.993582
LIPID-N-0617	LPA(0:0/18:1)	GP	LPA	C00681	HMDB0007855	5497152	-	ko00561,ko00564,ko01100,ko04072,ko04080,ko04540,ko04810,ko04975,ko04977,ko05130,ko05200	160	-1.02831	0.169363	-1.68766	-1.01666	-0.69014
LIPID-N-0618	LPA(0:0/18:2)	GP	LPA	C00681	HMDB0007856	20835023	-	ko00561,ko00564,ko01100,ko04072,ko04080,ko04540,ko04810,ko04975,ko04977,ko05130,ko05200	160	-0.593629	0.193139	-1.16635	-0.586785	-0.149739
LIPID-N-0623	PA(16:0_16:0)	GP	PA	C00416	-	446066	-	ko00561,ko00564,ko01100,ko04024,ko04070,ko04072,ko04666,ko04912,ko04975,ko05200,ko05212,ko05231	160	-1.35081	0.181503	-2.17102	-1.32445	-1.03329
LIPID-N-0624	PA(16:0_18:0)	GP	PA	C00416	-	460605	-	ko00561,ko00564,ko01100,ko04024,ko04070,ko04072,ko04666,ko04912,ko04975,ko05200,ko05212,ko05231	160	-1.40433	0.207196	-2.42588	-1.39108	-1.01648
LIPID-N-0629	PA(17:1_16:0)	GP	PA	C00416	-	52928845	-	ko00561,ko00564,ko01100,ko04024,ko04070,ko04072,ko04666,ko04912,ko04975,ko05200,ko05212,ko05231	160	-1.47837	0.215646	-2.54896	-1.44392	-0.950204
LIPID-N-0630	PA(16:0_18:1)	GP	PA	C00416	HMDB0007858	9547158	-	ko00561,ko00564,ko01100,ko04024,ko04070,ko04072,ko04666,ko04912,ko04975,ko05200,ko05212,ko05231	160	-0.734596	0.104271	-1.01301	-0.742044	-0.474302
LIPID-N-0631	PA(18:0_18:1)	GP	PA	C00416	-	460605	-	ko00561,ko00564,ko01100,ko04024,ko04070,ko04072,ko04666,ko04912,ko04975,ko05200,ko05212,ko05231	160	-1.085	0.108941	-1.39045	-1.09465	-0.686068
LIPID-N-0633	PA(16:0_18:2)	GP	PA	C00416	HMDB0007860	9547167	-	ko00561,ko00564,ko01100,ko04024,ko04070,ko04072,ko04666,ko04912,ko04975,ko05200,ko05212,ko05231	160	-0.412211	0.0822339	-0.655817	-0.410012	-0.20753
LIPID-N-0634	PA(16:1_18:1)	GP	PA	C00416	-	52929493	-	ko00561,ko00564,ko01100,ko04024,ko04070,ko04072,ko04666,ko04912,ko04975,ko05200,ko05212,ko05231	160	-1.52074	0.310804	-2.48275	-1.49274	-0.844821
LIPID-N-0635	PA(18:1_18:1)	GP	PA	C00416	HMDB0007865	14057128	14268-17-8	ko00561,ko00564,ko01100,ko04024,ko04070,ko04072,ko04666,ko04912,ko04975,ko05200,ko05212,ko05231	160	0.0683849	0.124549	-0.304217	0.0544183	0.486418
LIPID-N-0639	PA(18:2_18:2)	GP	PA	C00416	-	460605	-	ko00561,ko00564,ko01100,ko04024,ko04070,ko04072,ko04666,ko04912,ko04975,ko05200,ko05212,ko05231	160	-0.967302	0.151317	-1.44901	-0.954428	-0.560609
LIPID-N-0643	PA(16:1_22:4)	GP	PA	C00416	-	460605	-	ko00561,ko00564,ko01100,ko04024,ko04070,ko04072,ko04666,ko04912,ko04975,ko05200,ko05212,ko05231	160	-0.22585	0.146879	-0.851587	-0.197194	0.101322
LIPID-N-0647	PA(18:0_22:6)	GP	PA	C00416	-	460605	-	ko00561,ko00564,ko01100,ko04024,ko04070,ko04072,ko04666,ko04912,ko04975,ko05200,ko05212,ko05231	160	-0.467163	0.139456	-0.885199	-0.461148	-0.169181
LIPID-N-0668	LPG(22:4)	GP	LPG	-	-	52927440	-	--	160	-1.59117	0.215965	-2.61046	-1.55862	-1.21988
LIPID-N-0681	LPI(17:0)	GP	LPI	-	-	52928624	-	--	160	-1.70012	0.190745	-2.76397	-1.69081	-1.27427
LIPID-N-0686	LPI(20:2)	GP	LPI	-	-	52928615	-	--	160	-1.08195	0.182537	-1.80483	-1.05408	-0.71287
LIPID-N-0692	PA(18:1_18:2)	GP	PA	C00416	-	52929548	-	ko00561,ko00564,ko01100,ko04024,ko04070,ko04072,ko04666,ko04912,ko04975,ko05200,ko05212,ko05231	160	0.694942	0.0942928	0.199878	0.695529	0.887514
LIPID-N-0695	FFA(19:0)	FA	FFA	-	HMDB0000772	12591	-	--	160	0.511615	0.135462	0.224733	0.506168	0.896416
LIPID-N-0698	FFA(26:0)	FA	FFA	-	HMDB0002356	10469	-	--	160	-0.450481	0.118282	-0.887969	-0.454566	-0.0601907
LIPID-N-0700	FFA(28:0)	FA	FFA	-	HMDB0002348	10470	-	--	160	0.372167	0.0747153	0.139076	0.365946	0.602899
LIPID-N-0701	FFA(29:0)	FA	FFA	-	-	20245	-	--	160	0.0949582	0.0773701	-0.0938757	0.0913638	0.369454
LIPID-N-0702	FFA(30:0)	FA	FFA	-	HMDB0030925	10471	-	--	160	0.18918	0.0916274	-0.0695901	0.19123	0.467096
LIPID-N-0706	FFA(34:0)	FA	FFA	-	-	94485	-	--	160	-0.353438	0.4882	-4.20099	-0.292821	0.235403
LIPID-N-0707	FFA(35:0)	FA	FFA	-	-	5282595	-	--	160	-0.302722	0.2563	-1.37139	-0.282696	0.251881
LIPID-N-0708	FFA(36:0)	FA	FFA	-	-	5282596	-	--	160	0.00080788	0.148774	-0.61923	0.0104849	0.402086
LIPID-N-0714	FFA(32:1)	FA	FFA	-	-	5282778	-	--	160	-0.196316	0.0769544	-0.40222	-0.199935	0.074071
LIPID-N-0717	FFA(38:1)	FA	FFA	-	-	-	-	--	160	-0.617956	0.131014	-1.03435	-0.606646	-0.260023
LIPID-N-0719	FFA(19:2)	FA	FFA	-	-	52921851	-	--	160	-0.166565	0.110901	-0.86088	-0.157775	0.0413683
LIPID-N-0726	FFA(32:6)	FA	FFA	-	-	52921816	-	--	160	-0.0241784	0.185446	-0.889321	-0.0295553	0.659756
LIPID-N-0729	PE(O-16:0_16:0)	GP	PE-O	-	-	52925038	-	--	160	-1.31216	0.161597	-1.9116	-1.30883	-0.937557
LIPID-N-0734	PE(O-16:1_16:0)	GP	PE-O	-	-	-	-	--	160	-0.713948	0.136488	-1.12736	-0.703917	-0.392034
LIPID-N-0736	PE(O-16:0_18:1)	GP	PE-O	-	HMDB0011157	42607455	-	--	160	-0.546151	0.151397	-0.933377	-0.54546	-0.200626
LIPID-N-0748	PE(O-16:1_16:1)	GP	PE-O	-	-	-	-	--	160	-0.924947	0.204535	-1.62147	-0.94485	-0.198784
LIPID-N-0749	PE(O-16:0_18:2)	GP	PE-O	-	-	52925035	-	--	160	-0.103395	0.20785	-0.847844	-0.0982102	0.457292
LIPID-N-0750	PE(O-16:1_18:1)	GP	PE-O	-	-	-	-	--	160	0.439358	0.124253	0.159469	0.429186	0.794244
LIPID-N-0751	PE(O-17:1_18:1)	GP	PE-O	-	-	-	-	--	160	-0.906546	0.180501	-1.25386	-0.936629	-0.172969
LIPID-N-0753	PE(O-18:1_18:1)	GP	PE-O	-	-	-	-	--	160	0.470648	0.15057	0.113993	0.45581	1.03193
LIPID-N-0758	PE(O-18:1_20:1)	GP	PE-O	-	-	-	-	--	160	-1.16089	0.140425	-1.5213	-1.16579	-0.703838
LIPID-N-0760	PE(O-20:1_18:1)	GP	PE-O	-	-	-	-	--	160	-0.434581	0.108867	-0.777514	-0.436253	-0.119057
LIPID-N-0763	PE(O-18:1_22:1)	GP	PE-O	-	-	-	-	--	160	-2.20206	0.253798	-2.93253	-2.20283	-1.08752
LIPID-N-0765	PE(O-22:1_18:1)	GP	PE-O	-	-	-	-	--	160	-1.09648	0.112758	-1.39881	-1.08735	-0.837387
LIPID-N-0770	PE(O-17:1_18:2)	GP	PE-O	-	-	-	-	--	160	-0.271409	0.175927	-0.696157	-0.289299	0.318386
LIPID-N-0773	PE(O-18:1_18:2)	GP	PE-O	-	-	-	-	--	160	1.17785	0.144154	0.824334	1.17868	1.54446
LIPID-N-0777	PE(O-20:1_18:2)	GP	PE-O	-	-	-	-	--	160	-0.0393218	0.125301	-0.374762	-0.0251851	0.222357
LIPID-N-0782	PE(O-22:1_18:2)	GP	PE-O	-	-	-	-	--	160	-0.550143	0.127452	-0.895988	-0.533718	-0.291505
LIPID-N-0783	PE(O-18:1_22:2)	GP	PE-O	-	-	-	-	--	160	-2.17897	0.262288	-3.17785	-2.10864	-1.52102
LIPID-N-0785	PE(O-24:2_18:1)	GP	PE-O	-	-	-	-	--	160	-1.28739	0.110589	-1.61651	-1.27734	-0.94929
LIPID-N-0787	PE(O-24:1_18:2)	GP	PE-O	-	-	-	-	--	160	-1.24239	0.125529	-1.67989	-1.22749	-0.95585
LIPID-N-0788	PE(O-16:0_20:4)	GP	PE-O	-	-	42607456	-	--	160	0.575834	0.204159	-0.127308	0.589972	1.10944
LIPID-N-0789	PE(O-16:1_20:3)	GP	PE-O	-	-	-	-	--	160	0.390222	0.156317	-0.0550192	0.4095	0.819739
LIPID-N-0790	PE(O-18:3_18:1)	GP	PE-O	-	-	-	-	--	160	-0.453399	0.15821	-1.0356	-0.422149	-0.121596
LIPID-N-0791	PE(O-18:2_18:2)	GP	PE-O	-	-	-	-	--	160	1.00933	0.145267	0.52452	1.02294	1.2865
LIPID-N-0793	PE(O-18:0_20:4)	GP	PE-O	-	-	52925027	-	--	160	0.1448	0.212382	-0.418578	0.179308	0.710799
LIPID-N-0794	PE(O-18:1_20:3)	GP	PE-O	-	-	-	-	--	160	-0.131163	0.159724	-0.575669	-0.126726	0.259806
LIPID-N-0799	PE(O-22:1_20:3)	GP	PE-O	-	-	-	-	--	160	-1.71563	0.197588	-2.73331	-1.67587	-1.28733
LIPID-N-0806	PE(O-15:1_20:4)	GP	PE-O	-	-	-	-	--	160	-0.354412	0.265738	-1.01634	-0.372191	0.425085
LIPID-N-0807	PE(O-16:0_20:5)	GP	PE-O	-	-	52925030	-	--	160	-0.72136	0.268348	-1.34547	-0.743638	0.0815747
LIPID-N-0808	PE(O-18:3_18:2)	GP	PE-O	-	-	-	-	--	160	0.152224	0.16324	-0.240749	0.16358	0.592293
LIPID-N-0809	PE(O-16:1_20:4)	GP	PE-O	-	-	-	-	--	160	1.35786	0.146905	0.91558	1.3701	1.67382
LIPID-N-0811	PE(O-17:1_20:4)	GP	PE-O	-	-	-	-	--	160	0.00979062	0.175469	-0.411312	0.0110906	0.575258
LIPID-N-0814	PE(O-18:1_20:4)	GP	PE-O	-	-	-	-	--	160	1.38526	0.15264	1.00836	1.3914	1.74836
LIPID-N-0815	PE(O-19:1_20:4)	GP	PE-O	-	-	-	-	--	160	-0.819249	0.192258	-1.23314	-0.814199	-0.119102
LIPID-N-0816	PE(O-17:1_22:4)	GP	PE-O	-	-	-	-	--	160	-1.2258	0.125177	-1.52696	-1.22736	-0.82285
LIPID-N-0820	PE(O-18:1_22:4)	GP	PE-O	-	-	-	-	--	160	-0.199182	0.104236	-0.486901	-0.203111	0.0504003
LIPID-N-0821	PE(O-20:1_20:4)	GP	PE-O	-	-	-	-	--	160	0.243358	0.125101	-0.114531	0.244366	0.58767
LIPID-N-0825	PE(O-22:1_20:4)	GP	PE-O	-	-	-	-	--	160	-0.640341	0.111247	-0.930204	-0.64776	-0.371313
LIPID-N-0826	PE(O-20:1_22:4)	GP	PE-O	-	-	-	-	--	160	-1.58411	0.140491	-2.05682	-1.58454	-1.20308
LIPID-N-0829	PE(O-24:1_20:4)	GP	PE-O	-	-	-	-	--	160	-1.29373	0.126761	-1.65859	-1.28804	-1.04382
LIPID-N-0831	PE(O-16:1_20:5)	GP	PE-O	-	-	-	-	--	160	0.415582	0.223889	-0.13279	0.41125	1.22285
LIPID-N-0833	PE(O-16:2_20:4)	GP	PE-O	-	-	-	-	--	160	-1.33979	0.348887	-2.53104	-1.32828	-0.381359
LIPID-N-0834	PE(O-17:1_20:5)	GP	PE-O	-	-	-	-	--	160	-1.2928	0.375612	-2.38556	-1.27724	-0.0258076
LIPID-N-0835	PE(O-15:1_22:5)	GP	PE-O	-	-	-	-	--	160	-1.20808	0.296007	-1.96887	-1.22698	-0.147557
LIPID-N-0836	PE(O-17:2_20:4)	GP	PE-O	-	-	-	-	--	160	-0.467264	0.22169	-0.953712	-0.470812	0.215219
LIPID-N-0837	PE(O-18:2_20:4)	GP	PE-O	-	-	-	-	--	160	1.395	0.141061	0.95369	1.39806	1.70248
LIPID-N-0839	PE(O-16:0_22:6)	GP	PE-O	-	-	22833649	-	--	160	-0.212031	0.158857	-0.654767	-0.208822	0.111496
LIPID-N-0840	PE(O-16:1_22:5)	GP	PE-O	-	-	-	-	--	160	0.69027	0.142488	0.310428	0.680665	1.16344
LIPID-N-0842	PE(O-18:1_22:5)	GP	PE-O	-	-	-	-	--	160	0.158671	0.161313	-0.137892	0.144288	0.779271
LIPID-N-0843	PE(O-18:0_22:6)	GP	PE-O	-	-	52923729	-	--	160	-0.605855	0.160429	-1.05164	-0.602607	-0.196467
LIPID-N-0844	PE(O-20:1_20:5)	GP	PE-O	-	-	-	-	--	160	-1.21428	0.195511	-1.69718	-1.21697	-0.470333
LIPID-N-0854	PE(O-15:1_22:6)	GP	PE-O	-	-	-	-	--	160	-1.07354	0.219022	-1.64234	-1.06292	-0.435996
LIPID-N-0855	PE(O-18:3_20:4)	GP	PE-O	-	-	-	-	--	160	0.535975	0.165695	-0.0990554	0.536855	0.945009
LIPID-N-0856	PE(O-18:2_20:5)	GP	PE-O	-	-	-	-	--	160	0.302154	0.215727	-0.17396	0.288615	1.19046
LIPID-N-0857	PE(O-16:1_22:6)	GP	PE-O	-	-	-	-	--	160	0.642682	0.12903	0.263991	0.66336	0.917556
LIPID-N-0858	PE(O-17:1_22:6)	GP	PE-O	-	-	-	-	--	160	-0.539858	0.178314	-1.02415	-0.548119	0.0788355
LIPID-N-0859	PE(O-18:1_22:6)	GP	PE-O	-	-	-	-	--	160	0.482609	0.133117	0.120318	0.489742	0.881581
LIPID-N-0860	PE(O-20:3_20:4)	GP	PE-O	-	-	-	-	--	160	-0.0635745	0.154062	-0.645582	-0.0549913	0.304968
LIPID-N-0861	PE(O-18:2_22:5)	GP	PE-O	-	-	-	-	--	160	-0.0299482	0.198033	-0.798462	0.00933956	0.375343
LIPID-N-0865	PE(O-20:1_22:6)	GP	PE-O	-	-	-	-	--	160	-0.7759	0.115221	-1.12808	-0.771566	-0.421747
LIPID-N-0871	PE(O-18:2_22:6)	GP	PE-O	-	-	-	-	--	160	0.340234	0.138531	-0.0495947	0.347191	0.659723
LIPID-N-0872	PE(O-18:3_22:5)	GP	PE-O	-	-	-	-	--	160	-1.30955	0.222989	-2.18955	-1.29339	-0.822951
LIPID-N-0873	PE(O-20:2_22:6)	GP	PE-O	-	-	-	-	--	160	-0.928673	0.162032	-1.39742	-0.919028	-0.207021
LIPID-N-0879	PMeOH(16:0_18:1)	GP	PMeOH	-	-	-	-	--	160	-0.875354	0.142455	-1.31488	-0.863626	-0.398271
LIPID-N-0881	PMeOH(16:0_18:2)	GP	PMeOH	-	-	-	-	--	160	-0.426206	0.0949295	-0.678723	-0.428682	-0.174228
LIPID-N-0882	PMeOH(18:0_18:2)	GP	PMeOH	-	-	-	-	--	160	-0.611059	0.198653	-1.13292	-0.618326	0.075521
LIPID-N-0900	PMeOH(16:0_22:6)	GP	PMeOH	-	-	-	-	--	160	-1.3586	0.194681	-2.08654	-1.3355	-0.989207
LIPID-N-0905	PC(18:1_20:5)	GP	PC	C00157	HMDB0008083	24778898	-	ko00564,ko00590,ko00591,ko00592,ko01100,ko04723,ko05231	160	-0.833098	0.227257	-1.44167	-0.829194	-0.27479
LIPID-N-0906	PC(15:0_18:1)	GP	PC	C00157	HMDB0007938	24778662	-	ko00564,ko00590,ko00591,ko00592,ko01100,ko04723,ko05231	160	-0.632904	0.180635	-1.1255	-0.665427	-0.054505
LIPID-N-0908	PC(16:0_20:2)	GP	PC	C00157	HMDB0007979	52922420	-	ko00564,ko00590,ko00591,ko00592,ko01100,ko04723,ko05231	160	-0.0740002	0.0938118	-0.304844	-0.0709118	0.125323
LIPID-N-0957	LNAPE(16:0/N-16:0)	GP	LNAPE	-	-	-	-	--	160	-0.00388455	0.186267	-0.309484	-0.0385588	0.56964
LIPID-N-0958	LNAPE(16:1/N-16:0)	GP	LNAPE	-	-	-	-	--	160	-0.647376	0.317093	-1.81874	-0.679673	0.672886
LIPID-N-0959	LNAPE(16:0/N-18:1)	GP	LNAPE	-	-	-	-	--	160	0.432834	0.170159	-0.0516649	0.425907	1.1601
LIPID-N-0960	LNAPE(18:1/N-17:0)	GP	LNAPE	-	-	-	-	--	160	0.449393	0.0954986	0.190698	0.456881	0.692861
LIPID-N-0964	LNAPE(18:1/N-18:2)	GP	LNAPE	-	-	-	-	--	160	0.322155	0.157365	-0.0675556	0.289039	0.792265
LIPID-N-0965	LNAPE(18:2/N-18:2)	GP	LNAPE	-	-	-	-	--	160	0.162082	0.194665	-0.288286	0.140051	0.809951
LIPID-N-0968	LNAPE(20:4/N-18:2)	GP	LNAPE	-	-	-	-	--	160	-0.795952	0.160033	-1.43358	-0.782958	-0.389414
LIPID-N-0969	LNAPE(20:5/N-18:1)	GP	LNAPE	-	-	-	-	--	160	-1.38554	0.357008	-2.27478	-1.31613	-0.619571
LIPID-N-0972	LNAPE(22:5/N-20:2)	GP	LNAPE	-	-	-	-	--	160	0.000383556	0.138776	-0.501915	-0.00603324	0.413521
LIPID-N-0973	LNAPE(22:6/N-20:1)	GP	LNAPE	-	-	-	-	--	160	-0.917144	0.215355	-1.8425	-0.894271	-0.507386
LIPID-N-0976	LNAPE(20:4/N-22:4)	GP	LNAPE	-	-	-	-	--	160	-0.282219	0.180576	-1.00772	-0.269358	0.107767
LIPID-P-0001	DL-Carnitine	FA	CAR	C00318	HMDB0000062	10917	541-15-1	ko04714,ko04976,ko05415	160	0.828652	0.12622	0.562211	0.818633	1.25568
LIPID-P-0002	Carnitine C2:0	FA	CAR	C02571	HMDB0000201	7045767	3040-38-8	ko04931	160	1.20664	0.147928	0.884462	1.20097	1.67601
LIPID-P-0003	Carnitine C3:0	FA	CAR	C03017	HMDB0000824	107738	17298-37-2	--	160	0.0906761	0.133559	-0.239982	0.0822417	0.450805
LIPID-P-0004	Carnitine C4:0	FA	CAR	C02862	HMDB0002013	213144	25576-40-3	--	160	-0.0882241	0.145173	-0.645406	-0.0887978	0.615834
LIPID-P-0005	Carnitine C5:0	FA	CAR	C02301	HMDB0000688	6426851	31023-24-2	ko04714	160	1.14104	0.0951156	0.910999	1.13644	1.37122
LIPID-P-0006	Carnitine C4-OH	FA	CAR	C02301	-	53481617	-	ko04714	160	-0.928205	0.234477	-1.38399	-0.952931	-0.217242
LIPID-P-0007	Carnitine C6:0	FA	CAR	C02301	HMDB0000705	6426853	6418-78-6	ko04714	160	-0.264959	0.20096	-1.04648	-0.247574	0.271626
LIPID-P-0008	Carnitine C5-OH	FA	CAR	C02301	HMDB0062555	57357187	-	ko04714	160	-1.20621	0.119689	-1.53852	-1.20292	-0.893932
LIPID-P-0009	Carnitine C6-OH	FA	CAR	C02301	HMDB0013130	53481624	-	ko04714	160	-1.03265	0.205076	-1.62016	-1.01609	-0.510012
LIPID-P-0010	Carnitine C8:0	FA	CAR	C02301	HMDB0000791	11953814	25243-95-2	ko04714	160	0.759024	0.269432	-0.368337	0.792045	1.49795
LIPID-P-0011	Carnitine C6-2OH	FA	CAR	C02301	HMDB0000552	128145	102673-95-0	ko04714	160	0.773472	0.0786183	0.574057	0.768995	0.981012
LIPID-P-0012	Carnitine C9:0	FA	CAR	C02301	HMDB0006320	53477823	-	ko04714	160	-0.0869251	0.243803	-0.94375	-0.10862	0.756373
LIPID-P-0013	Carnitine C10:0	FA	CAR	C02301	HMDB0000651	10245190	1492-27-9	ko04714	160	1.25881	0.268649	-0.0966351	1.29708	1.95254
LIPID-P-0014	Carnitine C12:0	FA	CAR	C02301	HMDB0002250	168381	25518-54-1	ko04714	160	0.600745	0.243909	-0.699291	0.630295	1.14535
LIPID-P-0015	Carnitine C13:0	FA	CAR	C02301	-	-	-	ko04714	160	-0.0770352	0.231208	-0.813258	-0.0870384	0.872075
LIPID-P-0016	Carnitine C12-OH	FA	CAR	C02301	-	71464535	-	ko04714	160	-0.205013	0.245264	-1.39638	-0.163741	0.193308
LIPID-P-0017	Carnitine C14:0	FA	CAR	C02301	HMDB0005066	53477791	25597-07-3	ko04714	160	0.208357	0.197081	-0.533504	0.236452	0.90677
LIPID-P-0018	Carnitine C15:0	FA	CAR	C02301	-	-	-	ko04714	160	-1.17385	0.253604	-2.01165	-1.1428	-0.687416
LIPID-P-0019	Carnitine C12:1-2OH	FA	CAR	C02301	-	71464543	-	ko04714	160	0.754576	0.0914342	0.568751	0.743065	0.997032
LIPID-P-0020	Carnitine C14-OH	FA	CAR	C02301	-	71464541	-	ko04714	160	-0.669403	0.209961	-1.49684	-0.641184	-0.268583
LIPID-P-0021	Carnitine C16:0	FA	CAR	C02990	HMDB0000222	11953816	2364-67-2	ko00071,ko01212	160	0.861882	0.143115	0.490645	0.875965	1.26697
LIPID-P-0022	Carnitine C16-OH	FA	CAR	C02301	HMDB0013336	126456228	195207-76-2	ko04714	160	-0.983381	0.155261	-1.44592	-0.972694	-0.569536
LIPID-P-0023	Carnitine C18:0	FA	CAR	C02301	HMDB0000848	52922056	25597-09-5	ko04714	160	0.0900157	0.124077	-0.253251	0.103419	0.507333
LIPID-P-0024	Carnitine C20:0	FA	CAR	C02301	-	53477833	-	ko04714	160	-0.933181	0.13013	-1.32679	-0.918295	-0.629393
LIPID-P-0025	Carnitine C18-OH	FA	CAR	C02301	-	71464560	-	ko04714	160	-1.16411	0.149229	-1.74656	-1.15818	-0.862742
LIPID-P-0026	Carnitine C3:1-2OH	FA	CAR	C02301	HMDB0002095	91825606	910825-21-7	ko04714	160	-0.974076	0.236125	-1.55845	-0.980579	-0.279334
LIPID-P-0027	Carnitine C4:1-2OH	FA	CAR	C02301	HMDB0061717	71464481	-	ko04714	160	-1.24852	0.131861	-1.62346	-1.24628	-0.920117
LIPID-P-0028	Carnitine C5:1	FA	CAR	C02301	HMDB0002366	91825636	64681-36-3	ko04714	160	-1.1921	0.192054	-1.76793	-1.19312	-0.643701
LIPID-P-0029	Carnitine C6:1	FA	CAR	C02301	HMDB0013161	53481638	-	ko04714	160	-1.02713	0.164722	-1.82185	-1.01002	-0.569669
LIPID-P-0030	Carnitine C5:1-2OH	FA	CAR	C02301	-	53481620	-	ko04714	160	1.6725	0.0774857	1.51758	1.66618	1.86027
LIPID-P-0031	Carnitine C8:1	FA	CAR	C02301	HMDB0013324	70679121	-	ko04714	160	0.937441	0.238445	0.0335466	0.987013	1.36779
LIPID-P-0032	Carnitine C8:1-OH	FA	CAR	C02301	-	71464491	-	ko04714	160	-0.222322	0.266465	-1.62584	-0.237765	0.605812
LIPID-P-0033	Carnitine C10:1	FA	CAR	C02301	HMDB0013205	57357170	-	ko04714	160	0.891007	0.2595	-0.169278	0.941527	1.35484
LIPID-P-0034	Carnitine C10:1-OH	FA	CAR	C02301	-	53481649	-	ko04714	160	-0.047023	0.256533	-1.04628	-0.0579417	0.950858
LIPID-P-0035	Carnitine C12:1	FA	CAR	C02301	HMDB0013326	53481699	-	ko04714	160	0.985814	0.254853	-0.289952	1.03668	1.43615
LIPID-P-0036	Carnitine C12:1-OH	FA	CAR	C02301	-	71464579	-	ko04714	160	-0.4068	0.273696	-1.79893	-0.352033	-0.00601558
LIPID-P-0037	Carnitine C14:1	FA	CAR	C02301	HMDB0002014	22833575	835598-21-5	ko04714	160	1.06782	0.269669	-0.342426	1.1126	1.75635
LIPID-P-0038	Carnitine C14:1-OH	FA	CAR	C02301	HMDB0013330	53481699	-	ko04714	160	-0.00398252	0.261166	-1.29527	0.0448924	0.38293
LIPID-P-0039	Carnitine C16:1	FA	CAR	C02301	HMDB0006317	53477817	-	ko04714	160	0.441845	0.20994	-0.465255	0.477993	1.10267
LIPID-P-0040	Carnitine C16:1-OH	FA	CAR	C02301	HMDB0013333	71464549	-	ko04714	160	-0.596278	0.212578	-1.50895	-0.58023	-0.137933
LIPID-P-0041	Carnitine C16:1-2OH	FA	CAR	C02301	HMDB0000712	566787	42150-38-9	ko04714	160	-2.60084	0.274475	-3.19819	-2.61866	-1.89665
LIPID-P-0042	Carnitine C18:1	FA	CAR	C02301	HMDB0005065	46907933	38677-66-6	ko04714	160	1.0703	0.169756	0.505563	1.08765	1.5448
LIPID-P-0044	Carnitine C22:1	FA	CAR	C02301	-	-	-	ko04714	160	-1.36809	0.148664	-1.83368	-1.35284	-1.0188
LIPID-P-0045	Carnitine C18:1-OH	FA	CAR	C02301	HMDB0013339	71464558	-	ko04714	160	-0.767256	0.215021	-1.7329	-0.748675	-0.22678
LIPID-P-0046	Carnitine C10:2	FA	CAR	C02301	-	71464496	-	ko04714	160	0.00746343	0.22276	-0.927877	0.0500446	0.390858
LIPID-P-0047	Carnitine C14:2	FA	CAR	C02301	HMDB0013331	71464539	-	ko04714	160	0.616151	0.284374	-0.682058	0.689981	1.27837
LIPID-P-0048	Carnitine C16:2	FA	CAR	C02301	HMDB0013334	71464545	1911579-97-9	ko04714	160	-0.0014241	0.267872	-0.904376	0.0554936	0.745551
LIPID-P-0049	Carnitine C18:2	FA	CAR	C02301	HMDB0006469	6450015	36816-10-1	ko04714	160	0.986015	0.198149	0.418853	1.00803	1.41171
LIPID-P-0050	Carnitine C20:2	FA	CAR	C02301	-	71464509	-	ko04714	160	-0.537039	0.208678	-1.13162	-0.51258	-0.0133456
LIPID-P-0051	Carnitine C18:2-OH	FA	CAR	C02301	-	71464556	-	ko04714	160	-1.01059	0.240065	-1.88123	-0.967351	-0.549388
LIPID-P-0052	Cholesterol	ST	Cho	C00187	HMDB0000067	5997	-	ko00100,ko00120,ko00140,ko01100,ko04913,ko04925,ko04927,ko04934,ko04975,ko04976,ko04977,ko04979,ko05200,ko05217,ko05417	160	1.14166	0.0524229	1.00883	1.1404	1.30447
LIPID-P-0055	CE(15:0)	ST	CE	C02530	HMDB0060057	24779606	-	ko00100,ko04913,ko04975,ko04976,ko04977,ko04979,ko05417	160	-0.905879	0.190031	-1.53556	-0.909933	-0.400743
LIPID-P-0056	CE(16:0)	ST	CE	C11251	HMDB0000885	246520	601-34-3	--	160	0.390776	0.0794325	0.142158	0.392874	0.693693
LIPID-P-0057	CE(18:0)	ST	CE	C02530	HMDB0010368	53480457	-	ko00100,ko04913,ko04975,ko04976,ko04977,ko04979,ko05417	160	-0.0321694	0.107344	-0.234567	-0.0437832	0.563518
LIPID-P-0064	CE(16:1)	ST	CE	C02530	HMDB0000658	13828666	16711-66-3	ko00100,ko04913,ko04975,ko04976,ko04977,ko04979,ko05417	160	-0.324417	0.162284	-0.704365	-0.358192	0.254437
LIPID-P-0065	CE(17:1)	ST	CE	C02530	HMDB0060060	24779603	-	ko00100,ko04913,ko04975,ko04976,ko04977,ko04979,ko05417	160	-0.581197	0.209735	-1.20012	-0.632991	0.0422827
LIPID-P-0066	CE(18:1)	ST	CE	C14641	HMDB0000918	50938266	303-43-5	--	160	0.71885	0.090525	0.461403	0.715818	1.01946
LIPID-P-0068	CE(20:1)	ST	CE	C02530	HMDB0005193	53477794	70832-37-0	ko00100,ko04913,ko04975,ko04976,ko04977,ko04979,ko05417	160	-1.12937	0.155651	-2.02779	-1.11091	-0.755147
LIPID-P-0069	CE(22:1)	ST	CE	C02530	HMDB0010372	53480460	-	ko00100,ko04913,ko04975,ko04976,ko04977,ko04979,ko05417	160	-1.83047	0.283375	-2.453	-1.83251	-0.681686
LIPID-P-0070	CE(24:1)	ST	CE	C02530	HMDB0006728	53477888	-	ko00100,ko04913,ko04975,ko04976,ko04977,ko04979,ko05417	160	-1.92494	0.173231	-2.40632	-1.92498	-1.3307
LIPID-P-0072	CE(17:2)	ST	CE	C02530	-	-	-	ko00100,ko04913,ko04975,ko04976,ko04977,ko04979,ko05417	160	-1.20419	0.23007	-2.05705	-1.18748	-0.513748
LIPID-P-0073	CE(18:2)	ST	CE	C15441	HMDB0000610	131801653	604-33-1	--	160	1.42915	0.0843438	1.15688	1.43411	1.85656
LIPID-P-0075	CE(20:2)	ST	CE	C02530	HMDB0006734	53477891	77715-45-8	ko00100,ko04913,ko04975,ko04976,ko04977,ko04979,ko05417	160	-0.906969	0.1612	-1.32493	-0.891825	-0.221354
LIPID-P-0077	CE(18:3)	ST	CE	C02530	HMDB0010370	6436907	-	ko00100,ko04913,ko04975,ko04976,ko04977,ko04979,ko05417	160	0.151357	0.124634	-0.218854	0.159108	0.542018
LIPID-P-0079	CE(20:3)	ST	CE	C02530	HMDB0006736	53477892	7274-08-0	ko00100,ko04913,ko04975,ko04976,ko04977,ko04979,ko05417	160	0.406843	0.125162	0.135393	0.400428	0.681532
LIPID-P-0083	CE(20:4)	ST	CE	C02530	HMDB0006726	6479222	604-34-2	ko00100,ko04913,ko04975,ko04976,ko04977,ko04979,ko05417	160	1.02406	0.113967	0.711013	1.02005	1.31503
LIPID-P-0084	CE(22:4)	ST	CE	C02530	HMDB0006729	16061341	14940-92-2	ko00100,ko04913,ko04975,ko04976,ko04977,ko04979,ko05417	160	-0.71484	0.135123	-1.11774	-0.706088	-0.244391
LIPID-P-0087	CE(20:5)	ST	CE	C02530	HMDB0006731	53477889	74892-97-0	ko00100,ko04913,ko04975,ko04976,ko04977,ko04979,ko05417	160	0.632198	0.212125	-0.121123	0.662661	1.17915
LIPID-P-0089	CE(22:5)	ST	CE	C02530	HMDB0010374	53480462	-	ko00100,ko04913,ko04975,ko04976,ko04977,ko04979,ko05417	160	0.156609	0.116321	-0.189758	0.156596	0.441412
LIPID-P-0092	CE(22:6)	ST	CE	C02530	HMDB0006733	53477890	70110-50-8	ko00100,ko04913,ko04975,ko04976,ko04977,ko04979,ko05417	160	0.816579	0.133224	0.455654	0.821881	1.16047
LIPID-P-0095	SPH(d16:1)	SP	SPH	C00836	-	14767871	-	ko00600,ko01100,ko04071	160	1.50692	0.0565721	1.24316	1.50747	1.67054
LIPID-P-0096	SPH(d18:1)	SP	SPH	C00836	-	5280335	-	ko00600,ko01100,ko04071	160	0.0120066	0.149238	-0.388415	0.00627568	0.502546
LIPID-P-0097	SPH(d18:2)	SP	SPH	C00836	-	11220228	-	ko00600,ko01100,ko04071	160	-0.842946	0.234129	-2.05391	-0.835971	-0.202279
LIPID-P-0105	Cer(d18:0/22:0)	SP	Cer	C00195	HMDB0011765	5283575	-	ko00600,ko01100,ko04071,ko04217,ko04722,ko04920,ko04931,ko04933,ko05140,ko05415	160	-0.640312	0.186107	-1.39801	-0.616537	-0.262353
LIPID-P-0106	Cer(d18:0/24:0)	SP	Cer	C00195	HMDB0011768	5283577	-	ko00600,ko01100,ko04071,ko04217,ko04722,ko04920,ko04931,ko04933,ko05140,ko05415	160	-0.19093	0.140568	-0.63055	-0.175984	0.217721
LIPID-P-0107	Cer(d18:0/24:1)	SP	Cer	C00195	HMDB0011769	5283576	-	ko00600,ko01100,ko04071,ko04217,ko04722,ko04920,ko04931,ko04933,ko05140,ko05415	160	-0.305721	0.155783	-0.893261	-0.29119	0.0272232
LIPID-P-0109	Cer(d18:1/16:0)	SP	Cer	C00195	HMDB0004949	5283564	-	ko00600,ko01100,ko04071,ko04217,ko04722,ko04920,ko04931,ko04933,ko05140,ko05415	160	0.136617	0.0894225	-0.210261	0.137316	0.375761
LIPID-P-0111	Cer(d18:1/18:0)	SP	Cer	C00195	HMDB0004950	5283565	-	ko00600,ko01100,ko04071,ko04217,ko04722,ko04920,ko04931,ko04933,ko05140,ko05415	160	-0.599666	0.188871	-1.1359	-0.594055	-0.153111
LIPID-P-0113	Cer(d18:1/20:0)	SP	Cer	C00195	HMDB0004951	5283566	-	ko00600,ko01100,ko04071,ko04217,ko04722,ko04920,ko04931,ko04933,ko05140,ko05415	160	-0.37686	0.122856	-0.773114	-0.374176	-0.0826703
LIPID-P-0114	Cer(d18:1/21:0)	SP	Cer	C00195	-	-	-	ko00600,ko01100,ko04071,ko04217,ko04722,ko04920,ko04931,ko04933,ko05140,ko05415	160	-1.09704	0.195144	-1.7229	-1.07796	-0.606925
LIPID-P-0115	Cer(d18:1/22:0)	SP	Cer	C00195	HMDB0004952	5283567	-	ko00600,ko01100,ko04071,ko04217,ko04722,ko04920,ko04931,ko04933,ko05140,ko05415	160	0.730902	0.11115	0.262791	0.729433	1.00555
LIPID-P-0116	Cer(d18:1/23:0)	SP	Cer	C00195	HMDB0000950	52931115	67605-84-9	ko00600,ko01100,ko04071,ko04217,ko04722,ko04920,ko04931,ko04933,ko05140,ko05415	160	0.631499	0.109027	0.287999	0.621544	0.97631
LIPID-P-0117	Cer(d18:1/24:0)	SP	Cer	C00195	HMDB0004956	5283571	-	ko00600,ko01100,ko04071,ko04217,ko04722,ko04920,ko04931,ko04933,ko05140,ko05415	160	1.20337	0.118601	0.942097	1.20371	1.49854
LIPID-P-0118	Cer(d18:1/25:0)	SP	Cer	C00195	HMDB0004957	9547202	-	ko00600,ko01100,ko04071,ko04217,ko04722,ko04920,ko04931,ko04933,ko05140,ko05415	160	-0.0861552	0.133498	-0.401938	-0.0847929	0.203253
LIPID-P-0119	Cer(d18:1/26:0)	SP	Cer	C00195	HMDB0004955	5283570	-	ko00600,ko01100,ko04071,ko04217,ko04722,ko04920,ko04931,ko04933,ko05140,ko05415	160	-0.690196	0.152003	-1.20661	-0.67951	-0.326358
LIPID-P-0120	Cer(d18:1/16:1)	SP	Cer	C00195	HMDB0035480	131751776	141980-53-2	ko00600,ko01100,ko04071,ko04217,ko04722,ko04920,ko04931,ko04933,ko05140,ko05415	160	-0.69105	0.141427	-1.06299	-0.677805	-0.213668
LIPID-P-0122	Cer(d18:1/20:1)	SP	Cer	C00195	-	-	-	ko00600,ko01100,ko04071,ko04217,ko04722,ko04920,ko04931,ko04933,ko05140,ko05415	160	-1.35042	0.274488	-2.25144	-1.32963	-0.704219
LIPID-P-0123	Cer(d18:1/22:1)	SP	Cer	C00195	HMDB0011775	53481052	-	ko00600,ko01100,ko04071,ko04217,ko04722,ko04920,ko04931,ko04933,ko05140,ko05415	160	-0.688605	0.168224	-1.22738	-0.687757	-0.235772
LIPID-P-0124	Cer(d18:1/24:1)	SP	Cer	C00195	HMDB0004953	5283568	-	ko00600,ko01100,ko04071,ko04217,ko04722,ko04920,ko04931,ko04933,ko05140,ko05415	160	0.849777	0.117991	0.614694	0.845872	1.22896
LIPID-P-0125	Cer(d18:1/26:1)	SP	Cer	C00195	-	5283569	-	ko00600,ko01100,ko04071,ko04217,ko04722,ko04920,ko04931,ko04933,ko05140,ko05415	160	-0.393313	0.119287	-0.848164	-0.398278	-0.0320585
LIPID-P-0128	Cer(d16:1/20:0)	SP	Cer	C00195	-	70698937	-	ko00600,ko01100,ko04071,ko04217,ko04722,ko04920,ko04931,ko04933,ko05140,ko05415	160	-1.08332	0.186791	-1.78643	-1.05024	-0.709672
LIPID-P-0129	Cer(d16:1/22:0)	SP	Cer	C00195	-	10627306	-	ko00600,ko01100,ko04071,ko04217,ko04722,ko04920,ko04931,ko04933,ko05140,ko05415	160	-0.680431	0.142327	-1.14615	-0.672169	-0.352797
LIPID-P-0130	Cer(d16:1/23:0)	SP	Cer	C00195	-	11273482	-	ko00600,ko01100,ko04071,ko04217,ko04722,ko04920,ko04931,ko04933,ko05140,ko05415	160	-0.622287	0.17192	-1.07896	-0.623516	-0.081644
LIPID-P-0131	Cer(d16:1/24:0)	SP	Cer	C00195	-	10627700	-	ko00600,ko01100,ko04071,ko04217,ko04722,ko04920,ko04931,ko04933,ko05140,ko05415	160	-0.189221	0.151699	-0.533964	-0.187779	0.1578
LIPID-P-0132	Cer(d16:1/24:1)	SP	Cer	C00195	-	-	-	ko00600,ko01100,ko04071,ko04217,ko04722,ko04920,ko04931,ko04933,ko05140,ko05415	160	-0.787219	0.144905	-1.17386	-0.779461	-0.410001
LIPID-P-0134	Cer(d18:2/16:0)	SP	Cer	C00195	-	52931118	-	ko00600,ko01100,ko04071,ko04217,ko04722,ko04920,ko04931,ko04933,ko05140,ko05415	160	-0.804494	0.13895	-1.26606	-0.801813	-0.435187
LIPID-P-0136	Cer(d18:2/18:0)	SP	Cer	C00195	-	-	-	ko00600,ko01100,ko04071,ko04217,ko04722,ko04920,ko04931,ko04933,ko05140,ko05415	160	-1.00304	0.202284	-1.88645	-0.999808	-0.46975
LIPID-P-0137	Cer(d18:2/20:0)	SP	Cer	C00195	-	52931120	-	ko00600,ko01100,ko04071,ko04217,ko04722,ko04920,ko04931,ko04933,ko05140,ko05415	160	-0.852395	0.154295	-1.31428	-0.841062	-0.51014
LIPID-P-0139	Cer(d18:2/22:0)	SP	Cer	C00195	-	52931123	-	ko00600,ko01100,ko04071,ko04217,ko04722,ko04920,ko04931,ko04933,ko05140,ko05415	160	-0.0365931	0.120211	-0.420762	-0.0202752	0.251271
LIPID-P-0140	Cer(d18:2/23:0)	SP	Cer	C00195	-	52931124	-	ko00600,ko01100,ko04071,ko04217,ko04722,ko04920,ko04931,ko04933,ko05140,ko05415	160	0.148473	0.125674	-0.157099	0.145693	0.572601
LIPID-P-0141	Cer(d18:2/24:0)	SP	Cer	C00195	-	-	-	ko00600,ko01100,ko04071,ko04217,ko04722,ko04920,ko04931,ko04933,ko05140,ko05415	160	0.522983	0.136544	0.124832	0.520452	1.15025
LIPID-P-0142	Cer(d18:2/24:1)	SP	Cer	C00195	-	-	-	ko00600,ko01100,ko04071,ko04217,ko04722,ko04920,ko04931,ko04933,ko05140,ko05415	160	-0.011136	0.121477	-0.28427	-0.00467042	0.285336
LIPID-P-0159	Coenzyme Q8	PR	CoQ	C17569	HMDB0006709	5283546	-	--	160	-1.32349	0.275888	-2.93909	-1.26662	-0.841571
LIPID-P-0160	Coenzyme Q9	PR	CoQ	C01967	HMDB0006707	5280473	303-97-9	--	160	-1.07546	0.226224	-1.83968	-1.0508	-0.474533
LIPID-P-0161	Coenzyme Q10	PR	CoQ	C11378	HMDB0001072	5281915	303-98-0	ko04216	160	0.397667	0.101799	0.118186	0.399246	0.719966
LIPID-P-0162	DG(8:0_16:0)	GL	DG	C00641	HMDB0092923	102241543	-	ko00561,ko00562,ko00564,ko01100,ko04070,ko04730	160	-0.749965	0.115071	-1.09333	-0.746683	-0.479693
LIPID-P-0167	DG(14:0_16:0)	GL	DG	C00641	HMDB0007011	13734178	-	ko00561,ko00562,ko00564,ko01100,ko04070,ko04730	160	-0.675028	0.104687	-0.961496	-0.675347	-0.256288
LIPID-P-0169	DG(16:0_16:0)	GL	DG	C00165	HMDB0007098	644078	-	ko01521,ko04010,ko04012,ko04014,ko04015,ko04020,ko04024,ko04062,ko04064,ko04066,ko04071,ko04072,ko04261,ko04270,ko04370,ko04371,ko04540,ko04611,ko04613,ko04625,ko04650,ko04658,ko04659,ko04660,ko04662,ko04664,ko04666,ko04713,ko04714,ko04720,ko04722,ko04723,ko04724,ko04725,ko04726,ko04728,ko04730,ko04750,ko04911,ko04912,ko04915,ko04916,ko04918,ko04919,ko04920,ko04921,ko04923,ko04925,ko04926,ko04928…	160	1.42377	0.0754697	1.24281	1.41632	1.71453
LIPID-P-0170	DG(14:0_18:0)	GL	DG	C00641	HMDB0007013	53477951	-	ko00561,ko00562,ko00564,ko01100,ko04070,ko04730	160	-0.583839	0.094406	-0.81893	-0.57356	-0.308383
LIPID-P-0171	DG(12:0_20:0)	GL	DG	C00641	HMDB0093103	56936308	-	ko00561,ko00562,ko00564,ko01100,ko04070,ko04730	160	-0.411734	0.0816493	-0.611234	-0.421568	-0.122278
LIPID-P-0172	DG(17:0_16:0)	GL	DG	C00641	HMDB0093778	9543680	-	ko00561,ko00562,ko00564,ko01100,ko04070,ko04730	160	-0.928375	0.105472	-1.19897	-0.9247	-0.62031
LIPID-P-0174	DG(16:0_18:0)	GL	DG	C00165	HMDB0007100	9543688	-	ko01521,ko04010,ko04012,ko04014,ko04015,ko04020,ko04024,ko04062,ko04064,ko04066,ko04071,ko04072,ko04261,ko04270,ko04370,ko04371,ko04540,ko04611,ko04613,ko04625,ko04650,ko04658,ko04659,ko04660,ko04662,ko04664,ko04666,ko04713,ko04714,ko04720,ko04722,ko04723,ko04724,ko04725,ko04726,ko04728,ko04730,ko04750,ko04911,ko04912,ko04915,ko04916,ko04918,ko04919,ko04920,ko04921,ko04923,ko04925,ko04926,ko04928…	160	1.39557	0.0768353	1.19549	1.3924	1.71317
LIPID-P-0175	DG(14:0_20:0)	GL	DG	C00641	HMDB0007020	53477955	-	ko00561,ko00562,ko00564,ko01100,ko04070,ko04730	160	-0.464382	0.0945117	-0.694814	-0.473091	-0.146266
LIPID-P-0177	DG(17:0_18:0)	GL	DG	C00641	HMDB0093808	9543693	-	ko00561,ko00562,ko00564,ko01100,ko04070,ko04730	160	-0.823037	0.15865	-1.30353	-0.813703	-0.401339
LIPID-P-0178	DG(18:0_18:0)	GL	DG	C00641	HMDB0007158	102615	-	ko00561,ko00562,ko00564,ko01100,ko04070,ko04730	160	1.48574	0.0813994	1.19936	1.4868	1.73144
LIPID-P-0179	DG(16:0_20:0)	GL	DG	C00641	HMDB0007107	9543710	-	ko00561,ko00562,ko00564,ko01100,ko04070,ko04730	160	-0.567635	0.135124	-0.97022	-0.560064	-0.186341
LIPID-P-0180	DG(14:0_22:0)	GL	DG	C00641	HMDB0007028	53477963	-	ko00561,ko00562,ko00564,ko01100,ko04070,ko04730	160	-0.408225	0.106395	-0.707824	-0.410415	-0.0898475
LIPID-P-0182	DG(21:0_16:0)	GL	DG	C00641	HMDB0094301	9543753	-	ko00561,ko00562,ko00564,ko01100,ko04070,ko04730	160	-1.66866	0.564179	-2.92367	-1.74106	0.907461
LIPID-P-0183	DG(20:0_18:0)	GL	DG	C00641	HMDB0007361	3246949	-	ko00561,ko00562,ko00564,ko01100,ko04070,ko04730	160	-0.622729	0.157399	-1.03358	-0.615911	-0.230874
LIPID-P-0184	DG(18:0_22:0)	GL	DG	C00641	HMDB0007173	9543810	-	ko00561,ko00562,ko00564,ko01100,ko04070,ko04730	160	-1.01562	0.254082	-1.86556	-0.98135	-0.463562
LIPID-P-0188	DG(14:0_16:1)	GL	DG	C00641	HMDB0007012	53477950	-	ko00561,ko00562,ko00564,ko01100,ko04070,ko04730	160	-0.178734	0.0931666	-0.417711	-0.173016	0.0570412
LIPID-P-0191	DG(14:0_18:1)	GL	DG	C00641	HMDB0007014	53477952	-	ko00561,ko00562,ko00564,ko01100,ko04070,ko04730	160	-1.03874	0.40876	-2.83135	-0.977405	-0.180332
LIPID-P-0192	DG(16:0_16:1)	GL	DG	C00165	HMDB0007099	9543678	-	ko01521,ko04010,ko04012,ko04014,ko04015,ko04020,ko04024,ko04062,ko04064,ko04066,ko04071,ko04072,ko04261,ko04270,ko04370,ko04371,ko04540,ko04611,ko04613,ko04625,ko04650,ko04658,ko04659,ko04660,ko04662,ko04664,ko04666,ko04713,ko04714,ko04720,ko04722,ko04723,ko04724,ko04725,ko04726,ko04728,ko04730,ko04750,ko04911,ko04912,ko04915,ko04916,ko04918,ko04919,ko04920,ko04921,ko04923,ko04925,ko04926,ko04928…	160	-1.17795	0.445605	-2.66157	-1.08136	0.0687865
LIPID-P-0196	DG(16:0_18:1)	GL	DG	C13861	HMDB0007102	5282283	-	--	160	0.299692	0.168784	-0.180342	0.28852	0.765467
LIPID-P-0201	DG(18:0_18:1)	GL	DG	C00641	HMDB0007160	6443547	-	ko00561,ko00562,ko00564,ko01100,ko04070,ko04730	160	-0.486028	0.191309	-0.976055	-0.498159	0.200989
LIPID-P-0210	DG(14:0_18:2)	GL	DG	C00641	HMDB0007043	53477978	-	ko00561,ko00562,ko00564,ko01100,ko04070,ko04730	160	-1.03536	0.31873	-2.07426	-1.02717	-0.264595
LIPID-P-0213	DG(16:1_18:1)	GL	DG	C00641	HMDB0007131	9543694	-	ko00561,ko00562,ko00564,ko01100,ko04070,ko04730	160	-0.402175	0.202443	-0.995892	-0.406602	0.216975
LIPID-P-0214	DG(16:0_18:2)	GL	DG	C00641	HMDB0007103	9543695	-	ko00561,ko00562,ko00564,ko01100,ko04070,ko04730	160	0.371747	0.175094	-0.212298	0.371844	0.763268
LIPID-P-0217	DG(18:0_18:2)	GL	DG	C00641	HMDB0007161	6441562	-	ko00561,ko00562,ko00564,ko01100,ko04070,ko04730	160	-0.637582	0.181586	-1.05874	-0.661058	-0.0025951
LIPID-P-0218	DG(18:1_18:1)	GL	DG	C00641	HMDB0007218	9543716	-	ko00561,ko00562,ko00564,ko01100,ko04070,ko04730	160	0.80176	0.155747	0.357319	0.788305	1.22458
LIPID-P-0219	DG(18:1_20:1)	GL	DG	C00165	HMDB0007224	9543756	-	ko01521,ko04010,ko04012,ko04014,ko04015,ko04020,ko04024,ko04062,ko04064,ko04066,ko04071,ko04072,ko04261,ko04270,ko04370,ko04371,ko04540,ko04611,ko04613,ko04625,ko04650,ko04658,ko04659,ko04660,ko04662,ko04664,ko04666,ko04713,ko04714,ko04720,ko04722,ko04723,ko04724,ko04725,ko04726,ko04728,ko04730,ko04750,ko04911,ko04912,ko04915,ko04916,ko04918,ko04919,ko04920,ko04921,ko04923,ko04925,ko04926,ko04928…	160	-1.10629	0.224235	-2.15543	-1.10905	-0.660926
LIPID-P-0224	DG(16:1_18:2)	GL	DG	C00641	HMDB0007132	9543699	-	ko00561,ko00562,ko00564,ko01100,ko04070,ko04730	160	-0.37884	0.184223	-0.96876	-0.371234	0.135726
LIPID-P-0225	DG(16:0_18:3)	GL	DG	C00641	HMDB0007105	9543700	-	ko00561,ko00562,ko00564,ko01100,ko04070,ko04730	160	-0.89063	0.228692	-1.76962	-0.881893	-0.39644
LIPID-P-0229	DG(18:1_18:2)	GL	DG	C00641	HMDB0007219	9543722	-	ko00561,ko00562,ko00564,ko01100,ko04070,ko04730	160	0.797582	0.168006	0.328719	0.786894	1.2518
LIPID-P-0232	DG(18:2_20:1)	GL	DG	C00641	HMDB0007253	9543765	-	ko00561,ko00562,ko00564,ko01100,ko04070,ko04730	160	-1.36798	0.286929	-2.42283	-1.32098	-0.736333
LIPID-P-0233	DG(18:1_20:2)	GL	DG	C00641	HMDB0007225	9543766	-	ko00561,ko00562,ko00564,ko01100,ko04070,ko04730	160	-1.24717	0.297342	-2.70724	-1.20636	-0.563834
LIPID-P-0238	DG(16:1_18:3)	GL	DG	C00641	HMDB0007134	9543703	-	ko00561,ko00562,ko00564,ko01100,ko04070,ko04730	160	-1.03799	0.269092	-1.71024	-1.0256	-0.378119
LIPID-P-0239	DG(16:0_20:4)	GL	DG	C00165	HMDB0007112	9543736	-	ko01521,ko04010,ko04012,ko04014,ko04015,ko04020,ko04024,ko04062,ko04064,ko04066,ko04071,ko04072,ko04261,ko04270,ko04370,ko04371,ko04540,ko04611,ko04613,ko04625,ko04650,ko04658,ko04659,ko04660,ko04662,ko04664,ko04666,ko04713,ko04714,ko04720,ko04722,ko04723,ko04724,ko04725,ko04726,ko04728,ko04730,ko04750,ko04911,ko04912,ko04915,ko04916,ko04918,ko04919,ko04920,ko04921,ko04923,ko04925,ko04926,ko04928…	160	-0.627363	0.230885	-1.30963	-0.625568	0.38906
LIPID-P-0240	DG(18:2_18:2)	GL	DG	C00641	HMDB0007248	9543729	-	ko00561,ko00562,ko00564,ko01100,ko04070,ko04730	160	0.551906	0.22466	-0.321006	0.570397	1.15134
LIPID-P-0243	DG(18:0_20:4)	GL	DG	C00165	HMDB0007170	6438587	-	ko01521,ko04010,ko04012,ko04014,ko04015,ko04020,ko04024,ko04062,ko04064,ko04066,ko04071,ko04072,ko04261,ko04270,ko04370,ko04371,ko04540,ko04611,ko04613,ko04625,ko04650,ko04658,ko04659,ko04660,ko04662,ko04664,ko04666,ko04713,ko04714,ko04720,ko04722,ko04723,ko04724,ko04725,ko04726,ko04728,ko04730,ko04750,ko04911,ko04912,ko04915,ko04916,ko04918,ko04919,ko04920,ko04921,ko04923,ko04925,ko04926,ko04928…	160	-1.23761	0.234169	-1.85107	-1.2466	-0.392391
LIPID-P-0247	DG(18:2_18:3)	GL	DG	C00641	HMDB0007250	9543737	-	ko00561,ko00562,ko00564,ko01100,ko04070,ko04730	160	-0.199207	0.206769	-0.872618	-0.221544	0.305612
LIPID-P-0248	DG(16:1_20:4)	GL	DG	C00641	HMDB0007141	9543743	-	ko00561,ko00562,ko00564,ko01100,ko04070,ko04730	160	-1.14797	0.314744	-2.1096	-1.12866	-0.175887
LIPID-P-0252	DG(18:1_20:4)	GL	DG	C00641	HMDB0007228	9543786	-	ko00561,ko00562,ko00564,ko01100,ko04070,ko04730	160	-0.0654353	0.150792	-0.467496	-0.063354	0.480233
LIPID-P-0257	DG(18:1_22:4)	GL	DG	C00641	HMDB0007234	9543869	-	ko00561,ko00562,ko00564,ko01100,ko04070,ko04730	160	-1.42601	0.24201	-2.09032	-1.37967	-0.916568
LIPID-P-0259	DG(18:2_20:4)	GL	DG	C00641	HMDB0007257	9543796	-	ko00561,ko00562,ko00564,ko01100,ko04070,ko04730	160	-0.168448	0.1837	-0.963147	-0.156037	0.259463
LIPID-P-0260	DG(18:1_20:5)	GL	DG	C00641	HMDB0007230	9543797	-	ko00561,ko00562,ko00564,ko01100,ko04070,ko04730	160	-0.876103	0.279854	-2.16414	-0.852678	-0.288878
LIPID-P-0261	DG(16:0_22:6)	GL	DG	C00641	HMDB0007121	9543827	-	ko00561,ko00562,ko00564,ko01100,ko04070,ko04730	160	-1.16928	0.315046	-2.23448	-1.12793	-0.186805
LIPID-P-0269	DG(18:1_22:6)	GL	DG	C00641	HMDB0007208	53478083	-	ko00561,ko00562,ko00564,ko01100,ko04070,ko04730	160	-0.72509	0.227214	-1.48397	-0.705873	-0.0149952
LIPID-P-0271	DG(18:2_22:6)	GL	DG	C00641	HMDB0007266	9543899	-	ko00561,ko00562,ko00564,ko01100,ko04070,ko04730	160	-0.867546	0.271546	-1.81374	-0.846548	-0.160453
LIPID-P-0272	MG(14:0)	GL	MG	C01885	HMDB0011561	10957631	-	ko00561,ko01100,ko04714,ko04923,ko04975,ko04977	160	-1.61293	0.151883	-2.22676	-1.58719	-1.24601
LIPID-P-0274	MG(16:0)	GL	MG	C01885	HMDB0011564	3084463	32899-41-5	ko00561,ko01100,ko04714,ko04923,ko04975,ko04977	160	0.556369	0.0691608	0.385329	0.553278	0.735473
LIPID-P-0275	MG(17:0)	GL	MG	C01885	HMDB0072856	96367592	-	ko00561,ko01100,ko04714,ko04923,ko04975,ko04977	160	-1.62425	0.121069	-1.89019	-1.61854	-1.30483
LIPID-P-0276	MG(18:0)	GL	MG	C01885	HMDB0011131	15560610	22610-61-3	ko00561,ko01100,ko04714,ko04923,ko04975,ko04977	160	0.837148	0.0699075	0.671248	0.837051	1.07124
LIPID-P-0277	MG(20:0)	GL	MG	C01885	HMDB0011572	53480981	-	ko00561,ko01100,ko04714,ko04923,ko04975,ko04977	160	-1.53676	0.29147	-2.54471	-1.50024	-0.948715
LIPID-P-0282	MG(18:1)	GL	MG	C01885	HMDB0011566	53480977	-	ko00561,ko01100,ko04714,ko04923,ko04975,ko04977	160	-1.28738	0.255484	-2.17579	-1.27868	-0.706664
LIPID-P-0283	MG(18:2)	GL	MG	C01885	-	5283469	67968-46-1	ko00561,ko01100,ko04714,ko04923,ko04975,ko04977	160	-1.42844	0.331326	-2.75355	-1.37095	-0.828853
LIPID-P-0286	HexCer(d16:1/20:0)	SP	HexCer	C01190	-	70699231	-	ko00600,ko01100	160	-1.44129	0.235516	-2.20092	-1.41023	-0.950832
LIPID-P-0287	HexCer(d16:1/22:0)	SP	HexCer	C01190	-	52931251	-	ko00600,ko01100	160	-1.27597	0.223294	-2.03753	-1.26601	-0.732163
LIPID-P-0288	HexCer(d16:1/24:0)	SP	HexCer	C01190	-	70699232	-	ko00600,ko01100	160	-1.49331	0.237899	-2.59898	-1.43618	-1.06207
LIPID-P-0292	HexCer(d18:1/16:0)	SP	HexCer	C01190	HMDB0004971	14035030	-	ko00600,ko01100	160	0.146438	0.122544	-0.217595	0.15106	0.61943
LIPID-P-0294	HexCer(d18:1/18:0)	SP	HexCer	C01190	HMDB0004972	11958364	-	ko00600,ko01100	160	-0.637363	0.156197	-1.13276	-0.628337	-0.281955
LIPID-P-0296	HexCer(d18:1/20:0)	SP	HexCer	C01190	HMDB0004973	20057356	-	ko00600,ko01100	160	-0.708991	0.154559	-1.20964	-0.703025	-0.369511
LIPID-P-0297	HexCer(d18:1/22:0)	SP	HexCer	C01190	HMDB0004974	10373084	-	ko00600,ko01100	160	0.204355	0.139548	-0.236354	0.203983	0.608724
LIPID-P-0298	HexCer(d18:1/23:0)	SP	HexCer	C01190	-	52931253	-	ko00600,ko01100	160	0.0721854	0.135506	-0.282707	0.0805721	0.471052
LIPID-P-0299	HexCer(d18:1/24:0)	SP	HexCer	C01190	HMDB0004978	6321361	-	ko00600,ko01100	160	0.460941	0.148116	-0.0398044	0.469183	0.930065
LIPID-P-0300	HexCer(d18:1/25:0)	SP	HexCer	C01190	HMDB0004979	20057360	-	ko00600,ko01100	160	-1.08892	0.220368	-2.02928	-1.07539	-0.695989
LIPID-P-0302	HexCer(d18:1/16:1)	SP	HexCer	C01190	-	-	-	ko00600,ko01100	160	-0.0174857	0.0908151	-0.330036	-0.0161236	0.176578
LIPID-P-0304	HexCer(d18:1/20:1)	SP	HexCer	C01190	-	-	-	ko00600,ko01100	160	-1.32152	0.293847	-2.42865	-1.31279	-0.607174
LIPID-P-0305	HexCer(d18:1/22:1)	SP	HexCer	C01190	-	-	-	ko00600,ko01100	160	-0.672271	0.161879	-1.02799	-0.679953	-0.274853
LIPID-P-0306	HexCer(d18:1/24:1)	SP	HexCer	C01190	HMDB0004975	20057357	-	ko00600,ko01100	160	-0.0870357	0.171712	-0.594775	-0.0952436	0.284426
LIPID-P-0310	HexCer(d18:2/20:0)	SP	HexCer	C01190	-	52931255	-	ko00600,ko01100	160	-1.2203	0.228213	-2.26348	-1.19642	-0.741442
LIPID-P-0311	HexCer(d18:2/22:0)	SP	HexCer	C01190	-	52931258	-	ko00600,ko01100	160	-0.649779	0.139581	-1.16666	-0.645395	-0.281114
LIPID-P-0312	HexCer(d18:2/24:0)	SP	HexCer	C01190	-	-	-	ko00600,ko01100	160	-0.464453	0.135751	-0.932282	-0.461013	-0.110316
LIPID-P-0313	HexCer(d18:2/24:1)	SP	HexCer	C01190	-	-	-	ko00600,ko01100	160	-1.09001	0.226592	-1.87015	-1.06355	-0.636189
LIPID-P-0315	Hex2Cer(d16:1/16:0)	SP	HexCer	C01290	-	-	-	ko00600,ko01100	160	-1.02129	0.2434	-1.89469	-0.979521	-0.459894
LIPID-P-0317	Hex2Cer(d18:1/16:0)	SP	HexCer	C01290	HMDB0004868	53477895	-	ko00600,ko01100	160	0.584617	0.117786	0.252137	0.586921	0.923634
LIPID-P-0321	Hex2Cer(d18:1/24:0)	SP	HexCer	C01290	HMDB0004875	53481001	-	ko00600,ko01100	160	-0.998417	0.192021	-1.62239	-0.98746	-0.405186
LIPID-P-0322	Hex2Cer(d18:1/24:1)	SP	HexCer	C01290	HMDB0004872	20057309	-	ko00600,ko01100	160	-0.443999	0.162601	-0.961766	-0.439786	-0.116322
LIPID-P-0323	Hex2Cer(d18:2/16:0)	SP	HexCer	C01290	-	-	-	ko00600,ko01100	160	-0.492963	0.15001	-0.971483	-0.479095	-0.20302
LIPID-P-0325	Hex3Cer(d18:1/16:0)	SP	HexCer	C04737	HMDB0004879	20057315	-	ko05131	160	-0.603938	0.175083	-1.2484	-0.591145	-0.0711981
LIPID-P-0331	SHexCer(d18:1:/16:0(OH))	SP	HexCer	C06125	-	-	-	ko00600,ko01100	160	-0.482781	0.179223	-1.04119	-0.489058	-0.0172216
LIPID-P-0332	SHexCer(d18:1:/16:0)	SP	HexCer	C06125	HMDB0012313	24779578	-	ko00600,ko01100	160	0.496357	0.115082	0.203089	0.499467	0.784368
LIPID-P-0334	SHexCer(d18:1:/24:0)	SP	HexCer	C06125	-	-	-	ko00600,ko01100	160	-0.149608	0.134295	-0.617437	-0.136977	0.136793
LIPID-P-0336	SHexCer(d18:1:/24:1)	SP	HexCer	C06125	HMDB0012318	24779587	-	ko00600,ko01100	160	-1.06201	0.234554	-2.14095	-1.0106	-0.547938
LIPID-P-0350	LPC(14:0/0:0)	GP	LPC	C04230	HMDB0010379	460604	20559-16-4	ko00564,ko05231	160	1.1737	0.172808	0.468402	1.17891	1.56464
LIPID-P-0351	LPC(0:0/15:0)	GP	LPC	C04230	-	-	-	ko00564,ko05231	160	0.388466	0.154088	-0.264542	0.373181	0.90244
LIPID-P-0352	LPC(15:0/0:0)	GP	LPC	C04230	HMDB0010381	24779458	-	ko00564,ko05231	160	0.87734	0.136165	0.410155	0.863159	1.26171
LIPID-P-0353	LPC(0:0/16:0)	GP	LPC	C04230	-	460602	-	ko00564,ko05231	160	1.03175	0.0993251	0.696792	1.05629	1.20343
LIPID-P-0354	LPC(16:0/0:0)	GP	LPC	C04230	HMDB0010382	460602	-	ko00564,ko05231	160	1.08771	0.0951228	0.777578	1.10989	1.24515
LIPID-P-0355	LPC(0:0/17:0)	GP	LPC	C04230	-	-	-	ko00564,ko05231	160	0.851888	0.172965	0.454987	0.837532	1.48641
LIPID-P-0356	LPC(17:0/0:0)	GP	LPC	C04230	HMDB0012108	24779463	50930-23-9	ko00564,ko05231	160	1.09341	0.113498	0.753865	1.10206	1.44248
LIPID-P-0357	LPC(0:0/18:0)	GP	LPC	C04230	HMDB0011128	24779491	4421-58-3	ko00564,ko05231	160	0.403127	0.097247	0.112945	0.422562	0.587526
LIPID-P-0358	LPC(18:0/0:0)	GP	LPC	C04230	HMDB0010384	497299	-	ko00564,ko05231	160	0.623546	0.0950936	0.339021	0.638842	0.800791
LIPID-P-0359	LPC(0:0/19:0)	GP	LPC	C04230	-	-	-	ko00564,ko05231	160	-0.0785699	0.13506	-0.379587	-0.102082	0.603875
LIPID-P-0360	LPC(19:0/0:0)	GP	LPC	C04230	-	24779472	-	ko00564,ko05231	160	0.267915	0.103991	-0.0622897	0.270361	0.546452
LIPID-P-0361	LPC(0:0/20:0)	GP	LPC	C04230	-	-	-	ko00564,ko05231	160	-0.148501	0.130969	-0.571443	-0.141877	0.16994
LIPID-P-0362	LPC(20:0/0:0)	GP	LPC	C04230	HMDB0010390	24779473	108341-80-6	ko00564,ko05231	160	0.47522	0.136446	0.0712146	0.489364	0.841439
LIPID-P-0363	LPC(22:0/0:0)	GP	LPC	C04230	HMDB0010398	24779479	-	ko00564,ko05231	160	-0.552354	0.131718	-0.942034	-0.539816	-0.258034
LIPID-P-0364	LPC(24:0/0:0)	GP	LPC	C04230	HMDB0010405	24779481	-	ko00564,ko05231	160	-0.624061	0.146861	-1.05654	-0.613988	-0.211649
LIPID-P-0365	LPC(26:0/0:0)	GP	LPC	C04230	HMDB0029205	131750810	-	ko00564,ko05231	160	-0.764093	0.148566	-1.58946	-0.752713	-0.48858
LIPID-P-0366	LPC(14:1/0:0)	GP	LPC	C04230	HMDB0010380	24779456	-	ko00564,ko05231	160	-0.807599	0.127732	-1.30486	-0.803859	-0.43591
LIPID-P-0367	LPC(15:1/0:0)	GP	LPC	C04230	-	52924041	-	ko00564,ko05231	160	-0.610595	0.163409	-1.11913	-0.621513	-0.169131
LIPID-P-0368	LPC(16:1/0:0)	GP	LPC	C04230	HMDB0010383	24779461	76790-27-7	ko00564,ko05231	160	1.58532	0.153174	0.868741	1.60184	1.82617
LIPID-P-0369	LPC(17:1/0:0)	GP	LPC	C04230	-	42607442	-	ko00564,ko05231	160	0.444115	0.169819	-0.0864258	0.448568	1.08642
LIPID-P-0370	LPC(0:0/18:1)	GP	LPC	C04230	-	24779492	-	ko00564,ko05231	160	0.234765	0.127581	-0.249387	0.26414	0.462839
LIPID-P-0371	LPC(18:1/0:0)	GP	LPC	C04230	HMDB0010385	53480465	-	ko00564,ko05231	160	0.432977	0.125123	-0.080886	0.457548	0.660113
LIPID-P-0372	LPC(19:1/0:0)	GP	LPC	C04230	-	52924049	-	ko00564,ko05231	160	-0.151362	0.124338	-0.591148	-0.144334	0.242771
LIPID-P-0373	LPC(0:0/20:1)	GP	LPC	C04230	-	-	-	ko00564,ko05231	160	0.0378814	0.155178	-0.512602	0.067726	0.337294
LIPID-P-0374	LPC(20:1/0:0)	GP	LPC	C04230	HMDB0010391	52924051	-	ko00564,ko05231	160	0.692021	0.161845	0.199193	0.722218	0.986174
LIPID-P-0375	LPC(0:0/22:1)	GP	LPC	C04230	-	-	-	ko00564,ko05231	160	-0.92732	0.203385	-1.51919	-0.935213	0.180502
LIPID-P-0376	LPC(22:1/0:0)	GP	LPC	C04230	HMDB0010399	53480471	-	ko00564,ko05231	160	-0.330721	0.18412	-0.820904	-0.344561	0.774421
LIPID-P-0377	LPC(24:1/0:0)	GP	LPC	C04230	HMDB0010406	53480477	-	ko00564,ko05231	160	-0.526725	0.134942	-1.04857	-0.519535	-0.246444
LIPID-P-0378	LPC(0:0/18:2)	GP	LPC	C04230	-	-	-	ko00564,ko05231	160	0.595884	0.167033	-0.0070447	0.620497	0.950227
LIPID-P-0379	LPC(18:2/0:0)	GP	LPC	C04230	HMDB0010386	11005824	22252-07-9	ko00564,ko05231	160	0.68696	0.160793	0.15759	0.70323	1.03156
LIPID-P-0380	LPC(0:0/20:2)	GP	LPC	C04230	-	-	-	ko00564,ko05231	160	0.086266	0.154139	-0.415063	0.121779	0.342091
LIPID-P-0381	LPC(20:2/0:0)	GP	LPC	C04230	HMDB0010392	52924053	-	ko00564,ko05231	160	0.650831	0.165042	0.102248	0.690319	0.957818
LIPID-P-0382	LPC(22:2/0:0)	GP	LPC	C04230	HMDB0010400	52924059	-	ko00564,ko05231	160	-0.884399	0.137302	-1.30026	-0.862599	-0.604316
LIPID-P-0383	LPC(18:3/0:0)	GP	LPC	C04230	HMDB0010388	24779469	-	ko00564,ko05231	160	1.3099	0.192935	0.519933	1.33202	1.83234
LIPID-P-0384	LPC(20:3/0:0)	GP	LPC	C04230	HMDB0010393	53480467	1199257-41-4	ko00564,ko05231	160	0.779371	0.148773	0.167532	0.789925	1.07148
LIPID-P-0385	LPC(18:4/0:0)	GP	LPC	C04230	HMDB0010389	52924047	-	ko00564,ko05231	160	-0.738962	0.216752	-1.30252	-0.749568	-0.112
LIPID-P-0386	LPC(20:4/0:0)	GP	LPC	C04230	HMDB0010395	24779476	60701-99-7	ko00564,ko05231	160	-0.2241	0.141012	-0.854212	-0.203942	0.0518861
LIPID-P-0387	LPC(0:0/22:4)	GP	LPC	C04230	-	-	-	ko00564,ko05231	160	-0.342518	0.13432	-0.703778	-0.324815	-0.0626765
LIPID-P-0388	LPC(22:4/0:0)	GP	LPC	C04230	HMDB0010401	52924039	-	ko00564,ko05231	160	0.231336	0.151233	-0.260991	0.247359	0.549568
LIPID-P-0389	LPC(20:5/0:0)	GP	LPC	C04230	HMDB0010397	11757087	-	ko00564,ko05231	160	1.02698	0.236879	-0.074708	1.02616	1.56806
LIPID-P-0391	LPC(22:5/0:0)	GP	LPC	C04230	HMDB0010402	53480475	-	ko00564,ko05231	160	0.0369057	0.161603	-0.594815	0.0517986	0.450286
LIPID-P-0392	LPC(22:6/0:0)	GP	LPC	C04230	HMDB0010404	10415542	-	ko00564,ko05231	160	1.47725	0.170269	0.727448	1.50393	1.98414
LIPID-P-0393	LPC(O-14:0)	GP	LPC-O	C04230	-	15298292	-	ko00564,ko05231	160	-0.654949	0.178203	-1.0626	-0.66977	0.0775465
LIPID-P-0394	LPC(O-16:0)	GP	LPC-O	C04230	-	162126	-	ko00564,ko05231	160	1.16853	0.145171	0.743381	1.18689	1.51433
LIPID-P-0395	LPC(O-18:0)	GP	LPC-O	C04317	HMDB0011149	2733532	-	ko00565,ko01100	160	0.606076	0.110532	0.31845	0.609732	0.860078
LIPID-P-0396	LPC(O-20:0)	GP	LPC-O	C04230	-	52924061	-	ko00564,ko05231	160	0.0237861	0.106691	-0.290386	0.0339351	0.256262
LIPID-P-0397	LPC(O-22:0)	GP	LPC-O	C04230	-	-	-	ko00564,ko05231	160	0.0965656	0.087049	-0.155609	0.103283	0.321784
LIPID-P-0399	LPC(O-16:1)	GP	LPC-O	C04230	-	24779503	-	ko00564,ko05231	160	0.80897	0.137858	0.364543	0.833397	1.06942
LIPID-P-0400	LPC(O-18:1)	GP	LPC-O	C04230	-	21672239	-	ko00564,ko05231	160	0.980176	0.16322	0.450806	1.02117	1.26996
LIPID-P-0401	LPC(O-20:1)	GP	LPC-O	C04230	-	-	-	ko00564,ko05231	160	-0.221495	0.152508	-0.660125	-0.202367	0.0761909
LIPID-P-0403	LPC(O-18:2)	GP	LPC-O	C04230	HMDB0010408	24779513	-	ko00564,ko05231	160	-0.463968	0.236014	-1.30025	-0.412341	-0.0711673
LIPID-P-0404	LPC(O-20:2)	GP	LPC-O	C04230	-	-	-	ko00564,ko05231	160	-0.615324	0.194772	-1.30387	-0.563465	-0.302158
LIPID-P-0405	LPC(O-22:2)	GP	LPC-O	C04230	-	-	-	ko00564,ko05231	160	-0.381233	0.188925	-1.06254	-0.344031	-0.0654975
LIPID-P-0406	LPC(O-20:3)	GP	LPC-O	C04230	-	-	-	ko00564,ko05231	160	-1.39379	0.279146	-3.18399	-1.32554	-0.914087
LIPID-P-0407	LPE(0:0/16:0)	GP	LPE	-	HMDB0011473	53480922	-	--	160	-0.456984	0.125472	-0.76494	-0.449642	-0.00836529
LIPID-P-0408	LPE(16:0/0:0)	GP	LPE	-	HMDB0011503	9547069	53862-35-4	--	160	0.198213	0.114973	-0.129015	0.216108	0.609331
LIPID-P-0409	LPE(17:0/0:0)	GP	LPE	-	-	52925149	-	--	160	-1.39891	0.158928	-2.33558	-1.40463	-1.03506
LIPID-P-0410	LPE(0:0/18:0)	GP	LPE	-	HMDB0011129	53480667	-	--	160	-0.359948	0.0997502	-0.719088	-0.357057	-0.0880029
LIPID-P-0411	LPE(18:0/0:0)	GP	LPE	-	HMDB0011130	9547068	69747-55-3	--	160	0.299547	0.100585	-0.0691886	0.304549	0.590005
LIPID-P-0412	LPE(20:0/0:0)	GP	LPE	-	HMDB0011481	53480930	-	--	160	-1.72693	0.222176	-2.56064	-1.69965	-1.1978
LIPID-P-0415	LPE(16:1/0:0)	GP	LPE	-	HMDB0011474	53480923	-	--	160	-1.27376	0.229072	-1.99873	-1.26358	-0.464927
LIPID-P-0417	LPE(0:0/18:1)	GP	LPE	-	HMDB0011476	53480925	-	--	160	-0.383612	0.157068	-0.872387	-0.378059	-0.0285829
LIPID-P-0418	LPE(18:1/0:0)	GP	LPE	-	HMDB0011506	9547071	89576-29-4	--	160	0.201946	0.162353	-0.343096	0.204911	0.615209
LIPID-P-0420	LPE(20:1/0:0)	GP	LPE	-	HMDB0011512	52925139	-	--	160	-1.32536	0.172893	-1.83494	-1.30678	-0.980878
LIPID-P-0423	LPE(0:0/18:2)	GP	LPE	-	HMDB0011477	53480926	-	--	160	-0.172355	0.161013	-0.584838	-0.180176	0.241167
LIPID-P-0424	LPE(18:2/0:0)	GP	LPE	-	HMDB0011507	52925130	85046-18-0	--	160	0.329647	0.17399	-0.137533	0.333051	0.786345
LIPID-P-0426	LPE(20:2/0:0)	GP	LPE	-	HMDB0011513	52925140	-	--	160	-1.83762	0.318332	-3.0029	-1.75454	-1.24621
LIPID-P-0428	LPE(18:3/0:0)	GP	LPE	-	HMDB0011478	53480927	-	--	160	-0.934288	0.242008	-1.89239	-0.9135	-0.360126
LIPID-P-0429	LPE(0:0/20:3)	GP	LPE	-	-	53480934	-	--	160	-1.07459	0.172944	-1.77197	-1.06203	-0.669929
LIPID-P-0430	LPE(20:3/0:0)	GP	LPE	-	HMDB0011516	52925141	-	--	160	-1.06661	0.15925	-1.51489	-1.04904	-0.747152
LIPID-P-0431	LPE(22:3/0:0)	GP	LPE	-	-	-	-	--	160	-1.72828	0.24845	-2.43697	-1.69734	-1.19542
LIPID-P-0432	LPE(20:4/0:0)	GP	LPE	-	HMDB0011487	53480936	-	--	160	-0.292654	0.143259	-1.01297	-0.28016	0.00777781
LIPID-P-0437	LPE(22:6/0:0)	GP	LPE	-	HMDB0011496	53480945	-	--	160	-0.271579	0.142306	-0.825698	-0.265135	0.035012
LIPID-P-0438	LPE(P-16:0)	GP	LPE-P	-	HMDB0011152	42607469	174062-72-7	--	160	-0.257017	0.133698	-0.686794	-0.223667	-0.0040022
LIPID-P-0440	LPE(P-18:0)	GP	LPE-P	-	HMDB0240598	42607470	174062-73-8	--	160	-0.13264	0.120452	-0.46543	-0.121978	0.160566
LIPID-P-0441	LPE(P-20:0)	GP	LPE-P	-	-	52925153	-	--	160	-1.0646	0.131437	-1.61893	-1.05825	-0.799714
LIPID-P-0442	LPE(P-22:0)	GP	LPE-P	-	-	-	-	--	160	-1.35079	0.288428	-2.54531	-1.32208	-0.842145
LIPID-P-0445	LPE(P-18:1)	GP	LPE-P	-	-	-	-	--	160	-0.815241	0.175125	-1.43547	-0.777663	-0.49507
LIPID-P-0471	PC(14:0_14:0)	GP	PC	C00157	HMDB0007866	5459377	18194-24-6	ko00564,ko00590,ko00591,ko00592,ko01100,ko04723,ko05231	160	-0.283158	0.180841	-1.07523	-0.290579	0.214194
LIPID-P-0476	PC(18:0_18:0)	GP	PC	C00157	HMDB0008036	94190	-	ko00564,ko00590,ko00591,ko00592,ko01100,ko04723,ko05231	160	0.33324	0.134884	-0.00802999	0.331968	0.693428
LIPID-P-0477	PC(16:0_22:0)	GP	PC	C00157	HMDB0007985	7983123	-	ko00564,ko00590,ko00591,ko00592,ko01100,ko04723,ko05231	160	0.510465	0.102294	0.202905	0.506803	0.8385
LIPID-P-0478	PC(16:0_24:0)	GP	PC	C00157	HMDB0008051	24778864	-	ko00564,ko00590,ko00591,ko00592,ko01100,ko04723,ko05231	160	-0.662995	0.133597	-1.13053	-0.661083	-0.349567
LIPID-P-0479	PC(14:0_16:1)	GP	PC	C00157	HMDB0007870	24778615	-	ko00564,ko00590,ko00591,ko00592,ko01100,ko04723,ko05231	160	0.609055	0.188253	0.233113	0.566739	1.27157
LIPID-P-0480	PC(15:0_16:1)	GP	PC	C00157	HMDB0007936	24778657	-	ko00564,ko00590,ko00591,ko00592,ko01100,ko04723,ko05231	160	-0.00968185	0.293473	-0.532255	-0.0797731	0.975683
LIPID-P-0482	PC(16:0_18:1)	GP	PC	C00157	HMDB0007972	5497103	-	ko00564,ko00590,ko00591,ko00592,ko01100,ko04723,ko05231	160	1.38548	0.0542337	1.16858	1.38283	1.52845
LIPID-P-0483	PC(17:0_18:1)	GP	PC	C00157	-	24778787	-	ko00564,ko00590,ko00591,ko00592,ko01100,ko04723,ko05231	160	1.47484	0.143686	1.13833	1.44715	2.01316
LIPID-P-0484	PC(18:0_18:1)	GP	PC	C00157	HMDB0008037	24778815	-	ko00564,ko00590,ko00591,ko00592,ko01100,ko04723,ko05231	160	0.648659	0.105532	0.299522	0.63457	1.01679
LIPID-P-0485	PC(19:0_18:1)	GP	PC	C00157	-	52922955	-	ko00564,ko00590,ko00591,ko00592,ko01100,ko04723,ko05231	160	0.547931	0.166824	0.0626997	0.518905	1.16075
LIPID-P-0486	PC(16:0_22:1)	GP	PC	C00157	HMDB0007986	7983270	-	ko00564,ko00590,ko00591,ko00592,ko01100,ko04723,ko05231	160	1.18708	0.086261	0.902757	1.19317	1.4599
LIPID-P-0487	PC(18:1_22:0)	GP	PC	C00157	HMDB0008307	52923127	-	ko00564,ko00590,ko00591,ko00592,ko01100,ko04723,ko05231	160	0.0646535	0.113302	-0.242041	0.0630088	0.536065
LIPID-P-0492	PC(18:0_18:2)	GP	PC	C00157	HMDB0008039	6441487	-	ko00564,ko00590,ko00591,ko00592,ko01100,ko04723,ko05231	160	1.38285	0.0602958	1.20602	1.3831	1.52344
LIPID-P-0494	PC(18:0_20:2)	GP	PC	C00157	HMDB0008045	24778847	-	ko00564,ko00590,ko00591,ko00592,ko01100,ko04723,ko05231	160	1.37747	0.111573	1.00767	1.37871	1.60902
LIPID-P-0495	PC(18:1_22:1)	GP	PC	C00157	HMDB0008085	52922751	-	ko00564,ko00590,ko00591,ko00592,ko01100,ko04723,ko05231	160	0.0954713	0.156621	-0.423206	0.0946421	0.548265
LIPID-P-0496	PC(18:1_24:1)	GP	PC	C00157	HMDB0008092	53478901	-	ko00564,ko00590,ko00591,ko00592,ko01100,ko04723,ko05231	160	0.0819159	0.136016	-0.319489	0.0819806	0.43782
LIPID-P-0497	PC(14:0_18:3)	GP	PC	C00157	HMDB0007876	7982984	-	ko00564,ko00590,ko00591,ko00592,ko01100,ko04723,ko05231	160	0.431023	0.139215	0.0938776	0.434738	0.872637
LIPID-P-0500	PC(16:0_20:3)	GP	PC	C00157	HMDB0007980	24778715	-	ko00564,ko00590,ko00591,ko00592,ko01100,ko04723,ko05231	160	1.18683	0.0653886	0.98535	1.1894	1.38201
LIPID-P-0501	PC(17:0_20:3)	GP	PC	C00157	-	52922507	-	ko00564,ko00590,ko00591,ko00592,ko01100,ko04723,ko05231	160	0.774437	0.17463	0.397337	0.754169	1.29048
LIPID-P-0503	PC(18:2_22:1)	GP	PC	C00157	HMDB0008596	53479227	-	ko00564,ko00590,ko00591,ko00592,ko01100,ko04723,ko05231	160	0.126902	0.110391	-0.15817	0.124023	0.512166
LIPID-P-0504	PC(18:0_24:3)	GP	PC	C00157	HMDB0008317	52923143	-	ko00564,ko00590,ko00591,ko00592,ko01100,ko04723,ko05231	160	-0.185238	0.132204	-0.811783	-0.18123	0.14959
LIPID-P-0507	PC(16:0_20:4)	GP	PC	C00157	HMDB0007982	10747814	-	ko00564,ko00590,ko00591,ko00592,ko01100,ko04723,ko05231	160	1.28953	0.0721496	1.07116	1.2844	1.44418
LIPID-P-0508	PC(20:4_17:0)	GP	PC	C00157	-	52923285	-	ko00564,ko00590,ko00591,ko00592,ko01100,ko04723,ko05231	160	1.30296	0.1644	0.942511	1.28847	1.82137
LIPID-P-0509	PC(18:0_20:4)	GP	PC	C00157	HMDB0008048	16219824	-	ko00564,ko00590,ko00591,ko00592,ko01100,ko04723,ko05231	160	1.05554	0.0795354	0.786686	1.06091	1.23377
LIPID-P-0512	PC(20:3_22:1)	GP	PC	C00157	HMDB0008285	123061181	-	ko00564,ko00590,ko00591,ko00592,ko01100,ko04723,ko05231	160	-0.260729	0.119243	-0.628235	-0.257661	0.223089
LIPID-P-0513	PC(14:0_20:5)	GP	PC	C00157	HMDB0007885	7982995	-	ko00564,ko00590,ko00591,ko00592,ko01100,ko04723,ko05231	160	-0.248057	0.338731	-1.55782	-0.273877	0.700331
LIPID-P-0514	PC(15:0_20:5)	GP	PC	C00157	HMDB0007951	52922332	-	ko00564,ko00590,ko00591,ko00592,ko01100,ko04723,ko05231	160	-0.127068	0.307107	-0.775135	-0.134636	0.746584
LIPID-P-0516	PC(17:1_20:4)	GP	PC	C00157	-	52922565	-	ko00564,ko00590,ko00591,ko00592,ko01100,ko04723,ko05231	160	0.975723	0.203196	0.584341	0.941517	1.7592
LIPID-P-0518	PC(18:0_22:5)	GP	PC	C00157	HMDB0008055	24778871	-	ko00564,ko00590,ko00591,ko00592,ko01100,ko04723,ko05231	160	1.89674	0.131827	1.37232	1.90287	2.31421
LIPID-P-0520	PC(14:0_22:6)	GP	PC	C00157	HMDB0007892	24778639	-	ko00564,ko00590,ko00591,ko00592,ko01100,ko04723,ko05231	160	0.529647	0.207945	-0.02617	0.51549	1.05435
LIPID-P-0521	PC(15:1_22:5)	GP	PC	C00157	-	-	-	ko00564,ko00590,ko00591,ko00592,ko01100,ko04723,ko05231	160	0.660066	0.170901	0.282132	0.645944	1.22679
LIPID-P-0522	PC(16:0_22:6)	GP	PC	C00157	HMDB0008147	24778979	-	ko00564,ko00590,ko00591,ko00592,ko01100,ko04723,ko05231	160	0.846893	0.104283	0.565324	0.84972	1.15243
LIPID-P-0523	PC(22:6_17:0)	GP	PC	C00157	-	52923685	-	ko00564,ko00590,ko00591,ko00592,ko01100,ko04723,ko05231	160	0.988812	0.139566	0.684036	0.98488	1.55917
LIPID-P-0525	PC(20:0_22:6)	GP	PC	C00157	HMDB0008288	24779053	-	ko00564,ko00590,ko00591,ko00592,ko01100,ko04723,ko05231	160	-0.194164	0.136235	-0.534631	-0.205097	0.173748
LIPID-P-0526	PC(16:1_22:6)	GP	PC	C00157	HMDB0008023	24778773	-	ko00564,ko00590,ko00591,ko00592,ko01100,ko04723,ko05231	160	1.25915	0.124342	0.851774	1.25361	1.55668
LIPID-P-0527	PC(18:1_22:6)	GP	PC	C00157	HMDB0008090	24778901	-	ko00564,ko00590,ko00591,ko00592,ko01100,ko04723,ko05231	160	1.63078	0.128362	1.2742	1.63023	2.03326
LIPID-P-0528	PC(20:1_22:6)	GP	PC	C00157	HMDB0008321	52923147	-	ko00564,ko00590,ko00591,ko00592,ko01100,ko04723,ko05231	160	0.388946	0.162394	-0.0420566	0.410487	0.800553
LIPID-P-0529	PC(20:4_20:4)	GP	PC	C00157	HMDB0008156	24778983	-	ko00564,ko00590,ko00591,ko00592,ko01100,ko04723,ko05231	160	1.19354	0.101146	0.847267	1.19492	1.41706
LIPID-P-0530	PC(20:2_22:6)	GP	PC	C00157	HMDB0008354	10854909	-	ko00564,ko00590,ko00591,ko00592,ko01100,ko04723,ko05231	160	0.445288	0.120946	0.0826849	0.462002	0.710563
LIPID-P-0531	PC(O-16:0_14:0)	GP	PC-O	C00157	-	24779275	-	ko00564,ko00590,ko00591,ko00592,ko01100,ko04723,ko05231	160	0.358298	0.13364	0.045905	0.367516	0.689094
LIPID-P-0532	PC(O-16:0_16:0)	GP	PC-O	C00157	-	145911	-	ko00564,ko00590,ko00591,ko00592,ko01100,ko04723,ko05231	160	1.55636	0.101377	1.21665	1.55986	1.82095
LIPID-P-0535	PC(O-16:0_22:0)	GP	PC-O	C00157	HMDB0013408	24779329	-	ko00564,ko00590,ko00591,ko00592,ko01100,ko04723,ko05231	160	0.211216	0.109576	-0.0224427	0.19865	0.521325
LIPID-P-0536	PC(O-16:0_14:1)	GP	PC-O	C00157	HMDB0013403	52923736	-	ko00564,ko00590,ko00591,ko00592,ko01100,ko04723,ko05231	160	1.231	0.132765	0.889627	1.20507	1.64363
LIPID-P-0537	PC(O-16:0_16:1)	GP	PC-O	C00157	HMDB0013404	52923742	-	ko00564,ko00590,ko00591,ko00592,ko01100,ko04723,ko05231	160	0.943017	0.124473	0.626342	0.930836	1.4541
LIPID-P-0538	PC(O-18:1_16:0)	GP	PC-O	C00157	HMDB0013426	53481719	-	ko00564,ko00590,ko00591,ko00592,ko01100,ko04723,ko05231	160	1.89897	0.0919458	1.56753	1.90891	2.11079
LIPID-P-0540	PC(O-16:0_22:1)	GP	PC-O	C00157	-	53481727	-	ko00564,ko00590,ko00591,ko00592,ko01100,ko04723,ko05231	160	-0.205733	0.53223	-2.20285	-0.166773	1.05612
LIPID-P-0541	PC(O-18:1_22:0)	GP	PC-O	C00157	-	53481731	-	ko00564,ko00590,ko00591,ko00592,ko01100,ko04723,ko05231	160	0.67913	0.148281	0.439018	0.649863	1.232
LIPID-P-0542	PC(O-18:0_24:1)	GP	PC-O	C00157	-	53481749	-	ko00564,ko00590,ko00591,ko00592,ko01100,ko04723,ko05231	160	-0.499243	0.170324	-1.19228	-0.49083	-0.0935924
LIPID-P-0543	PC(O-16:1_16:1)	GP	PC-O	C00157	-	53481705	-	ko00564,ko00590,ko00591,ko00592,ko01100,ko04723,ko05231	160	0.147185	0.170942	-0.238086	0.115087	0.638012
LIPID-P-0544	PC(O-16:0_18:2)	GP	PC-O	C00157	HMDB0011151	6443157	88542-95-4	ko00564,ko00590,ko00591,ko00592,ko01100,ko04723,ko05231	160	2.08055	0.142895	1.58978	2.08705	2.56519
LIPID-P-0545	PC(O-18:0_18:2)	GP	PC-O	C00157	HMDB0013418	6443070	-	ko00564,ko00590,ko00591,ko00592,ko01100,ko04723,ko05231	160	1.34019	0.131572	0.922788	1.34991	1.69945
LIPID-P-0546	PC(O-18:1_20:1)	GP	PC-O	C00157	-	53481737	-	ko00564,ko00590,ko00591,ko00592,ko01100,ko04723,ko05231	160	0.992895	0.139557	0.622192	0.975364	1.40161
LIPID-P-0547	PC(O-18:1_22:1)	GP	PC-O	C00157	-	-	-	ko00564,ko00590,ko00591,ko00592,ko01100,ko04723,ko05231	160	-0.171267	0.160738	-0.712147	-0.176334	0.376807
LIPID-P-0548	PC(O-18:1_24:1)	GP	PC-O	C00157	-	-	-	ko00564,ko00590,ko00591,ko00592,ko01100,ko04723,ko05231	160	0.109157	0.149917	-0.468645	0.122189	0.465512
LIPID-P-0549	PC(O-16:1_18:2)	GP	PC-O	C00157	-	53481709	-	ko00564,ko00590,ko00591,ko00592,ko01100,ko04723,ko05231	160	2.18346	0.117125	1.78545	2.18984	2.43531
LIPID-P-0550	PC(O-18:1_18:2)	GP	PC-O	C00157	-	16759365	155575-01-2	ko00564,ko00590,ko00591,ko00592,ko01100,ko04723,ko05231	160	1.15404	0.135189	0.818244	1.15257	1.49772
LIPID-P-0551	PC(O-18:0_20:3)	GP	PC-O	C00157	-	52923798	-	ko00564,ko00590,ko00591,ko00592,ko01100,ko04723,ko05231	160	0.75614	0.13343	0.447694	0.75492	1.16989
LIPID-P-0553	PC(O-14:0_20:4)	GP	PC-O	C00157	-	24779283	-	ko00564,ko00590,ko00591,ko00592,ko01100,ko04723,ko05231	160	-0.0291168	0.226829	-0.816378	-0.0440562	0.842816
LIPID-P-0554	PC(O-16:0_20:4)	GP	PC-O	C00157	-	53481735	-	ko00564,ko00590,ko00591,ko00592,ko01100,ko04723,ko05231	160	2.37928	0.115803	2.02624	2.3832	2.69897
LIPID-P-0555	PC(O-18:0_20:4)	GP	PC-O	C00157	-	6443065	-	ko00564,ko00590,ko00591,ko00592,ko01100,ko04723,ko05231	160	1.86155	0.0984541	1.51302	1.86637	2.11018
LIPID-P-0556	PC(O-20:0_20:4)	GP	PC-O	C00157	HMDB0013442	52923852	-	ko00564,ko00590,ko00591,ko00592,ko01100,ko04723,ko05231	160	0.511898	0.115309	0.232707	0.514023	0.867798
LIPID-P-0557	PC(O-20:0_22:4)	GP	PC-O	C00157	-	53481763	-	ko00564,ko00590,ko00591,ko00592,ko01100,ko04723,ko05231	160	0.240758	0.123964	-0.110202	0.252665	0.541411
LIPID-P-0558	PC(O-24:0_20:4)	GP	PC-O	C00157	-	53481765	-	ko00564,ko00590,ko00591,ko00592,ko01100,ko04723,ko05231	160	0.243983	0.121056	-0.0715917	0.256577	0.547937
LIPID-P-0559	PC(O-16:1_20:4)	GP	PC-O	C00157	-	53481713	-	ko00564,ko00590,ko00591,ko00592,ko01100,ko04723,ko05231	160	2.29842	0.116848	1.9318	2.30367	2.54621
LIPID-P-0560	PC(O-18:1_20:4)	GP	PC-O	C00157	-	24779379	-	ko00564,ko00590,ko00591,ko00592,ko01100,ko04723,ko05231	160	2.3124	0.108086	1.92326	2.31348	2.57418
LIPID-P-0561	PC(O-20:1_20:4)	GP	PC-O	C00157	-	53481743	-	ko00564,ko00590,ko00591,ko00592,ko01100,ko04723,ko05231	160	1.22659	0.11324	0.850262	1.24687	1.49326
LIPID-P-0562	PC(O-22:1_20:4)	GP	PC-O	C00157	-	53481757	-	ko00564,ko00590,ko00591,ko00592,ko01100,ko04723,ko05231	160	1.088	0.129005	0.692046	1.10309	1.36432
LIPID-P-0563	PC(O-24:1_20:4)	GP	PC-O	C00157	-	53481767	-	ko00564,ko00590,ko00591,ko00592,ko01100,ko04723,ko05231	160	1.31093	0.127921	0.851928	1.32629	1.59674
LIPID-P-0564	PC(O-16:1_20:5)	GP	PC-O	C00157	-	-	-	ko00564,ko00590,ko00591,ko00592,ko01100,ko04723,ko05231	160	0.786959	0.226769	0.267081	0.762669	1.52782
LIPID-P-0565	PC(O-18:2_20:4)	GP	PC-O	C00157	HMDB0013409	16759366	-	ko00564,ko00590,ko00591,ko00592,ko01100,ko04723,ko05231	160	1.90337	0.104142	1.61239	1.91037	2.13322
LIPID-P-0566	PC(O-18:0_22:6)	GP	PC-O	C00157	HMDB0013422	24779341	-	ko00564,ko00590,ko00591,ko00592,ko01100,ko04723,ko05231	160	0.581894	0.160616	-0.0418816	0.602776	0.882084
LIPID-P-0567	PC(O-22:2_20:4)	GP	PC-O	C00157	-	52923864	-	ko00564,ko00590,ko00591,ko00592,ko01100,ko04723,ko05231	160	0.82859	0.140957	0.227533	0.842993	1.0859
LIPID-P-0568	PC(O-16:1_22:6)	GP	PC-O	C00157	-	-	-	ko00564,ko00590,ko00591,ko00592,ko01100,ko04723,ko05231	160	1.22053	0.117564	0.945494	1.2308	1.56065
LIPID-P-0569	PC(O-18:1_22:6)	GP	PC-O	C00157	-	-	-	ko00564,ko00590,ko00591,ko00592,ko01100,ko04723,ko05231	160	1.3164	0.149114	0.830716	1.33908	1.70377
LIPID-P-0631	PE(P-18:0_18:0)	GP	PE-P	C00350	HMDB0011373	52925078	-	ko00563,ko00564,ko01100,ko04136,ko04140,ko04723,ko05130,ko05167	160	-1.08478	0.192069	-1.6951	-1.08526	-0.586849
LIPID-P-0634	PE(P-16:0_16:1)	GP	PE-P	C00350	HMDB0011339	52925047	-	ko00563,ko00564,ko01100,ko04136,ko04140,ko04723,ko05130,ko05167	160	-1.07447	0.25483	-1.76744	-1.02138	-0.363249
LIPID-P-0636	PE(P-16:0_18:1)	GP	PE-P	C00350	HMDB0011342	52925128	-	ko00563,ko00564,ko01100,ko04136,ko04140,ko04723,ko05130,ko05167	160	0.373845	0.137683	0.0310109	0.369539	0.762636
LIPID-P-0637	PE(P-18:0_18:1)	GP	PE-P	C00350	HMDB0011375	42607457	-	ko00563,ko00564,ko01100,ko04136,ko04140,ko04723,ko05130,ko05167	160	0.368261	0.157176	-0.0259529	0.359319	0.953566
LIPID-P-0640	PE(P-16:0_18:2)	GP	PE-P	C00350	HMDB0011343	52925127	-	ko00563,ko00564,ko01100,ko04136,ko04140,ko04723,ko05130,ko05167	160	0.941956	0.146483	0.528417	0.946408	1.27283
LIPID-P-0642	PE(P-18:1_18:1)	GP	PE-P	C00350	HMDB0009115	53479670	-	ko00563,ko00564,ko01100,ko04136,ko04140,ko04723,ko05130,ko05167	160	0.157815	0.164231	-0.230603	0.153614	0.551887
LIPID-P-0645	PE(P-16:0_18:3)	GP	PE-P	C00350	HMDB0011344	52925052	-	ko00563,ko00564,ko01100,ko04136,ko04140,ko04723,ko05130,ko05167	160	-0.476043	0.214319	-1.26833	-0.453958	-0.0142015
LIPID-P-0647	PE(P-18:1_18:2)	GP	PE-P	C00350	HMDB0011377	52925080	-	ko00563,ko00564,ko01100,ko04136,ko04140,ko04723,ko05130,ko05167	160	0.779867	0.141127	0.388714	0.798323	1.1319
LIPID-P-0649	PE(P-18:0_20:3)	GP	PE-P	C00350	HMDB0011383	53480854	-	ko00563,ko00564,ko01100,ko04136,ko04140,ko04723,ko05130,ko05167	160	-0.141392	0.191678	-0.656714	-0.130252	0.277588
LIPID-P-0652	PE(P-16:0_20:4)	GP	PE-P	C00350	HMDB0011352	52925126	-	ko00563,ko00564,ko01100,ko04136,ko04140,ko04723,ko05130,ko05167	160	1.22983	0.160055	0.834405	1.23386	1.5807
LIPID-P-0653	PE(P-17:0_20:4)	GP	PE-P	C00350	-	-	-	ko00563,ko00564,ko01100,ko04136,ko04140,ko04723,ko05130,ko05167	160	-0.247837	0.323387	-1.438	-0.265795	0.743947
LIPID-P-0654	PE(P-18:0_20:4)	GP	PE-P	C00350	HMDB0005779	9547058	-	ko00563,ko00564,ko01100,ko04136,ko04140,ko04723,ko05130,ko05167	160	1.26574	0.181813	0.871989	1.26412	1.74012
LIPID-P-0655	PE(P-18:0_22:4)	GP	PE-P	C00350	HMDB0011391	52925094	-	ko00563,ko00564,ko01100,ko04136,ko04140,ko04723,ko05130,ko05167	160	-0.410731	0.107042	-0.676691	-0.414191	-0.1078
LIPID-P-0657	PE(P-16:0_20:5)	GP	PE-P	C00350	HMDB0011354	52925061	-	ko00563,ko00564,ko01100,ko04136,ko04140,ko04723,ko05130,ko05167	160	-0.235801	0.219528	-0.780044	-0.25088	0.53051
LIPID-P-0658	PE(P-18:1_20:4)	GP	PE-P	C00350	-	85366510	-	ko00563,ko00564,ko01100,ko04136,ko04140,ko04723,ko05130,ko05167	160	1.13002	0.151137	0.766173	1.13644	1.48772
LIPID-P-0660	PE(P-18:0_22:5)	GP	PE-P	C00350	HMDB0011418	53480878	-	ko00563,ko00564,ko01100,ko04136,ko04140,ko04723,ko05130,ko05167	160	0.151949	0.182049	-0.266774	0.12299	0.869579
LIPID-P-0661	PE(P-16:0_22:6)	GP	PE-P	C00350	HMDB0005780	5283497	-	ko00563,ko00564,ko01100,ko04136,ko04140,ko04723,ko05130,ko05167	160	0.928234	0.11971	0.562521	0.940331	1.23323
LIPID-P-0662	PE(P-18:0_22:6)	GP	PE-P	C00350	HMDB0011394	42607458	-	ko00563,ko00564,ko01100,ko04136,ko04140,ko04723,ko05130,ko05167	160	0.687593	0.13733	0.330553	0.685729	1.10342
LIPID-P-0664	PE(P-18:1_22:6)	GP	PE-P	C00350	HMDB0011460	52925039	-	ko00563,ko00564,ko01100,ko04136,ko04140,ko04723,ko05130,ko05167	160	0.608905	0.133614	0.247672	0.603832	0.926266
LIPID-P-0727	SM(d18:0/12:0)	SP	SM	C00550	HMDB0012084	53481358	-	ko00600,ko01100,ko04071,ko04217	160	-0.740344	0.252737	-1.58001	-0.747676	-0.0114682
LIPID-P-0728	SM(d18:0/13:0)	SP	SM	C00550	-	52931129	-	ko00600,ko01100,ko04071,ko04217	160	-0.932202	0.235067	-1.58134	-0.954079	-0.211329
LIPID-P-0729	SM(d18:0/14:0)	SP	SM	C00550	HMDB0012085	44260138	-	ko00600,ko01100,ko04071,ko04217	160	0.378099	0.151707	0.0664526	0.37491	0.879973
LIPID-P-0730	SM(d18:0/16:0)	SP	SM	C00550	HMDB0010168	9939965	-	ko00600,ko01100,ko04071,ko04217	160	0.086458	0.0880842	-0.233924	0.0908413	0.309329
LIPID-P-0731	SM(d18:0/17:0)	SP	SM	C00550	-	52931153	-	ko00600,ko01100,ko04071,ko04217	160	0.488446	0.13022	0.0164988	0.505228	0.798194
LIPID-P-0732	SM(d18:0/18:0)	SP	SM	C00550	HMDB0012087	44260130	-	ko00600,ko01100,ko04071,ko04217	160	0.772874	0.192406	0.40189	0.750055	1.44128
LIPID-P-0734	SM(d18:0/22:0)	SP	SM	C00550	HMDB0012091	44260132	-	ko00600,ko01100,ko04071,ko04217	160	0.465931	0.172541	0.0429639	0.462891	1.05042
LIPID-P-0735	SM(d18:1/12:0)	SP	SM	C00550	HMDB0012096	44260123	-	ko00600,ko01100,ko04071,ko04217	160	0.513381	0.184318	0.0372599	0.510003	1.15062
LIPID-P-0736	SM(d18:1/14:0)	SP	SM	C00550	HMDB0012097	11433862	-	ko00600,ko01100,ko04071,ko04217	160	0.285325	0.105656	0.0671598	0.279172	0.547315
LIPID-P-0737	SM(d18:1/15:0)	SP	SM	C00550	-	52931139	-	ko00600,ko01100,ko04071,ko04217	160	1.79486	0.135195	1.46705	1.77684	2.20502
LIPID-P-0738	SM(d18:1/16:0)	SP	SM	C00550	HMDB0010169	5283590	-	ko00600,ko01100,ko04071,ko04217	160	1.46356	0.0654615	1.18149	1.47109	1.59044
LIPID-P-0739	SM(d18:1/17:0)	SP	SM	C00550	-	46891763	-	ko00600,ko01100,ko04071,ko04217	160	1.55551	0.114003	1.34189	1.54015	1.99234
LIPID-P-0740	SM(d18:1/18:0)	SP	SM	C00550	HMDB0001348	5283588	-	ko00600,ko01100,ko04071,ko04217	160	0.551112	0.088784	0.386569	0.550003	0.857591
LIPID-P-0741	SM(d18:1/19:0)	SP	SM	C00550	-	52931171	-	ko00600,ko01100,ko04071,ko04217	160	1.39401	0.0975758	1.12061	1.38562	1.66497
LIPID-P-0742	SM(d18:1/20:0)	SP	SM	C00550	HMDB0012102	44260124	-	ko00600,ko01100,ko04071,ko04217	160	0.404913	0.0873026	0.156111	0.404748	0.63514
LIPID-P-0743	SM(d18:1/21:0)	SP	SM	C00550	HMDB0240611	52931193	121999-71-1	ko00600,ko01100,ko04071,ko04217	160	1.45665	0.124247	1.21143	1.44044	1.84678
LIPID-P-0744	SM(d18:1/22:0)	SP	SM	C00550	HMDB0012103	44260125	-	ko00600,ko01100,ko04071,ko04217	160	0.545359	0.0987547	0.294619	0.553214	0.825647
LIPID-P-0745	SM(d18:1/23:0)	SP	SM	C00550	HMDB0012105	46891684	-	ko00600,ko01100,ko04071,ko04217	160	1.91088	0.103706	1.67168	1.89895	2.18941
LIPID-P-0746	SM(d18:1/24:0)	SP	SM	C00550	HMDB0011697	5283595	-	ko00600,ko01100,ko04071,ko04217	160	0.474146	0.0970378	0.236245	0.478265	0.762294
LIPID-P-0747	SM(d18:1/25:0)	SP	SM	C00550	-	44260137	-	ko00600,ko01100,ko04071,ko04217	160	0.811648	0.186385	0.524904	0.769682	1.49505
LIPID-P-0748	SM(d20:0/24:1)	SP	SM	C00550	-	52931231	-	ko00600,ko01100,ko04071,ko04217	160	0.0185897	0.124949	-0.332226	0.0254862	0.433854
LIPID-P-0749	SM(d18:2/14:0)	SP	SM	C00550	HMDB0240637	52931131	2292199-25-6	ko00600,ko01100,ko04071,ko04217	160	0.891762	0.142577	0.40641	0.88113	1.3
LIPID-P-0750	SM(d18:1/16:1)	SP	SM	C00550	HMDB0240613	52931145	222403-66-9	ko00600,ko01100,ko04071,ko04217	160	0.664784	0.0830104	0.333409	0.674214	0.867197
LIPID-P-0751	SM(d18:1/17:1)	SP	SM	C00550	-	-	-	ko00600,ko01100,ko04071,ko04217	160	0.806428	0.15779	0.543476	0.781558	1.30803
LIPID-P-0752	SM(d18:1/18:1)	SP	SM	C00550	HMDB0012101	6443882	108392-10-5	ko00600,ko01100,ko04071,ko04217	160	0.300035	0.0915311	0.12349	0.295007	0.573327
LIPID-P-0753	SM(d18:1/19:1)	SP	SM	C00550	-	-	-	ko00600,ko01100,ko04071,ko04217	160	-0.112748	0.189579	-0.824701	-0.106978	0.398962
LIPID-P-0754	SM(d18:1/20:1)	SP	SM	C00550	HMDB0240610	52931179	222403-67-0	ko00600,ko01100,ko04071,ko04217	160	1.82527	0.0925421	1.49779	1.83575	1.99278
LIPID-P-0755	SM(d18:1/21:1)	SP	SM	C00550	-	52931187	-	ko00600,ko01100,ko04071,ko04217	160	1.09255	0.131972	0.841916	1.07726	1.5501
LIPID-P-0756	SM(d18:1/22:1)	SP	SM	C00550	HMDB0012104	52931203	222403-68-1	ko00600,ko01100,ko04071,ko04217	160	2.07389	0.102728	1.62922	2.08305	2.27869
LIPID-P-0757	SM(d18:1/23:1)	SP	SM	C00550	HMDB0240614	52931209	2124199-71-7	ko00600,ko01100,ko04071,ko04217	160	1.67159	0.114792	1.3761	1.65455	1.94487
LIPID-P-0758	SM(d18:1/24:1)	SP	SM	C00550	HMDB0012107	44260126	-	ko00600,ko01100,ko04071,ko04217	160	0.854293	0.104278	0.535253	0.859582	1.13008
LIPID-P-0759	SM(d18:1/25:1)	SP	SM	C00550	-	52931221	-	ko00600,ko01100,ko04071,ko04217	160	0.487014	0.10916	0.0970789	0.480598	0.832536
LIPID-P-0760	SM(d18:1/26:1)	SP	SM	C00550	HMDB0013461	44260128	-	ko00600,ko01100,ko04071,ko04217	160	0.38559	0.111314	0.0379788	0.401468	0.665359
LIPID-P-0761	SM(d18:2/18:1)	SP	SM	C00550	-	52931155	-	ko00600,ko01100,ko04071,ko04217	160	1.03046	0.114833	0.73824	1.02246	1.39115
LIPID-P-0762	SM(d18:2/20:1)	SP	SM	C00550	-	52931175	-	ko00600,ko01100,ko04071,ko04217	160	0.612897	0.126778	0.337737	0.599885	1.00762
LIPID-P-0763	SM(d18:2/22:1)	SP	SM	C00550	-	52931199	-	ko00600,ko01100,ko04071,ko04217	160	1.10501	0.120965	0.630151	1.10596	1.45568
LIPID-P-0764	SM(d18:2/23:1)	SP	SM	C00550	-	-	-	ko00600,ko01100,ko04071,ko04217	160	1.32511	0.107461	0.974159	1.32533	1.61256
LIPID-P-0765	SM(d18:2/24:1)	SP	SM	C00550	HMDB0240636	52931215	2256062-31-2	ko00600,ko01100,ko04071,ko04217	160	0.662286	0.0933417	0.330803	0.66559	0.869878
LIPID-P-0766	SM(d18:2/25:1)	SP	SM	C00550	-	-	-	ko00600,ko01100,ko04071,ko04217	160	0.362849	0.129324	-0.0049121	0.374329	0.646188
LIPID-P-0767	SM(d18:2/26:1)	SP	SM	C00550	-	-	-	ko00600,ko01100,ko04071,ko04217	160	0.388805	0.107865	-0.0576134	0.396251	0.597876
LIPID-P-0768	SM(d18:2/24:3)	SP	SM	C00550	-	-	-	ko00600,ko01100,ko04071,ko04217	160	0.728898	0.104344	0.276197	0.728833	0.966879
LIPID-P-0771	TG(10:0_16:0_12:0)	GL	TG	C00422	HMDB0071588	131778392	-	ko00561,ko01100,ko04714,ko04923,ko04931,ko04975,ko04977,ko04979,ko05417	160	-0.727511	0.260959	-1.17579	-0.758212	0.856496
LIPID-P-0772	TG(8:0_16:0_16:0)	GL	TG	C00422	HMDB0071914	131778716	-	ko00561,ko01100,ko04714,ko04923,ko04931,ko04975,ko04977,ko04979,ko05417	160	-1.4604	0.628709	-2.52256	-1.55659	0.57155
LIPID-P-0773	TG(10:0_14:0_16:0)	GL	TG	C00422	HMDB0071634	131778438	-	ko00561,ko01100,ko04714,ko04923,ko04931,ko04975,ko04977,ko04979,ko05417	160	-1.56358	0.58855	-2.6892	-1.57575	0.484379
LIPID-P-0777	TG(12:0_14:0_16:0)	GL	TG	C00422	HMDB0095276	131803451	-	ko00561,ko01100,ko04714,ko04923,ko04931,ko04975,ko04977,ko04979,ko05417	160	-0.910228	0.586887	-2.1712	-0.990935	0.980678
LIPID-P-0782	TG(14:0_14:0_16:0)	GL	TG	C00422	HMDB0042063	97045147	-	ko00561,ko01100,ko04714,ko04923,ko04931,ko04975,ko04977,ko04979,ko05417	160	-0.207401	0.448797	-1.04196	-0.330366	1.34998
LIPID-P-0783	TG(12:0_14:0_18:0)	GL	TG	C00422	HMDB0095296	56937006	-	ko00561,ko01100,ko04714,ko04923,ko04931,ko04975,ko04977,ko04979,ko05417	160	-1.68818	0.60963	-2.69326	-1.8325	0.345172
LIPID-P-0784	TG(12:0_16:0_16:0)	GL	TG	C00422	HMDB0095566	101627647	-	ko00561,ko01100,ko04714,ko04923,ko04931,ko04975,ko04977,ko04979,ko05417	160	-0.75694	0.540181	-2.27086	-0.830148	0.834714
LIPID-P-0786	TG(14:0_16:0_16:0)	GL	TG	C00422	HMDB0010411	545606	-	ko00561,ko01100,ko04714,ko04923,ko04931,ko04975,ko04977,ko04979,ko05417	160	0.341149	0.382578	-0.281063	0.246097	1.92287
LIPID-P-0787	TG(15:0_16:0_16:0)	GL	TG	C00422	HMDB0043019	56936694	-	ko00561,ko01100,ko04714,ko04923,ko04931,ko04975,ko04977,ko04979,ko05417	160	0.0613492	0.250949	-0.394905	-0.00483715	1.12376
LIPID-P-0788	TG(16:0_16:0_16:0)	GL	TG	C00422	HMDB0005356	11147	555-44-2	ko00561,ko01100,ko04714,ko04923,ko04931,ko04975,ko04977,ko04979,ko05417	160	1.33126	0.24087	0.95599	1.27754	2.24475
LIPID-P-0789	TG(14:0_16:0_18:0)	GL	TG	C00422	HMDB0042124	131753268	-	ko00561,ko01100,ko04714,ko04923,ko04931,ko04975,ko04977,ko04979,ko05417	160	-0.0743234	0.33668	-0.60317	-0.177111	1.2473
LIPID-P-0791	TG(16:0_16:0_17:0)	GL	TG	C00422	HMDB0104223	9543988	-	ko00561,ko01100,ko04714,ko04923,ko04931,ko04975,ko04977,ko04979,ko05417	160	-0.380871	0.295101	-1.10761	-0.411954	0.462777
LIPID-P-0792	TG(15:0_16:0_18:0)	GL	TG	C00422	HMDB0043020	56938798	-	ko00561,ko01100,ko04714,ko04923,ko04931,ko04975,ko04977,ko04979,ko05417	160	-0.743805	0.402181	-1.81923	-0.83249	0.604033
LIPID-P-0793	TG(16:0_16:0_18:0)	GL	TG	C00422	HMDB0005357	99649112	-	ko00561,ko01100,ko04714,ko04923,ko04931,ko04975,ko04977,ko04979,ko05417	160	1.33201	0.151847	1.09531	1.30233	1.9968
LIPID-P-0796	TG(16:0_17:0_18:0)	GL	TG	C00422	HMDB0104381	131812514	-	ko00561,ko01100,ko04714,ko04923,ko04931,ko04975,ko04977,ko04979,ko05417	160	-0.767262	0.231296	-1.20955	-0.799643	-0.0161554
LIPID-P-0798	TG(14:0_18:0_20:0)	GL	TG	C00422	HMDB0042155	56938029	-	ko00561,ko01100,ko04714,ko04923,ko04931,ko04975,ko04977,ko04979,ko05417	160	-0.58285	0.259194	-1.01448	-0.638404	0.535053
LIPID-P-0800	TG(16:0_18:0_18:0)	GL	TG	C00422	HMDB0005365	99647664	-	ko00561,ko01100,ko04714,ko04923,ko04931,ko04975,ko04977,ko04979,ko05417	160	1.24531	0.105334	0.971913	1.23728	1.55043
LIPID-P-0801	TG(15:0_18:0_20:0)	GL	TG	C00422	HMDB0043050	56938916	-	ko00561,ko01100,ko04714,ko04923,ko04931,ko04975,ko04977,ko04979,ko05417	160	-1.16264	0.247385	-1.9851	-1.16691	-0.286556
LIPID-P-0802	TG(17:0_18:0_18:0)	GL	TG	C00422	HMDB0106781	9544064	-	ko00561,ko01100,ko04714,ko04923,ko04931,ko04975,ko04977,ko04979,ko05417	160	-0.429764	0.118891	-0.834618	-0.42221	-0.138169
LIPID-P-0804	TG(18:0_18:0_18:0)	GL	TG	C00422	HMDB0005393	11146	-	ko00561,ko01100,ko04714,ko04923,ko04931,ko04975,ko04977,ko04979,ko05417	160	0.74964	0.130872	0.247303	0.746793	1.11172
LIPID-P-0805	TG(16:0_18:0_20:0)	GL	TG	C00422	HMDB0005366	131750339	-	ko00561,ko01100,ko04714,ko04923,ko04931,ko04975,ko04977,ko04979,ko05417	160	-0.839572	0.19085	-1.31692	-0.848138	-0.0246591
LIPID-P-0808	TG(16:0_18:0_22:0)	GL	TG	C00422	HMDB0043916	56938276	-	ko00561,ko01100,ko04714,ko04923,ko04931,ko04975,ko04977,ko04979,ko05417	160	-1.45298	0.337702	-2.48868	-1.46316	-0.0593432
LIPID-P-0810	TG(16:0_16:0_24:0)	GL	TG	C00422	HMDB0043889	131754998	-	ko00561,ko01100,ko04714,ko04923,ko04931,ko04975,ko04977,ko04979,ko05417	160	-1.42082	0.337041	-2.78898	-1.42487	-0.0602409
LIPID-P-0813	TG(16:0_18:0_24:0)	GL	TG	C00422	HMDB0043917	131755013	-	ko00561,ko01100,ko04714,ko04923,ko04931,ko04975,ko04977,ko04979,ko05417	160	-2.00292	0.338582	-3.03731	-1.99683	-0.753675
LIPID-P-0819	TG(8:0_16:0_16:1)	GL	TG	C00422	-	-	-	ko00561,ko01100,ko04714,ko04923,ko04931,ko04975,ko04977,ko04979,ko05417	160	-1.89382	0.627561	-4.19204	-1.96189	0.554517
LIPID-P-0821	TG(10:0_12:0_18:1)	GL	TG	C00422	-	-	-	ko00561,ko01100,ko04714,ko04923,ko04931,ko04975,ko04977,ko04979,ko05417	160	-2.06117	0.799595	-4.30383	-2.01836	0.100142
LIPID-P-0822	TG(8:0_16:0_18:1)	GL	TG	C00422	-	-	-	ko00561,ko01100,ko04714,ko04923,ko04931,ko04975,ko04977,ko04979,ko05417	160	-1.45246	0.717278	-4.0432	-1.47363	0.588788
LIPID-P-0823	TG(12:0_14:0_16:1)	GL	TG	C00422	-	56937002	-	ko00561,ko01100,ko04714,ko04923,ko04931,ko04975,ko04977,ko04979,ko05417	160	-1.40924	0.510539	-2.39867	-1.42884	0.457629
LIPID-P-0824	TG(10:0_16:0_16:1)	GL	TG	C00422	-	-	-	ko00561,ko01100,ko04714,ko04923,ko04931,ko04975,ko04977,ko04979,ko05417	160	-1.83639	0.81902	-4.27101	-1.86142	0.329691
LIPID-P-0827	TG(12:0_16:0_16:1)	GL	TG	C00422	-	56937112	-	ko00561,ko01100,ko04714,ko04923,ko04931,ko04975,ko04977,ko04979,ko05417	160	-0.641663	0.329146	-1.51586	-0.667298	0.501228
LIPID-P-0828	TG(10:0_16:0_18:1)	GL	TG	C00422	-	-	-	ko00561,ko01100,ko04714,ko04923,ko04931,ko04975,ko04977,ko04979,ko05417	160	-0.984893	0.539551	-2.28361	-1.048	0.710246
LIPID-P-0829	TG(12:0_14:0_18:1)	GL	TG	C00422	-	56937007	-	ko00561,ko01100,ko04714,ko04923,ko04931,ko04975,ko04977,ko04979,ko05417	160	-0.502454	0.407465	-1.48712	-0.610829	0.871892
LIPID-P-0833	TG(12:0_16:0_18:1)	GL	TG	C00422	-	56937116	-	ko00561,ko01100,ko04714,ko04923,ko04931,ko04975,ko04977,ko04979,ko05417	160	0.248038	0.409668	-0.543383	0.169683	1.48401
LIPID-P-0834	TG(14:0_16:0_16:1)	GL	TG	C00422	HMDB0042129	56938011	-	ko00561,ko01100,ko04714,ko04923,ko04931,ko04975,ko04977,ko04979,ko05417	160	0.154053	0.39934	-0.621528	0.0698908	1.48205
LIPID-P-0835	TG(15:0_16:0_16:1)	GL	TG	C00422	HMDB0043025	56938794	-	ko00561,ko01100,ko04714,ko04923,ko04931,ko04975,ko04977,ko04979,ko05417	160	-0.258898	0.25579	-0.624609	-0.332246	0.739086
LIPID-P-0836	TG(14:0_15:0_18:1)	GL	TG	C00422	HMDB0042100	56937963	-	ko00561,ko01100,ko04714,ko04923,ko04931,ko04975,ko04977,ko04979,ko05417	160	-0.500637	0.370682	-1.29157	-0.557497	0.773013
LIPID-P-0837	TG(16:0_16:0_16:1)	GL	TG	C00422	HMDB0005359	9543986	-	ko00561,ko01100,ko04714,ko04923,ko04931,ko04975,ko04977,ko04979,ko05417	160	1.12197	0.321181	0.482963	1.10617	2.35801
LIPID-P-0838	TG(14:0_16:0_18:1)	GL	TG	C00422	HMDB0042131	56938015	-	ko00561,ko01100,ko04714,ko04923,ko04931,ko04975,ko04977,ko04979,ko05417	160	1.03409	0.315684	0.41668	0.992774	1.99513
LIPID-P-0840	TG(15:0_16:0_18:1)	GL	TG	C00422	HMDB0043027	131754161	-	ko00561,ko01100,ko04714,ko04923,ko04931,ko04975,ko04977,ko04979,ko05417	160	0.444133	0.304995	-0.0646401	0.394092	1.47906
LIPID-P-0843	TG(16:0_16:0_18:1)	GL	TG	C00422	HMDB0005360	25240460	-	ko00561,ko01100,ko04714,ko04923,ko04931,ko04975,ko04977,ko04979,ko05417	160	1.34685	0.218649	0.844325	1.33919	2.03111
LIPID-P-0844	TG(16:0_17:0_18:1)	GL	TG	C00422	-	-	-	ko00561,ko01100,ko04714,ko04923,ko04931,ko04975,ko04977,ko04979,ko05417	160	0.486921	0.315671	-0.0920472	0.433192	1.56007
LIPID-P-0847	TG(16:0_18:0_18:1)	GL	TG	C00422	HMDB0005367	5365005	-	ko00561,ko01100,ko04714,ko04923,ko04931,ko04975,ko04977,ko04979,ko05417	160	1.24222	0.263335	0.74271	1.21096	2.17142
LIPID-P-0848	TG(16:0_16:1_20:0)	GL	TG	C00422	HMDB0005375	9544061	-	ko00561,ko01100,ko04714,ko04923,ko04931,ko04975,ko04977,ko04979,ko05417	160	-1.09531	0.380385	-2.07862	-1.09719	0.176699
LIPID-P-0849	TG(17:0_18:0_18:1)	GL	TG	C00422	-	9544084	-	ko00561,ko01100,ko04714,ko04923,ko04931,ko04975,ko04977,ko04979,ko05417	160	-0.703862	0.32606	-1.56889	-0.745353	0.338585
LIPID-P-0851	TG(16:0_18:0_20:1)	GL	TG	C00422	HMDB0005368	9544170	-	ko00561,ko01100,ko04714,ko04923,ko04931,ko04975,ko04977,ko04979,ko05417	160	-0.66393	0.325864	-1.40196	-0.70268	0.381488
LIPID-P-0852	TG(18:0_18:0_18:1)	GL	TG	C00422	HMDB0005395	16058371	-	ko00561,ko01100,ko04714,ko04923,ko04931,ko04975,ko04977,ko04979,ko05417	160	0.502897	0.314933	-0.0709939	0.472886	1.43848
LIPID-P-0853	TG(16:0_20:0_18:1)	GL	TG	C00422	HMDB0005368	9544170	-	ko00561,ko01100,ko04714,ko04923,ko04931,ko04975,ko04977,ko04979,ko05417	160	-0.119986	0.279809	-0.802934	-0.144933	0.952679
LIPID-P-0856	TG(18:0_18:1_20:0)	GL	TG	C00422	HMDB0005402	9544345	-	ko00561,ko01100,ko04714,ko04923,ko04931,ko04975,ko04977,ko04979,ko05417	160	-1.05833	0.398766	-2.66699	-1.02959	0.0859812
LIPID-P-0858	TG(16:0_18:1_22:0)	GL	TG	C00422	HMDB0044112	9544474	-	ko00561,ko01100,ko04714,ko04923,ko04931,ko04975,ko04977,ko04979,ko05417	160	-0.818544	0.338677	-1.8391	-0.826142	0.622052
LIPID-P-0866	TG(16:0_24:0_18:1)	GL	TG	C00422	HMDB0044004	131755092	-	ko00561,ko01100,ko04714,ko04923,ko04931,ko04975,ko04977,ko04979,ko05417	160	-0.923682	0.298065	-1.63277	-0.946482	0.493242
LIPID-P-0867	TG(16:0_20:1_22:0)	GL	TG	C00422	HMDB0044140	9544784	-	ko00561,ko01100,ko04714,ko04923,ko04931,ko04975,ko04977,ko04979,ko05417	160	-1.56548	0.450101	-2.71035	-1.52064	0.0802519
LIPID-P-0871	TG(16:0_26:0_18:1)	GL	TG	C00422	-	-	-	ko00561,ko01100,ko04714,ko04923,ko04931,ko04975,ko04977,ko04979,ko05417	160	-1.79558	0.352136	-2.80939	-1.78441	-0.427868
LIPID-P-0872	TG(18:0_20:1_22:0)	GL	TG	C00422	HMDB0044967	9545303	-	ko00561,ko01100,ko04714,ko04923,ko04931,ko04975,ko04977,ko04979,ko05417	160	-1.95221	0.395702	-3.32894	-1.89964	-0.552342
LIPID-P-0880	TG(8:0_16:0_18:2)	GL	TG	C00422	-	-	-	ko00561,ko01100,ko04714,ko04923,ko04931,ko04975,ko04977,ko04979,ko05417	160	-1.66643	0.747518	-4.29416	-1.70406	0.574514
LIPID-P-0884	TG(14:0_14:1_16:1)	GL	TG	C00422	HMDB0042279	131753421	-	ko00561,ko01100,ko04714,ko04923,ko04931,ko04975,ko04977,ko04979,ko05417	160	-1.09895	0.422137	-2.59013	-1.05367	0.15512
LIPID-P-0886	TG(12:0_14:0_18:2)	GL	TG	C00422	-	56937008	-	ko00561,ko01100,ko04714,ko04923,ko04931,ko04975,ko04977,ko04979,ko05417	160	-1.15362	0.554009	-2.53083	-1.20532	0.678061
LIPID-P-0888	TG(10:0_16:0_18:2)	GL	TG	C00422	-	-	-	ko00561,ko01100,ko04714,ko04923,ko04931,ko04975,ko04977,ko04979,ko05417	160	-1.00529	0.582784	-2.45403	-1.07281	0.748323
LIPID-P-0892	TG(14:1_16:0_16:1)	GL	TG	C00422	HMDB0047771	56938416	-	ko00561,ko01100,ko04714,ko04923,ko04931,ko04975,ko04977,ko04979,ko05417	160	-0.0480279	0.386563	-0.847931	-0.129761	1.3448
LIPID-P-0893	TG(12:0_16:0_18:2)	GL	TG	C00422	-	56937117	-	ko00561,ko01100,ko04714,ko04923,ko04931,ko04975,ko04977,ko04979,ko05417	160	-0.0309122	0.414619	-0.807351	-0.102219	1.37852
LIPID-P-0894	TG(14:0_14:1_18:1)	GL	TG	C00422	HMDB0042281	56937935	-	ko00561,ko01100,ko04714,ko04923,ko04931,ko04975,ko04977,ko04979,ko05417	160	-0.206254	0.364242	-1.06163	-0.261534	0.983639
LIPID-P-0896	TG(15:0_16:1_16:1)	GL	TG	C00422	HMDB0043199	131754326	-	ko00561,ko01100,ko04714,ko04923,ko04931,ko04975,ko04977,ko04979,ko05417	160	-0.436951	0.189789	-0.984308	-0.421258	0.220054
LIPID-P-0898	TG(14:0_15:0_18:2)	GL	TG	C00422	HMDB0042106	56937964	-	ko00561,ko01100,ko04714,ko04923,ko04931,ko04975,ko04977,ko04979,ko05417	160	-0.891356	0.454395	-2.2191	-0.86964	0.478219
LIPID-P-0900	TG(14:0_16:1_17:1)	GL	TG	C00422	-	56938037	-	ko00561,ko01100,ko04714,ko04923,ko04931,ko04975,ko04977,ko04979,ko05417	160	-1.01903	0.392658	-1.80957	-1.05551	0.278133
LIPID-P-0901	TG(16:0_16:1_16:1)	GL	TG	C00422	HMDB0005376	-	-	ko00561,ko01100,ko04714,ko04923,ko04931,ko04975,ko04977,ko04979,ko05417	160	0.874348	0.299662	0.290848	0.860517	1.81299
LIPID-P-0902	TG(14:0_16:0_18:2)	GL	TG	C00422	-	56938016	-	ko00561,ko01100,ko04714,ko04923,ko04931,ko04975,ko04977,ko04979,ko05417	160	0.858662	0.290017	0.26859	0.824255	1.75222
LIPID-P-0903	TG(14:0_16:1_18:1)	GL	TG	C00422	HMDB0010420	53480485	-	ko00561,ko01100,ko04714,ko04923,ko04931,ko04975,ko04977,ko04979,ko05417	160	0.853854	0.325014	0.10491	0.853253	1.80601
LIPID-P-0906	TG(16:0_16:1_17:1)	GL	TG	C00422	-	9543994	-	ko00561,ko01100,ko04714,ko04923,ko04931,ko04975,ko04977,ko04979,ko05417	160	-0.350525	0.357589	-1.36957	-0.382821	0.739073
LIPID-P-0907	TG(15:0_16:0_18:2)	GL	TG	C00422	HMDB0043032	56938800	-	ko00561,ko01100,ko04714,ko04923,ko04931,ko04975,ko04977,ko04979,ko05417	160	0.175461	0.271304	-0.446686	0.152101	1.05906
LIPID-P-0908	TG(15:0_16:1_18:1)	GL	TG	C00422	HMDB0043201	56938821	-	ko00561,ko01100,ko04714,ko04923,ko04931,ko04975,ko04977,ko04979,ko05417	160	0.0655799	0.273555	-0.566137	0.0526249	0.939188
LIPID-P-0910	TG(16:0_16:1_18:1)	GL	TG	C00422	HMDB0005377	9544011	-	ko00561,ko01100,ko04714,ko04923,ko04931,ko04975,ko04977,ko04979,ko05417	160	1.34813	0.199301	0.724797	1.34507	1.9866
LIPID-P-0911	TG(14:0_18:0_18:2)	GL	TG	C00422	HMDB0010430	53480494	-	ko00561,ko01100,ko04714,ko04923,ko04931,ko04975,ko04977,ko04979,ko05417	160	0.532873	0.24781	-0.187714	0.531646	1.11796
LIPID-P-0912	TG(16:0_17:1_18:1)	GL	TG	C00422	-	-	-	ko00561,ko01100,ko04714,ko04923,ko04931,ko04975,ko04977,ko04979,ko05417	160	0.988629	0.246883	0.496684	0.988776	1.77073
LIPID-P-0913	TG(15:0_17:0_19:2)	GL	TG	C00422	-	-	-	ko00561,ko01100,ko04714,ko04923,ko04931,ko04975,ko04977,ko04979,ko05417	160	0.414225	0.227664	-0.156347	0.422509	1.14083
LIPID-P-0915	TG(16:0_18:1_18:1)	GL	TG	C00422	HMDB0005382	25240174	-	ko00561,ko01100,ko04714,ko04923,ko04931,ko04975,ko04977,ko04979,ko05417	160	1.98357	0.145529	1.61573	1.99326	2.37794
LIPID-P-0916	TG(16:0_18:0_18:2)	GL	TG	C00422	HMDB0005369	9544069	-	ko00561,ko01100,ko04714,ko04923,ko04931,ko04975,ko04977,ko04979,ko05417	160	1.15374	0.225823	0.631758	1.12961	1.96854
LIPID-P-0917	TG(16:0_16:1_20:1)	GL	TG	C00422	HMDB0005378	9544079	-	ko00561,ko01100,ko04714,ko04923,ko04931,ko04975,ko04977,ko04979,ko05417	160	2.2539	0.150713	1.89002	2.25675	2.66472
LIPID-P-0918	TG(14:0_18:0_20:2)	GL	TG	C00422	HMDB0042168	56938139	-	ko00561,ko01100,ko04714,ko04923,ko04931,ko04975,ko04977,ko04979,ko05417	160	-0.855386	0.312453	-1.98961	-0.849387	-0.161982
LIPID-P-0921	TG(17:0_18:1_18:1)	GL	TG	C00422	HMDB0062701	9544103	-	ko00561,ko01100,ko04714,ko04923,ko04931,ko04975,ko04977,ko04979,ko05417	160	0.430901	0.202859	-0.111104	0.428718	1.06112
LIPID-P-0922	TG(16:0_18:1_19:1)	GL	TG	C00422	-	56939511	-	ko00561,ko01100,ko04714,ko04923,ko04931,ko04975,ko04977,ko04979,ko05417	160	-0.0104755	0.237316	-0.51491	-0.0237277	0.622227
LIPID-P-0923	TG(18:0_18:1_18:1)	GL	TG	C00422	HMDB0005403	16058372	-	ko00561,ko01100,ko04714,ko04923,ko04931,ko04975,ko04977,ko04979,ko05417	160	1.3096	0.192545	0.911803	1.2904	1.81571
LIPID-P-0924	TG(16:0_18:1_20:1)	GL	TG	C00422	HMDB0005383	9544199	-	ko00561,ko01100,ko04714,ko04923,ko04931,ko04975,ko04977,ko04979,ko05417	160	0.545002	0.177919	-0.0418425	0.541968	0.97357
LIPID-P-0925	TG(16:1_18:0_20:1)	GL	TG	C00422	HMDB0005424	9544200	-	ko00561,ko01100,ko04714,ko04923,ko04931,ko04975,ko04977,ko04979,ko05417	160	0.733187	0.184647	0.183319	0.714527	1.16192
LIPID-P-0927	TG(16:0_16:1_22:1)	GL	TG	C00422	HMDB0044064	9544289	-	ko00561,ko01100,ko04714,ko04923,ko04931,ko04975,ko04977,ko04979,ko05417	160	-1.29657	0.491687	-2.70191	-1.30314	0.300472
LIPID-P-0928	TG(15:0_18:1_22:1)	GL	TG	C00422	HMDB0043233	131754360	-	ko00561,ko01100,ko04714,ko04923,ko04931,ko04975,ko04977,ko04979,ko05417	160	-0.741976	0.247343	-1.57416	-0.765618	-0.124491
LIPID-P-0930	TG(18:0_18:1_19:1)	GL	TG	C00422	-	-	-	ko00561,ko01100,ko04714,ko04923,ko04931,ko04975,ko04977,ko04979,ko05417	160	-1.27771	0.456815	-2.41923	-1.25698	-0.161915
LIPID-P-0933	TG(18:0_18:1_20:1)	GL	TG	C00422	HMDB0005404	25240375	-	ko00561,ko01100,ko04714,ko04923,ko04931,ko04975,ko04977,ko04979,ko05417	160	-0.347084	0.261412	-0.868894	-0.360264	0.432821
LIPID-P-0934	TG(18:0_18:2_20:0)	GL	TG	C00422	HMDB0005409	9544390	-	ko00561,ko01100,ko04714,ko04923,ko04931,ko04975,ko04977,ko04979,ko05417	160	-0.300725	0.267965	-0.881964	-0.32238	0.68779
LIPID-P-0935	TG(16:0_18:1_22:1)	GL	TG	C00422	HMDB0044120	9544534	-	ko00561,ko01100,ko04714,ko04923,ko04931,ko04975,ko04977,ko04979,ko05417	160	-0.414722	0.337139	-0.9648	-0.471662	1.16657
LIPID-P-0939	TG(22:0_18:1_18:1)	GL	TG	C00422	HMDB0046485	131757406	-	ko00561,ko01100,ko04714,ko04923,ko04931,ko04975,ko04977,ko04979,ko05417	160	-0.924229	0.360921	-1.62033	-0.940325	0.587157
LIPID-P-0940	TG(18:0_22:0_18:2)	GL	TG	C00422	HMDB0044815	131755837	-	ko00561,ko01100,ko04714,ko04923,ko04931,ko04975,ko04977,ko04979,ko05417	160	-1.62677	0.500855	-2.96589	-1.64371	0.303573
LIPID-P-0941	TG(16:0_18:1_24:1)	GL	TG	C00422	HMDB0044093	131755172	-	ko00561,ko01100,ko04714,ko04923,ko04931,ko04975,ko04977,ko04979,ko05417	160	-0.90777	0.296344	-1.57645	-0.906284	-0.0223076
LIPID-P-0944	TG(23:0_18:1_18:1)	GL	TG	C00422	-	-	-	ko00561,ko01100,ko04714,ko04923,ko04931,ko04975,ko04977,ko04979,ko05417	160	-1.65	0.40648	-2.90543	-1.58376	-0.638253
LIPID-P-0945	TG(24:0_18:1_18:1)	GL	TG	C00422	HMDB0047224	131758067	-	ko00561,ko01100,ko04714,ko04923,ko04931,ko04975,ko04977,ko04979,ko05417	160	-1.091	0.276597	-1.72476	-1.13221	0.225413
LIPID-P-0949	TG(24:0_18:1_20:1)	GL	TG	C00422	HMDB0047226	131758069	-	ko00561,ko01100,ko04714,ko04923,ko04931,ko04975,ko04977,ko04979,ko05417	160	-1.96353	0.388231	-3.12696	-1.88546	-0.80542
LIPID-P-0961	TG(12:0_16:1_18:2)	GL	TG	C00422	-	-	-	ko00561,ko01100,ko04714,ko04923,ko04931,ko04975,ko04977,ko04979,ko05417	160	-0.515876	0.368352	-1.47401	-0.552077	0.626294
LIPID-P-0962	TG(10:0_18:1_18:2)	GL	TG	C00422	-	-	-	ko00561,ko01100,ko04714,ko04923,ko04931,ko04975,ko04977,ko04979,ko05417	160	-0.806635	0.455054	-2.46794	-0.806271	0.460399
LIPID-P-0965	TG(14:1_16:1_18:1)	GL	TG	C00422	HMDB0047911	56938446	-	ko00561,ko01100,ko04714,ko04923,ko04931,ko04975,ko04977,ko04979,ko05417	160	0.357212	0.320402	-0.138348	0.310964	1.67574
LIPID-P-0967	TG(14:0_16:1_18:2)	GL	TG	C00422	HMDB0042316	56938041	-	ko00561,ko01100,ko04714,ko04923,ko04931,ko04975,ko04977,ko04979,ko05417	160	0.144438	0.318661	-0.616173	0.120514	0.974026
LIPID-P-0969	TG(16:0_14:1_18:2)	GL	TG	C00422	HMDB0044038	131755125	-	ko00561,ko01100,ko04714,ko04923,ko04931,ko04975,ko04977,ko04979,ko05417	160	0.116356	0.286423	-0.510186	0.0891112	1.03617
LIPID-P-0970	TG(16:1_16:1_17:1)	GL	TG	C00422	-	9543998	-	ko00561,ko01100,ko04714,ko04923,ko04931,ko04975,ko04977,ko04979,ko05417	160	-0.509956	0.277365	-1.26759	-0.504862	0.405466
LIPID-P-0971	TG(15:0_16:1_18:2)	GL	TG	C00422	-	56938822	-	ko00561,ko01100,ko04714,ko04923,ko04931,ko04975,ko04977,ko04979,ko05417	160	-0.246484	0.290732	-1.09423	-0.25175	0.697909
LIPID-P-0972	TG(14:0_17:1_18:2)	GL	TG	C00422	-	56938088	-	ko00561,ko01100,ko04714,ko04923,ko04931,ko04975,ko04977,ko04979,ko05417	160	-1.14798	0.46279	-2.30878	-1.10869	0.0380956
LIPID-P-0973	TG(16:1_16:1_18:1)	GL	TG	C00422	HMDB0048590	25240357	-	ko00561,ko01100,ko04714,ko04923,ko04931,ko04975,ko04977,ko04979,ko05417	160	1.34076	0.218291	0.783048	1.34703	1.89399
LIPID-P-0976	TG(16:0_16:1_18:2)	GL	TG	C00422	HMDB0005379	9544021	-	ko00561,ko01100,ko04714,ko04923,ko04931,ko04975,ko04977,ko04979,ko05417	160	1.58422	0.195425	1.15165	1.58711	2.08026
LIPID-P-0977	TG(16:1_17:1_18:1)	GL	TG	C00422	-	9544040	-	ko00561,ko01100,ko04714,ko04923,ko04931,ko04975,ko04977,ko04979,ko05417	160	-0.234788	0.297547	-1.14699	-0.234604	0.751568
LIPID-P-0978	TG(15:0_18:1_18:2)	GL	TG	C00422	HMDB0011708	53481040	-	ko00561,ko01100,ko04714,ko04923,ko04931,ko04975,ko04977,ko04979,ko05417	160	0.464425	0.187949	-0.0511995	0.462127	1.00627
LIPID-P-0979	TG(16:0_17:1_18:2)	GL	TG	C00422	-	9544042	-	ko00561,ko01100,ko04714,ko04923,ko04931,ko04975,ko04977,ko04979,ko05417	160	0.238143	0.227552	-0.23646	0.224326	1.00533
LIPID-P-0981	TG(16:1_18:1_18:1)	GL	TG	C00422	HMDB0005438	9544083	-	ko00561,ko01100,ko04714,ko04923,ko04931,ko04975,ko04977,ko04979,ko05417	160	1.38143	0.176774	0.942429	1.38985	1.8422
LIPID-P-0982	TG(16:0_18:1_18:2)	GL	TG	C00422	HMDB0005384	25240361	-	ko00561,ko01100,ko04714,ko04923,ko04931,ko04975,ko04977,ko04979,ko05417	160	2.09896	0.140597	1.76999	2.08972	2.48555
LIPID-P-0983	TG(14:0_18:1_20:2)	GL	TG	C00422	HMDB0042378	56938159	-	ko00561,ko01100,ko04714,ko04923,ko04931,ko04975,ko04977,ko04979,ko05417	160	-0.677998	0.276259	-1.46512	-0.651488	-0.0828778
LIPID-P-0984	TG(17:1_18:1_18:1)	GL	TG	C00422	-	-	-	ko00561,ko01100,ko04714,ko04923,ko04931,ko04975,ko04977,ko04979,ko05417	160	0.896895	0.19744	0.466439	0.883424	1.50798
LIPID-P-0985	TG(17:0_18:1_18:2)	GL	TG	C00422	-	-	-	ko00561,ko01100,ko04714,ko04923,ko04931,ko04975,ko04977,ko04979,ko05417	160	0.717116	0.189265	0.289812	0.704419	1.25468
LIPID-P-0988	TG(18:1_18:1_18:1)	GL	TG	C00422	HMDB0005453	5497163	-	ko00561,ko01100,ko04714,ko04923,ko04931,ko04975,ko04977,ko04979,ko05417	160	2.16868	0.174369	1.79146	2.1331	2.55485
LIPID-P-0990	TG(18:0_18:1_18:2)	GL	TG	C00422	HMDB0005405	9544216	-	ko00561,ko01100,ko04714,ko04923,ko04931,ko04975,ko04977,ko04979,ko05417	160	1.38526	0.165808	1.02452	1.37369	1.80469
LIPID-P-0992	TG(16:0_18:1_20:2)	GL	TG	C00422	HMDB0044096	131755175	-	ko00561,ko01100,ko04714,ko04923,ko04931,ko04975,ko04977,ko04979,ko05417	160	0.63448	0.161321	0.237154	0.634685	1.13605
LIPID-P-0994	TG(18:1_18:1_19:1)	GL	TG	C00422	-	-	-	ko00561,ko01100,ko04714,ko04923,ko04931,ko04975,ko04977,ko04979,ko05417	160	-0.0703428	0.205926	-0.542956	-0.0985258	0.438887
LIPID-P-0997	TG(18:1_18:2_20:0)	GL	TG	C00422	HMDB0005459	25240376	-	ko00561,ko01100,ko04714,ko04923,ko04931,ko04975,ko04977,ko04979,ko05417	160	-0.163482	0.242924	-0.665872	-0.187226	0.639734
LIPID-P-0999	TG(18:1_18:1_20:1)	GL	TG	C00422	HMDB0005454	9544447	-	ko00561,ko01100,ko04714,ko04923,ko04931,ko04975,ko04977,ko04979,ko05417	160	0.435587	0.218607	-0.0381609	0.400606	1.00369
LIPID-P-1000	TG(16:1_18:1_22:1)	GL	TG	C00422	HMDB0048638	131759458	-	ko00561,ko01100,ko04714,ko04923,ko04931,ko04975,ko04977,ko04979,ko05417	160	-0.580025	0.313351	-1.12377	-0.610066	0.877008
LIPID-P-1001	TG(20:1_18:2_18:0)	GL	TG	C00422	HMDB0005410	25240377	-	ko00561,ko01100,ko04714,ko04923,ko04931,ko04975,ko04977,ko04979,ko05417	160	-0.267865	0.202136	-0.802573	-0.280072	0.215017
LIPID-P-1009	TG(18:1_18:1_22:1)	GL	TG	C00422	HMDB0010466	25240385	-	ko00561,ko01100,ko04714,ko04923,ko04931,ko04975,ko04977,ko04979,ko05417	160	-0.783433	0.36651	-1.56877	-0.849408	0.952211
LIPID-P-1010	TG(18:1_18:2_22:0)	GL	TG	C00422	-	-	-	ko00561,ko01100,ko04714,ko04923,ko04931,ko04975,ko04977,ko04979,ko05417	160	-0.92715	0.416006	-1.79693	-0.973014	0.446466
LIPID-P-1016	TG(18:1_20:1_22:1)	GL	TG	C00422	HMDB0049924	131760687	-	ko00561,ko01100,ko04714,ko04923,ko04931,ko04975,ko04977,ko04979,ko05417	160	-1.02066	0.308602	-1.97078	-1.04147	0.183827
LIPID-P-1017	TG(18:1_18:1_24:1)	GL	TG	C00422	HMDB0049266	131760063	-	ko00561,ko01100,ko04714,ko04923,ko04931,ko04975,ko04977,ko04979,ko05417	160	-1.1164	0.292589	-1.84503	-1.11319	-0.309333
LIPID-P-1020	TG(24:0_18:1_18:2)	GL	TG	C00422	HMDB0047230	131758073	-	ko00561,ko01100,ko04714,ko04923,ko04931,ko04975,ko04977,ko04979,ko05417	160	-1.02173	0.331593	-2.03746	-1.05085	0.292221
LIPID-P-1030	TG(14:1_16:1_18:2)	GL	TG	C00422	HMDB0047916	56938447	-	ko00561,ko01100,ko04714,ko04923,ko04931,ko04975,ko04977,ko04979,ko05417	160	-1.00551	0.366131	-1.89512	-1.01287	-0.107983
LIPID-P-1031	TG(12:0_18:2_18:2)	GL	TG	C00422	-	56936469	-	ko00561,ko01100,ko04714,ko04923,ko04931,ko04975,ko04977,ko04979,ko05417	160	-0.368189	0.371843	-1.13656	-0.441156	1.13085
LIPID-P-1032	TG(12:0_18:1_18:3)	GL	TG	C00422	-	56937253	-	ko00561,ko01100,ko04714,ko04923,ko04931,ko04975,ko04977,ko04979,ko05417	160	-0.551193	0.346787	-1.50577	-0.579338	0.813819
LIPID-P-1033	TG(14:0_16:1_18:3)	GL	TG	C00422	HMDB0042317	56938042	-	ko00561,ko01100,ko04714,ko04923,ko04931,ko04975,ko04977,ko04979,ko05417	160	-0.783145	0.438151	-2.48265	-0.758448	0.0865125
LIPID-P-1035	TG(15:0_16:1_18:3)	GL	TG	C00422	HMDB0043207	56938823	-	ko00561,ko01100,ko04714,ko04923,ko04931,ko04975,ko04977,ko04979,ko05417	160	-1.44378	0.505093	-2.59211	-1.38377	-0.32824
LIPID-P-1036	TG(14:0_18:2_18:2)	GL	TG	C00422	HMDB0042526	56936587	-	ko00561,ko01100,ko04714,ko04923,ko04931,ko04975,ko04977,ko04979,ko05417	160	0.710832	0.258553	0.0698014	0.706487	1.46249
LIPID-P-1038	TG(16:1_16:1_18:2)	GL	TG	C00422	HMDB0005435	25240359	-	ko00561,ko01100,ko04714,ko04923,ko04931,ko04975,ko04977,ko04979,ko05417	160	1.08442	0.250712	0.596312	1.08467	1.85015
LIPID-P-1040	TG(14:0_16:0_20:4)	GL	TG	C00422	HMDB0042140	56938026	-	ko00561,ko01100,ko04714,ko04923,ko04931,ko04975,ko04977,ko04979,ko05417	160	-0.413168	0.386973	-1.22923	-0.467961	1.06312
LIPID-P-1041	TG(16:0_16:1_18:3)	GL	TG	C00422	HMDB0044074	9544033	-	ko00561,ko01100,ko04714,ko04923,ko04931,ko04975,ko04977,ko04979,ko05417	160	0.689475	0.236942	0.186067	0.681642	1.29417
LIPID-P-1042	TG(15:0_18:2_18:2)	GL	TG	C00422	HMDB0011711	53481043	-	ko00561,ko01100,ko04714,ko04923,ko04931,ko04975,ko04977,ko04979,ko05417	160	0.376137	0.194192	-0.108596	0.361417	0.944749
LIPID-P-1043	TG(16:1_17:1_18:2)	GL	TG	C00422	-	9544055	-	ko00561,ko01100,ko04714,ko04923,ko04931,ko04975,ko04977,ko04979,ko05417	160	-0.686847	0.305116	-1.69579	-0.687961	0.278513
LIPID-P-1045	TG(16:1_18:1_18:2)	GL	TG	C00422	HMDB0005440	25240364	-	ko00561,ko01100,ko04714,ko04923,ko04931,ko04975,ko04977,ko04979,ko05417	160	0.795256	0.168195	0.409431	0.806495	1.15297
LIPID-P-1046	TG(16:0_16:0_20:4)	GL	TG	C00422	HMDB0005363	9544125	-	ko00561,ko01100,ko04714,ko04923,ko04931,ko04975,ko04977,ko04979,ko05417	160	0.49086	0.265327	-0.335134	0.497743	1.69847
LIPID-P-1048	TG(16:0_18:2_18:2)	GL	TG	C00422	HMDB0005390	25240363	-	ko00561,ko01100,ko04714,ko04923,ko04931,ko04975,ko04977,ko04979,ko05417	160	1.6826	0.168439	1.18894	1.68342	2.14015
LIPID-P-1049	TG(17:1_18:1_18:2)	GL	TG	C00422	-	-	-	ko00561,ko01100,ko04714,ko04923,ko04931,ko04975,ko04977,ko04979,ko05417	160	0.422664	0.19213	-0.0518627	0.426496	0.972096
LIPID-P-1050	TG(15:0_19:2_19:2)	GL	TG	C00422	-	-	-	ko00561,ko01100,ko04714,ko04923,ko04931,ko04975,ko04977,ko04979,ko05417	160	-0.877766	0.31509	-1.93504	-0.871761	-0.00102496
LIPID-P-1052	TG(18:1_18:1_18:2)	GL	TG	C00422	HMDB0005455	25240371	-	ko00561,ko01100,ko04714,ko04923,ko04931,ko04975,ko04977,ko04979,ko05417	160	1.1249	0.17105	0.616727	1.11609	1.51465
LIPID-P-1056	TG(16:0_18:0_20:4)	GL	TG	C00422	HMDB0005370	9544279	-	ko00561,ko01100,ko04714,ko04923,ko04931,ko04975,ko04977,ko04979,ko05417	160	0.313878	0.19358	-0.139641	0.303698	0.783107
LIPID-P-1057	TG(17:1_18:1_20:2)	GL	TG	C00422	-	-	-	ko00561,ko01100,ko04714,ko04923,ko04931,ko04975,ko04977,ko04979,ko05417	160	-0.288236	0.19961	-0.718839	-0.294293	0.326848
LIPID-P-1060	TG(16:0_18:1_22:3)	GL	TG	C00422	-	-	-	ko00561,ko01100,ko04714,ko04923,ko04931,ko04975,ko04977,ko04979,ko05417	160	0.416261	0.213728	-0.16409	0.423748	0.925433
LIPID-P-1061	TG(18:1_18:2_20:1)	GL	TG	C00422	HMDB0005460	25240379	-	ko00561,ko01100,ko04714,ko04923,ko04931,ko04975,ko04977,ko04979,ko05417	160	0.277525	0.223661	-0.389426	0.258765	0.882771
LIPID-P-1062	TG(18:0_18:1_20:3)	GL	TG	C00422	HMDB0044953	9544513	-	ko00561,ko01100,ko04714,ko04923,ko04931,ko04975,ko04977,ko04979,ko05417	160	-0.206078	0.171062	-0.677555	-0.215719	0.325598
LIPID-P-1068	TG(18:1_18:1_22:2)	GL	TG	C00422	HMDB0049911	131760681	-	ko00561,ko01100,ko04714,ko04923,ko04931,ko04975,ko04977,ko04979,ko05417	160	-0.677804	0.301118	-1.27814	-0.698365	0.808713
LIPID-P-1069	TG(18:1_22:1_18:2)	GL	TG	C00422	HMDB0049351	131760148	-	ko00561,ko01100,ko04714,ko04923,ko04931,ko04975,ko04977,ko04979,ko05417	160	-0.729481	0.376882	-1.83319	-0.757765	0.879105
LIPID-P-1077	TG(18:1_24:1_18:2)	GL	TG	C00422	HMDB0049372	131760169	-	ko00561,ko01100,ko04714,ko04923,ko04931,ko04975,ko04977,ko04979,ko05417	160	-1.07656	0.321662	-1.97902	-1.07023	-0.22551
LIPID-P-1082	TG(12:0_18:2_18:3)	GL	TG	C00422	-	-	-	ko00561,ko01100,ko04714,ko04923,ko04931,ko04975,ko04977,ko04979,ko05417	160	-0.907029	0.392762	-2.00795	-0.919945	0.437132
LIPID-P-1086	TG(16:1_16:1_18:3)	GL	TG	C00422	HMDB0048604	9544045	-	ko00561,ko01100,ko04714,ko04923,ko04931,ko04975,ko04977,ko04979,ko05417	160	-0.498287	0.302161	-1.52436	-0.487271	0.266587
LIPID-P-1087	TG(14:0_18:2_18:3)	GL	TG	C00422	HMDB0010471	53480527	-	ko00561,ko01100,ko04714,ko04923,ko04931,ko04975,ko04977,ko04979,ko05417	160	0.145613	0.25037	-0.317613	0.120293	0.871666
LIPID-P-1088	TG(14:1_18:2_18:2)	GL	TG	C00422	HMDB0048077	56936645	-	ko00561,ko01100,ko04714,ko04923,ko04931,ko04975,ko04977,ko04979,ko05417	160	-0.47344	0.254176	-1.59972	-0.468206	0.110492
LIPID-P-1089	TG(12:0_16:0_22:5)	GL	TG	C00422	-	56937135	-	ko00561,ko01100,ko04714,ko04923,ko04931,ko04975,ko04977,ko04979,ko05417	160	-0.729621	0.305124	-1.52951	-0.746812	0.16092
LIPID-P-1090	TG(14:0_16:1_20:4)	GL	TG	C00422	HMDB0042320	56938051	-	ko00561,ko01100,ko04714,ko04923,ko04931,ko04975,ko04977,ko04979,ko05417	160	-0.809672	0.447615	-2.21136	-0.802918	0.336432
LIPID-P-1092	TG(15:0_18:2_18:3)	GL	TG	C00422	HMDB0043410	56938948	-	ko00561,ko01100,ko04714,ko04923,ko04931,ko04975,ko04977,ko04979,ko05417	160	-0.520673	0.254446	-1.34824	-0.507506	0.170021
LIPID-P-1094	TG(16:1_17:1_18:3)	GL	TG	C00422	-	9544073	-	ko00561,ko01100,ko04714,ko04923,ko04931,ko04975,ko04977,ko04979,ko05417	160	-0.590326	0.265859	-1.57995	-0.577116	0.0764753
LIPID-P-1095	TG(16:1_18:2_18:2)	GL	TG	C00422	HMDB0005446	25240366	-	ko00561,ko01100,ko04714,ko04923,ko04931,ko04975,ko04977,ko04979,ko05417	160	1.44923	0.213182	0.87026	1.45658	1.9739
LIPID-P-1096	TG(16:0_18:2_18:3)	GL	TG	C00422	HMDB0044263	25240367	-	ko00561,ko01100,ko04714,ko04923,ko04931,ko04975,ko04977,ko04979,ko05417	160	1.14512	0.190651	0.582416	1.14033	1.66762
LIPID-P-1097	TG(16:1_18:1_18:3)	GL	TG	C00422	HMDB0048648	9544133	-	ko00561,ko01100,ko04714,ko04923,ko04931,ko04975,ko04977,ko04979,ko05417	160	1.35687	0.192621	0.854686	1.35676	1.88089
LIPID-P-1098	TG(16:0_16:1_20:4)	GL	TG	C00422	HMDB0005380	9544150	-	ko00561,ko01100,ko04714,ko04923,ko04931,ko04975,ko04977,ko04979,ko05417	160	0.298884	0.270376	-0.246708	0.268739	1.27066
LIPID-P-1099	TG(14:0_16:0_22:5)	GL	TG	C00422	HMDB0042143	56938034	-	ko00561,ko01100,ko04714,ko04923,ko04931,ko04975,ko04977,ko04979,ko05417	160	-0.172554	0.185003	-0.666903	-0.183235	0.360099
LIPID-P-1101	TG(17:1_18:2_18:2)	GL	TG	C00422	-	9544183	-	ko00561,ko01100,ko04714,ko04923,ko04931,ko04975,ko04977,ko04979,ko05417	160	0.0685389	0.207294	-0.389065	0.0550249	0.652822
LIPID-P-1102	TG(15:0_18:1_20:4)	GL	TG	C00422	HMDB0043268	56938938	-	ko00561,ko01100,ko04714,ko04923,ko04931,ko04975,ko04977,ko04979,ko05417	160	-0.664935	0.289341	-1.36003	-0.709143	0.255619
LIPID-P-1104	TG(18:1_18:2_18:2)	GL	TG	C00422	HMDB0005461	25240373	-	ko00561,ko01100,ko04714,ko04923,ko04931,ko04975,ko04977,ko04979,ko05417	160	1.02684	0.219258	0.298448	1.03757	1.55014
LIPID-P-1105	TG(16:0_18:1_20:4)	GL	TG	C00422	HMDB0005385	9544319	-	ko00561,ko01100,ko04714,ko04923,ko04931,ko04975,ko04977,ko04979,ko05417	160	1.19397	0.171301	0.758987	1.20512	1.74215
LIPID-P-1106	TG(16:1_18:1_20:3)	GL	TG	C00422	HMDB0048643	9544316	-	ko00561,ko01100,ko04714,ko04923,ko04931,ko04975,ko04977,ko04979,ko05417	160	-0.231156	0.162679	-0.550024	-0.225095	0.266291
LIPID-P-1108	TG(17:0_18:1_20:4)	GL	TG	C00422	-	-	-	ko00561,ko01100,ko04714,ko04923,ko04931,ko04975,ko04977,ko04979,ko05417	160	-0.591172	0.231277	-1.12566	-0.594836	0.139347
LIPID-P-1109	TG(19:1_18:2_18:2)	GL	TG	C00422	-	56936829	-	ko00561,ko01100,ko04714,ko04923,ko04931,ko04975,ko04977,ko04979,ko05417	160	-0.734796	0.253957	-1.75103	-0.752109	0.0587512
LIPID-P-1113	TG(18:0_18:3_20:2)	GL	TG	C00422	HMDB0045114	9544563	-	ko00561,ko01100,ko04714,ko04923,ko04931,ko04975,ko04977,ko04979,ko05417	160	0.0710579	0.18867	-0.471953	0.0716737	0.51249
LIPID-P-1114	TG(16:0_18:1_22:4)	GL	TG	C00422	HMDB0044128	9544736	-	ko00561,ko01100,ko04714,ko04923,ko04931,ko04975,ko04977,ko04979,ko05417	160	0.375663	0.170746	-0.106718	0.380991	0.834324
LIPID-P-1115	TG(18:1_18:2_20:2)	GL	TG	C00422	HMDB0049395	131760192	-	ko00561,ko01100,ko04714,ko04923,ko04931,ko04975,ko04977,ko04979,ko05417	160	0.558722	0.160423	0.214491	0.554128	0.921943
LIPID-P-1116	TG(18:0_18:1_20:4)	GL	TG	C00422	HMDB0005406	9544577	-	ko00561,ko01100,ko04714,ko04923,ko04931,ko04975,ko04977,ko04979,ko05417	160	0.737337	0.141888	0.337984	0.742246	1.11055
LIPID-P-1117	TG(18:2_18:2_20:1)	GL	TG	C00422	HMDB0005473	25240380	-	ko00561,ko01100,ko04714,ko04923,ko04931,ko04975,ko04977,ko04979,ko05417	160	-0.104249	0.259998	-1.0019	-0.107195	0.516408
LIPID-P-1122	TG(18:2_18:2_22:1)	GL	TG	C00422	HMDB0052591	25240388	-	ko00561,ko01100,ko04714,ko04923,ko04931,ko04975,ko04977,ko04979,ko05417	160	-1.32428	0.512018	-2.81156	-1.24654	0.248039
LIPID-P-1124	TG(18:0_18:1_22:4)	GL	TG	C00422	HMDB0044956	131755969	-	ko00561,ko01100,ko04714,ko04923,ko04931,ko04975,ko04977,ko04979,ko05417	160	-0.847104	0.243524	-1.87022	-0.806335	-0.330158
LIPID-P-1125	TG(16:0_18:1_24:4)	GL	TG	C00422	-	-	-	ko00561,ko01100,ko04714,ko04923,ko04931,ko04975,ko04977,ko04979,ko05417	160	-1.44921	0.400527	-2.49935	-1.43536	-0.527467
LIPID-P-1129	TG(14:1_18:2_18:3)	GL	TG	C00422	HMDB0048078	131758919	-	ko00561,ko01100,ko04714,ko04923,ko04931,ko04975,ko04977,ko04979,ko05417	160	-0.811279	0.349592	-1.85884	-0.801059	-0.00879112
LIPID-P-1135	TG(16:0_16:1_20:5)	GL	TG	C00422	HMDB0044077	9544180	-	ko00561,ko01100,ko04714,ko04923,ko04931,ko04975,ko04977,ko04979,ko05417	160	-0.0345883	0.2277	-0.552678	-0.0453962	0.55828
LIPID-P-1137	TG(16:1_18:2_18:3)	GL	TG	C00422	HMDB0048751	9544158	-	ko00561,ko01100,ko04714,ko04923,ko04931,ko04975,ko04977,ko04979,ko05417	160	0.405154	0.245961	-0.213941	0.385843	1.05113
LIPID-P-1138	TG(16:0_18:2_18:4)	GL	TG	C00422	HMDB0044271	56939514	-	ko00561,ko01100,ko04714,ko04923,ko04931,ko04975,ko04977,ko04979,ko05417	160	-0.00490737	0.279582	-0.887512	0.006384	0.603384
LIPID-P-1139	TG(17:1_18:2_18:3)	GL	TG	C00422	-	9544218	-	ko00561,ko01100,ko04714,ko04923,ko04931,ko04975,ko04977,ko04979,ko05417	160	-0.814723	0.366416	-1.8545	-0.764155	0.0542762
LIPID-P-1141	TG(16:0_18:2_20:4)	GL	TG	C00422	HMDB0005391	9544362	-	ko00561,ko01100,ko04714,ko04923,ko04931,ko04975,ko04977,ko04979,ko05417	160	1.4262	0.300472	0.382197	1.42474	2.08867
LIPID-P-1142	TG(18:1_18:2_18:3)	GL	TG	C00422	HMDB0010481	53480537	-	ko00561,ko01100,ko04714,ko04923,ko04931,ko04975,ko04977,ko04979,ko05417	160	1.15798	0.26981	0.437826	1.13947	1.78585
LIPID-P-1145	TG(16:0_16:1_22:5)	GL	TG	C00422	HMDB0044073	9544488	-	ko00561,ko01100,ko04714,ko04923,ko04931,ko04975,ko04977,ko04979,ko05417	160	-0.203972	0.20923	-0.768007	-0.201924	0.348715
LIPID-P-1146	TG(16:0_16:0_22:6)	GL	TG	C00422	HMDB0010418	9544489	-	ko00561,ko01100,ko04714,ko04923,ko04931,ko04975,ko04977,ko04979,ko05417	160	-0.0269018	0.271362	-0.839813	-0.0421586	1.16211
LIPID-P-1149	TG(16:0_18:1_22:5)	GL	TG	C00422	HMDB0044134	9544810	-	ko00561,ko01100,ko04714,ko04923,ko04931,ko04975,ko04977,ko04979,ko05417	160	0.494786	0.202076	-0.116611	0.523042	1.02726
LIPID-P-1150	TG(18:0_18:2_20:4)	GL	TG	C00422	HMDB0005412	9544638	-	ko00561,ko01100,ko04714,ko04923,ko04931,ko04975,ko04977,ko04979,ko05417	160	0.984706	0.134973	0.634038	0.984175	1.2965
LIPID-P-1151	TG(16:0_18:0_22:6)	GL	TG	C00422	HMDB0043939	9544814	-	ko00561,ko01100,ko04714,ko04923,ko04931,ko04975,ko04977,ko04979,ko05417	160	-0.307747	0.216958	-0.992548	-0.307928	0.329584
LIPID-P-1152	TG(18:2_18:2_20:2)	GL	TG	C00422	HMDB0010491	9544625	-	ko00561,ko01100,ko04714,ko04923,ko04931,ko04975,ko04977,ko04979,ko05417	160	0.271812	0.191957	-0.36285	0.272093	0.747196
LIPID-P-1155	TG(18:1_18:1_22:4)	GL	TG	C00422	HMDB0010467	9545182	-	ko00561,ko01100,ko04714,ko04923,ko04931,ko04975,ko04977,ko04979,ko05417	160	-0.256467	0.186559	-1.05468	-0.240495	0.106092
LIPID-P-1157	TG(18:0_18:1_22:5)	GL	TG	C00422	HMDB0044930	9545188	-	ko00561,ko01100,ko04714,ko04923,ko04931,ko04975,ko04977,ko04979,ko05417	160	-0.668509	0.223793	-1.9193	-0.630187	-0.166818
[truncated: 98 more rows]

## Sheet: Urine metabolomics
Index	Compounds	Class I	Class II	cpd_ID	HMDB	Pubchem CID	CAS	kegg_map	N	Mean	SD	Min	Median	Max
[truncated: 1,380 more rows]

[truncated: 2 more sheets: Urine protein, Blood routine]
