# Supplementary material for: Integrative Multi‐Omics and Routine Blood Analysis Using Deep Learning: Cost‐Effective Early Prediction of Chronic Disease Risks
Source: Adv Sci (Weinh). 2025 Apr 2;12(22):2412775. doi: 10.1002/advs.202412775 (PMC12165040; doi:10.1002/advs.202412775)
Supplement: Supplementary file 2 — Supporting Information [file ADVS-12-2412775-s001.zip › Supplementary Data 2.xlsx]

## Sheet: Sheet2
Disease	Group	NES
Stomach cancer	1-0	0.650671
	2-0	-1.08151
	1-2	0
Hepatocellular carcinoma	1-0	0.961614
	2-0	-0.646991
	1-2	0
Pancreatic cancer	1-0	1.05268
	2-0	-0.892296
	1-2	0
Leukemia	1-0	0.957813
	2-0	-1.12095
	1-2	0
Diabetes mellitus	1-0	1.11627
	2-0	-1.34358
	1-2	0
Hypertension	1-0	1.55267
	2-0	-0.807106
	1-2	1.46454
Parkinson's disease	1-0	-1.52909
	2-0	-3.53333
	1-2	-3.588
Systemic Lupus Erythematosus	1-0	-2.06498
	2-0	-2.20685
	1-2	-2.57459
Cardiomyopathy	1-0	-1.98895
	2-0	-3.46344
	1-2	-3.60819
