# Supplementary material for: Integrative Multi‐Omics and Routine Blood Analysis Using Deep Learning: Cost‐Effective Early Prediction of Chronic Disease Risks
Source: Adv Sci (Weinh). 2025 Apr 2;12(22):2412775. doi: 10.1002/advs.202412775 (PMC12165040; doi:10.1002/advs.202412775)
Supplement: Supplementary file 2 — Supporting Information [file ADVS-12-2412775-s001.zip › Supplementary Data 3.xlsx]

## Sheet: Sheet1
Method	ACC	F1	Purity
KNN	0.656±0.048	0.599±0.059	0.656±0.037
SVM	0.718±0.079	0.701±0.068	0.718±0.075
NN	0.812±0.047	0.798±0.038	0.812±0.036
Lasso	0.843±0.053	0.834±0.035	0.843±0.037
MOVE	0.833±0.014	0.845±0.014	0.833±0.021
DeepIMV	0.822±0.018	0.835±0.024	0.822±0.031
MOGONET	0.854±0.036	0.875±0.025	0.854±0.041
OURS	0.937±0.016	0.935±0.037	0.937±0.028
