# Supplementary material for: Integrative Multi‐Omics and Routine Blood Analysis Using Deep Learning: Cost‐Effective Early Prediction of Chronic Disease Risks
Source: Adv Sci (Weinh). 2025 Apr 2;12(22):2412775. doi: 10.1002/advs.202412775 (PMC12165040; doi:10.1002/advs.202412775)
Supplement: Supplementary file 2 — Supporting Information [file ADVS-12-2412775-s001.zip › Supplementary Data 4.xlsx]

## Sheet: Significant marker
Urine metabolomics	Blood metabolomics	Urine protein	Transcriptome
MADN0010	MADP0010	EPB41L1	ENSG00000102055
MADN0028	MADP0619	TOMM70A	ENSG00000204025
MEDP2255	LIPID-N-0240	STT3B	ENSG00000181903
LIPID-P-0747	LIPID-N-0854	PLP2	ENSG00000113302
LIPID-P-1104	LIPID-N-0976	SDR16C5	ENSG00000165246
LIPID-P-0052	LIPID-P-0001	EBP	ENSG00000154620
LIPID-P-0317	LIPID-P-0261	HNRNPDL	ENSG00000197253
LIPID-P-0419	LIPID-P-0484	ILK	ENSG00000089472
LIPID-N-0965	LIPID-P-0354	TECR	ENSG00000184368
LIPID-P-0012	LIPID-N-0843	DSG3	ENSG00000067646
LIPID-P-0296	LIPID-N-0860	ILF2	ENSG00000189167
LIPID-P-0846	LIPID-N-0965	HNRNPL	ENSG00000012817
LIPID-P-0544	MADP0008	ZNF185	ENSG00000122870
LIPID-P-0738	MADP0021	ANXA8	ENSG00000173947
LIPID-P-0739	MADN0034	PRKDC	ENSG00000067048
LIPID-P-0740	MADN0111	TMEM33	ENSG00000138315
LIPID-P-0748	MEDN0370	GBP6	ENSG00000183878
MADN0004	MEDN1241	NCL	ENSG00000158428
MADN0034	MEDP1045	PITPNB	ENSG00000128040
MADN0238	MEDP1077	EIF2S1	ENSG00000112812
MADN0257	LIPID-N-0366	IL1RN	ENSG00000279073
MADP0378	LIPID-N-0442	ABCD3	ENSG00000186326
MEDN1311	LIPID-N-0480	SCEL	ENSG00000184515
MEDN1328	LIPID-N-0707	CLIC3	ENSG00000198910
MEDP0401	LIPID-P-0381	MUC21	ENSG00000180875
MEDP1975	LIPID-P-0388	TGM3	ENSG00000138030
LIPID-N-0100	LIPID-P-0442	PA2G4	ENSG00000115541
LIPID-N-0760	LIPID-P-0636	TMED2	ENSG00000163082
MADP0059	LIPID-P-0886	COX5B	ENSG00000179934
MEDP2049	MADN0446	EVPLL	ENSG00000146281
MADN0507	LIPID-P-1098	CTNNA1	ENSG00000104689
MADP0603	LIPID-P-1307	TRIM29	ENSG00000120875
MEDP1423	MEDN1113	PDIA4	ENSG00000243660
LIPID-N-0457	MEDN1762	XRCC6	ENSG00000166452
LIPID-N-0531	MEDP1231	RPL22	ENSG00000255398
LIPID-P-0537	MEDP1966	RPL9	ENSG00000120696
MADN0023	LIPID-P-0743	MGST3	ENSG00000139679
MADN0046	LIPID-P-1069	RPL13	ENSG00000165617
MADN0059	MADN0003	RPS24	ENSG00000139998
MADN0060	MADN0004	RPL5	ENSG00000217555
MADN0073	MADN0040	RPL17-C18orf32	ENSG00000274211
MADN0094	MADN0049	TGM1	ENSG00000005102
MADN0107	MADN0073	HNRNPA3	ENSG00000186834
MADN0120	MADN0117	A2ML1	ENSG00000158201
MADN0134	MADN0219	MYL12A	ENSG00000177398
MADN0257	MADN0336	CTNND1	ENSG00000086712
MADN0403	MADN0438	RPS11	ENSG00000158301
MADN0421	MADN0495	LGALS7B	ENSG00000126016
MADN0456	MADN0503	PKP1	ENSG00000205108
MADN0466	MADN0564	RPS10	ENSG00000123560
MADN0527	MADN0636	RPS7	ENSG00000125965
MADN0562	MADP0003	TWF2	ENSG00000170469
MADN0590	MADP0006	RPS20	ENSG00000076826
MADN0600	MADP0010	EVPL	ENSG00000197747
MADN0635	MADP0023	PLEC	ENSG00000162783
MADN0638	MADP0045	HNRNPA1L2	ENSG00000169116
MADN0640	MADP0142	TSPO	ENSG00000164023
MADP0018	MADP0195	HNRNPA1	ENSG00000187475
MADP0028	MADP0208	S100A16	ENSG00000164976
MADP0035	MADP0209	CTNNB1	ENSG00000122862
MADP0068	MADP0259	CS	ENSG00000167535
MADP0082	MADP0260	KPNB1	ENSG00000213246
MADP0095	MADP0263	NAMPT	ENSG00000104881
MADP0135	MADP0374	NAGK	ENSG00000116128
MADP0142	MADP0408	RPL7	ENSG00000162769
MADP0203	MADP0423	SOD2	ENSG00000128656
MADP0207	MADP0430	SERPINB3	ENSG00000006607
MADP0226	MADP0443	S100A11	ENSG00000177707
MADP0268	MADP0466	RPS18	ENSG00000186687
MADP0354	MADP0550	HNRNPA2B1	ENSG00000155850
MADP0400	MADP0558	EEF1G	ENSG00000120278
MADP0485	MADP0569	KRT222	ENSG00000204977
MADP0545	MEDN0523	MYH14	ENSG00000140553
MADP0606	MEDN0538	CCT4	ENSG00000221890
MADP0621	MEDN0589	P4HB	ENSG00000171533
MADP0622	MEDN0632	KRT71	ENSG00000131080
MEDN0530	MEDN0733	KRT74	ENSG00000122188
MEDN0537	MEDN0783	KRT73	ENSG00000091181
MEDN1052	MEDN1022	SFN	ENSG00000197043
	149
