# Supplementary material for: Integrative Multi‐Omics and Routine Blood Analysis Using Deep Learning: Cost‐Effective Early Prediction of Chronic Disease Risks
Source: Adv Sci (Weinh). 2025 Apr 2;12(22):2412775. doi: 10.1002/advs.202412775 (PMC12165040; doi:10.1002/advs.202412775)
Supplement: Supplementary file 2 — Supporting Information [file ADVS-12-2412775-s001.zip › Supplementary Data 5.xlsx]

## Sheet: Leukaemia
Blood routine metrics	Sample	Mean	Standard deviation	Median
White blood cell count	3920	7.16675	6.05788	5.68
neutrophil	3920	4.65732	10.5183	3.3768
lymphocyte	3920	1.95269	4.18786	1.4877
monocyte	3920	0.465007	0.714443	0.376
eosinophil	3920	0.159891	8.69723	0.01
basophil	3920	0.0688512	0.209826	0.01
Red blood cell count	3920	4.07826	0.96521	4.08
Hemoglobin assay	3920	121.789	26.0677	124
Hematocrit determination	3920	48.0317	197.62	37.2
Mean erythrocyte volume	3920	91.1664	8.29158	91.8
Mean erythrocyte hemoglobin volume	3920	30.153	3.66237	30.5
Mean erythrocyte hemoglobin concentration	3920	330.156	29.2989	333
Erythrocyte volume distribution width was measured CV	3920	13.7784	5.39417	13.8
Platelet count	3920	189.168	120.02	171
The mean platelet volume was measured	3920	8.31543	4.35953	10

## Sheet: Hepatocellular carcinoma
Blood routine metrics	Sample	Mean	Standard deviation	Median
White blood cell count	22414	6.3554	3.57983	5.53
neutrophil	22414	4.45488	3.33266	3.4272
lymphocyte	22414	1.3678	7.29951	1.22808
monocyte	22414	0.44024	0.27618	0.37142
eosinophil	22414	0.0235701	0.02634	0.018
basophil	22414	0.0743432	0.096664	0.0446429
Red blood cell count	22414	4.18679	0.767312	4.28
Hemoglobin assay	22414	129.608	27.6726	135
Hematocrit determination	22414	38.8097	30.5611	39.6
Mean erythrocyte volume	22414	92.0681	6.54638	92.4
Mean erythrocyte hemoglobin volume	22414	31.1506	4.03982	31.5
Mean erythrocyte hemoglobin concentration	22414	337.257	25.1772	340
Erythrocyte volume distribution width was measured CV	22414	12.8011	4.11741	13.2
Platelet count	22414	122.988	72.2816	115
The mean platelet volume was measured	22414	9.14754	4.41088	10.8

## Sheet: Hypertension
Blood routine metrics	Sample	Mean	Standard deviation	Median
White blood cell count	193401	7.29082	6.05788	6.6
neutrophil	193401	5.11061	10.5183	4.16364
lymphocyte	193401	1.67966	4.18786	1.58112
monocyte	193401	0.453836	0.714443	0.40878
eosinophil	193401	0.023666	8.69723	0.018
basophil	193401	0.0587292	0.209826	0.04158
Red blood cell count	193401	4.18639	0.96521	4.26
Hemoglobin assay	193401	127.416	26.0677	130
Hematocrit determination	193401	38.9862	197.62	39
Mean erythrocyte volume	193401	91.7737	8.29158	91.6
Mean erythrocyte hemoglobin volume	193401	30.6207	3.66237	30.8
Mean erythrocyte hemoglobin concentration	193401	333.035	29.2989	335
Erythrocyte volume distribution width was measured CV	193401	11.921	5.39417	13
Platelet count	193401	202.361	120.02	196
The mean platelet volume was measured	193401	8.47459	4.35953	10.1

## Sheet: Parkinson's disease
Blood routine metrics	Sample	Mean	Standard deviation	Median
White blood cell count	4484	7.10473	3.06011	6.41
neutrophil	4484	4.95646	2.8277	4.19269
lymphocyte	4484	1.49304	0.701612	1.39794
monocyte	4484	0.470606	0.243054	0.426965
eosinophil	4484	0.025708	0.0376462	0.019
basophil	4484	0.0634832	0.0678432	0.0433996
Red blood cell count	4484	4.05127	0.666275	4.12
Hemoglobin assay	4484	124.675	21.9994	127
Hematocrit determination	4484	37.3618	5.96224	37.9
Mean erythrocyte volume	4484	92.2317	5.62875	92.4
Mean erythrocyte hemoglobin volume	4484	30.821	2.92487	31
Mean erythrocyte hemoglobin concentration	4484	333.813	27.3791	335
Erythrocyte volume distribution width was measured CV	4484	11.9736	5.12583	13.2
Platelet count	4484	182.976	64.1168	178
The mean platelet volume was measured	4484	8.69229	3.9903	10.1

## Sheet: Diabetes mellitus
Blood routine metrics	Sample	Mean	Standard deviation	Median
White blood cell count	114798	7.48692	3.98119	6.74
neutrophil	114798	5.28606	24.877	4.27344
lymphocyte	114798	1.67399	3.41417	1.59152
monocyte	114798	0.461934	0.45897	0.414
eosinophil	114798	0.0230724	0.0305176	0.017
basophil	114798	0.0621948	0.571895	0.0409165
Red blood cell count	114798	4.20527	0.727441	4.26
Hemoglobin assay	114798	127.749	25.0084	130
Hematocrit determination	114798	38.8132	45.8352	38.8
Mean erythrocyte volume	114798	91.1155	5.77479	91.1
Mean erythrocyte hemoglobin volume	114798	30.626	33.0192	30.7
Mean erythrocyte hemoglobin concentration	114798	334.476	44.4568	336
Erythrocyte volume distribution width was measured CV	114798	11.9494	4.74913	13
Platelet count	114798	202.429	83.8876	197
The mean platelet volume was measured	114798	8.63097	4.08237	10.1

## Sheet: Stomach cancer
Blood routine metrics	Sample	Mean	Standard deviation	Median
White blood cell count	7453	7.08274	3.5341	6.21
neutrophil	7453	4.98882	6.84148	3.90836
lymphocyte	7453	1.55328	1.55922	1.45138
monocyte	7453	0.459678	0.48359	0.41085
eosinophil	7453	0.0247106	0.0328426	0.019
basophil	7453	0.0672222	0.0845632	0.0439239
Red blood cell count	7453	4.09785	0.686484	4.14
Hemoglobin assay	7453	122.965	24.6998	125
Hematocrit determination	7453	37.8155	52.4181	37.5
Mean erythrocyte volume	7453	90.9993	7.32257	91.2
Mean erythrocyte hemoglobin volume	7453	30.2709	5.05212	30.6
Mean erythrocyte hemoglobin concentration	7453	331.228	28.3145	334
Erythrocyte volume distribution width was measured CV	7453	12.6526	5.24468	13.2
Platelet count	7453	193.497	88.8169	184
The mean platelet volume was measured	7453	8.56914	4.12647	10.1

## Sheet: Systemic Lupus Erythematosus
Blood routine metrics	Sample	Mean	Standard deviation	Median
White blood cell count	1646	7.09398	3.60879	6.305
neutrophil	1646	5.08672	3.33707	4.23966
lymphocyte	1646	1.45667	0.75075	1.32083
monocyte	1646	0.44093	0.220849	0.406625
eosinophil	1646	0.0128195	0.0217632	0.007
basophil	1646	0.046357	0.0890695	0.0215751
Red blood cell count	1646	3.9272	0.736101	4.03
Hemoglobin assay	1646	117.294	24.4254	121
Hematocrit determination	1646	35.9185	6.00194	36.7
Mean erythrocyte volume	1646	91.5872	6.68932	91.7
Mean erythrocyte hemoglobin volume	1646	30.2204	2.96034	30.3
Mean erythrocyte hemoglobin concentration	1646	329.854	20.7114	331
Erythrocyte volume distribution width was measured CV	1646	13.2291	3.92805	13.7
Platelet count	1646	182.784	88.5992	185
The mean platelet volume was measured	1646	8.99253	3.78598	10.2

## Sheet: Pancreatic cancer
Blood routine metrics	Sample	Mean	Standard deviation	Median
White blood cell count	40339	7.04796	3.42391	6.28
neutrophil	40339	4.85031	3.97066	3.9116
lymphocyte	40339	1.61219	1.07055	1.53912
monocyte	40339	0.435582	0.273108	0.39008
eosinophil	40339	0.0222559	0.0314279	0.016
basophil	40339	0.0710885	0.178991	0.0445765
Red blood cell count	40339	4.19089	0.641669	4.23
Hemoglobin assay	40339	126.534	22.3518	128
Hematocrit determination	40339	38.8023	55.6068	38.3
Mean erythrocyte volume	40339	90.7594	5.86982	90.9
Mean erythrocyte hemoglobin volume	40339	30.3445	3.70594	30.6
Mean erythrocyte hemoglobin concentration	40339	333.546	24.2429	335
Erythrocyte volume distribution width was measured CV	40339	12.4193	4.28887	13
Platelet count	40339	209.465	78.9348	203
The mean platelet volume was measured	40339	9.16195	3.56178	10.2

## Sheet: Cardiomyopathy
Blood routine metrics	Sample	Mean	Standard deviation	Median
White blood cell count	5176	7.45516	3.15021	6.74
neutrophil	5176	5.18967	2.95587	4.36395
lymphocyte	5176	1.60281	0.698099	1.54044
monocyte	5176	0.481997	0.258952	0.4395
eosinophil	5176	0.0239342	0.030157	0.017
basophil	5176	0.0557535	0.0661216	0.0409137
Red blood cell count	5176	4.18263	0.776913	4.22
Hemoglobin assay	5176	127.543	24.386	130
Hematocrit determination	5176	38.2328	6.24902	38.8
Mean erythrocyte volume	5176	91.6773	5.84297	91.7
Mean erythrocyte hemoglobin volume	5176	30.6771	2.69744	30.8
Mean erythrocyte hemoglobin concentration	5176	333.775	27.9979	336
Erythrocyte volume distribution width was measured CV	5176	12.1161	4.43967	13.1
Platelet count	5176	199.688	79.644	190
The mean platelet volume was measured	5176	9.06647	3.78846	10.3
