# Supplementary material for: Integrative Multi‐Omics and Routine Blood Analysis Using Deep Learning: Cost‐Effective Early Prediction of Chronic Disease Risks
Source: Adv Sci (Weinh). 2025 Apr 2;12(22):2412775. doi: 10.1002/advs.202412775 (PMC12165040; doi:10.1002/advs.202412775)
Supplement: Supplementary file 2 — Supporting Information [file ADVS-12-2412775-s001.zip › Supplementary Data 6.xlsx]

## Sheet: Total quantity presentation
Number	Category	Explain
176753	Category I	Category I:Certain infectious and parasitic diseases
232807	Category II	Category II:Tumor
40044	Category III	Category III:Blood and hematopoietic organ diseases
761829	Category IV	Category IV:Endocrine, nutritional and metabolic diseases
472161	Category IX	Category IX:Circulatory System Disorders
114110	Category X	Category X:Respiratory disease
518490	Category XI	Category XI:Digestive System Disorders
117221	Category XIV	Category XIV:Diseases of genitourinary system
43124	Category XIII	Category XIII:Musculoskeletal system and connective tissue disorders
57289	Category XIX	Category XIX:Injury, poisoning and some other results of external causes
73462	Category XV	Category XV:Pregnancy, childbirth and puerperium
133073	Category XVIII	Category XVIII:Certain symptoms, signs, and abnormal clinical and laboratory results
408789	other	other

## Sheet: Total number of samples used
Year	Hypertension(193401)	Diabetes mellitus(114798)	Pancreatic cancer(40339)	Liver cancer(22414)	Gastric cancer(7453)	Hepatocellular carcinoma(5176)	Leukaemia(3920)	Parkinson's disease(4484)	Systemic Lupus Erythematosus(1646)
-1	44739	27483	11320	7878	1927	1155	1394	980	412
-2	31818	19966	6995	5078	1294	904	644	734	337
-3	25332	15135	5017	3119	1190	633	485	678	191
-4	20935	11864	3925	1934	702	542	306	636	160
-5	16445	9807	3005	1548	538	485	330	397	144
-6	13817	7904	2519	860	493	382	195	229	82
-7	10717	6328	1896	676	271	299	161	221	68
-8	8505	4847	1516	417	291	214	125	178	72
-9	6716	3282	1193	361	206	186	83	108	57
-10	4895	2711	1036	166	213	127	69	85	23
-11	3564	2074	666	103	116	89	41	84	62
-12	2432	1329	505	138	80	53	43	56	28
-13	1491	924	351	82	38	39	15	49	5
-14	963	462	162	32	37	48	13	20	2
-15	537	327	129	8	25	8	12	7	1
-16	311	217	61	13	26	7	1	11	1
-17	138	93	33	1	3	1	0	11	1
-18	42	41	10	0	3	4	3	0	0
-19	4	4	0	0	0	0	0	0	0

## Sheet: Risk ratio change
	16	15	14	13	12	11	10	9	8	7	6	5	4	3	2	1
Parkinson's disease	0	0	0	0.0816327	0.25	0.309524	0.305882	0.342593	0.432584	0.438914	0.475983	0.523929	0.59434	0.612094	0.546322	0.602041
Cardiomyopathy	0	0	0.0833333	0.333333	0.358491	0.550562	0.637795	0.607527	0.668224	0.578595	0.732984	0.742268	0.736162	0.766193	0.737832	0.812121
Leukaemia	0	0	0.0769231	0.733333	0.348837	0.560976	0.550725	0.819277	0.8	0.708075	0.789744	0.912121	0.810458	0.750515	0.659938	0.712339
Diabetes mellitus	0	0	0.0519481	0.188312	0.328066	0.403568	0.492069	0.560329	0.574582	0.573641	0.577809	0.62282	0.62677	0.644929	0.634178	0.626751
Systemic Lupus Erythematosus	0	0	0	0.6	0.535714	0.66129	0.391304	0.561404	0.430556	0.647059	0.52439	0.631944	0.66875	0.712042	0.637982	0.674757
Hepatocellular carcinoma	0	0	0.03125	0.292683	0.246377	0.572816	0.644578	0.728532	0.695444	0.720414	0.784884	0.768734	0.761634	0.753126	0.820796	0.87573
Stomach cancer	0	0	0.0540541	0.394737	0.3625	0.508621	0.755869	0.699029	0.797251	0.804428	0.760649	0.815985	0.839031	0.788235	0.858578	0.814738
Pancreatic cancer	0	0	0.166667	0.307692	0.580198	0.587087	0.665058	0.758592	0.730211	0.773207	0.796745	0.81797	0.850701	0.846522	0.851465	0.844876
Hypertension	0	0.0018622	0.0903427	0.215292	0.380345	0.48064	0.570174	0.622692	0.65338	0.693478	0.694217	0.731225	0.762742	0.803016	0.831825	0.877601
