# Supplementary material for: Integrative Multi‐Omics and Routine Blood Analysis Using Deep Learning: Cost‐Effective Early Prediction of Chronic Disease Risks
Source: Adv Sci (Weinh). 2025 Apr 2;12(22):2412775. doi: 10.1002/advs.202412775 (PMC12165040; doi:10.1002/advs.202412775)
Supplement: Supplementary file 2 — Supporting Information [file ADVS-12-2412775-s001.zip › Supplementary Data 7.xlsx]

## Sheet: Leukaemia
Year Segment	Cluster Labels	Count	Percentage
(0, 1]	2	993	0.712339
(0, 1]	0	357	0.256098
(0, 1]	1	44	0.0315638
(1, 2]	2	425	0.659938
(1, 2]	0	196	0.304348
(1, 2]	1	23	0.0357143
(2, 3]	2	364	0.750515
(2, 3]	0	110	0.226804
(2, 3]	1	11	0.0226804
(3, 4]	2	248	0.810458
(3, 4]	0	55	0.179739
(3, 4]	1	3	0.00980392
(4, 5]	2	301	0.912121
(4, 5]	0	29	0.0878788
(4, 5]	1	0	0
(5, 6]	2	154	0.789744
(5, 6]	0	40	0.205128
(5, 6]	1	1	0.00512821
(6, 7]	2	114	0.708075
(6, 7]	0	47	0.291925
(6, 7]	1	0	0
(7, 8]	2	100	0.8
(7, 8]	0	25	0.2
(7, 8]	1	0	0
(8, 9]	2	68	0.819277
(8, 9]	0	15	0.180723
(8, 9]	1	0	0
(9, 10]	2	38	0.550725
(9, 10]	0	31	0.449275
(9, 10]	1	0	0
(10, 11]	2	23	0.560976
(10, 11]	0	18	0.439024
(10, 11]	1	0	0
(11, 12]	0	28	0.651163
(11, 12]	2	15	0.348837
(11, 12]	1	0	0
(12, 13]	2	11	0.733333
(12, 13]	0	4	0.266667
(12, 13]	1	0	0
(13, 14]	0	12	0.923077
(13, 14]	2	1	0.0769231
(13, 14]	1	0	0
(14, 15]	0	12	1
(14, 15]	2	0	0
(14, 15]	1	0	0
(15, 16]	0	1	1
(15, 16]	2	0	0
(15, 16]	1	0	0
(16, 17]	2	0
(16, 17]	1	0
(16, 17]	0	0
(17, 18]	0	3	1
(17, 18]	1	0	0
(17, 18]	2	0	0

## Sheet: Hepatocellular carcinoma
Year Segment	Cluster Labels	Count	Percentage
(0, 1]	2	6899	0.87573
(0, 1]	0	889	0.112846
(0, 1]	1	90	0.0114242
(1, 2]	2	4168	0.820796
(1, 2]	0	871	0.171524
(1, 2]	1	39	0.00768019
(2, 3]	2	2349	0.753126
(2, 3]	0	753	0.241424
(2, 3]	1	17	0.00545046
(3, 4]	2	1473	0.761634
(3, 4]	0	450	0.232678
(3, 4]	1	11	0.00568769
(4, 5]	2	1190	0.768734
(4, 5]	0	350	0.226098
(4, 5]	1	8	0.00516796
(5, 6]	2	675	0.784884
(5, 6]	0	182	0.211628
(5, 6]	1	3	0.00348837
(6, 7]	2	487	0.720414
(6, 7]	0	189	0.279586
(6, 7]	1	0	0
(7, 8]	2	290	0.695444
(7, 8]	0	125	0.29976
(7, 8]	1	2	0.00479616
(8, 9]	2	263	0.728532
(8, 9]	0	95	0.263158
(8, 9]	1	3	0.00831025
(9, 10]	2	107	0.644578
(9, 10]	0	59	0.355422
(9, 10]	1	0	0
(10, 11]	2	59	0.572816
(10, 11]	0	44	0.427184
(10, 11]	1	0	0
(11, 12]	0	104	0.753623
(11, 12]	2	34	0.246377
(11, 12]	1	0	0
(12, 13]	0	58	0.707317
(12, 13]	2	24	0.292683
(12, 13]	1	0	0
(13, 14]	0	31	0.96875
(13, 14]	2	1	0.03125
(13, 14]	1	0	0
(14, 15]	0	8	1
(14, 15]	1	0	0
(14, 15]	2	0	0
(15, 16]	0	13	1
(15, 16]	1	0	0
(15, 16]	2	0	0
(16, 17]	0	1	1
(16, 17]	1	0	0
(16, 17]	2	0	0

## Sheet: Hypertension
Year Segment	Cluster Labels	Count	Percentage
(0, 1]	2	39263	0.877601
(0, 1]	0	5104	0.114084
(0, 1]	1	372	0.00831489
(1, 2]	2	26467	0.831825
(1, 2]	0	5165	0.162329
(1, 2]	1	186	0.00584575
(2, 3]	2	20342	0.803016
(2, 3]	0	4832	0.190747
(2, 3]	1	158	0.00623717
(3, 4]	2	15968	0.762742
(3, 4]	0	4858	0.232052
(3, 4]	1	109	0.00520659
(4, 5]	2	12025	0.731225
(4, 5]	0	4294	0.261113
(4, 5]	1	126	0.0076619
(5, 6]	2	9592	0.694217
(5, 6]	0	4114	0.297749
(5, 6]	1	111	0.00803358
(6, 7]	2	7432	0.693478
(6, 7]	0	3209	0.299431
(6, 7]	1	76	0.00709154
(7, 8]	2	5557	0.65338
(7, 8]	0	2887	0.339447
(7, 8]	1	61	0.00717225
(8, 9]	2	4182	0.622692
(8, 9]	0	2457	0.365843
(8, 9]	1	77	0.0114652
(9, 10]	2	2791	0.570174
(9, 10]	0	2072	0.423289
(9, 10]	1	32	0.00653728
(10, 11]	0	1837	0.515432
(10, 11]	2	1713	0.48064
(10, 11]	1	14	0.00392817
(11, 12]	0	1496	0.615132
(11, 12]	2	925	0.380345
(11, 12]	1	11	0.00452303
(12, 13]	0	1164	0.780684
(12, 13]	2	321	0.215292
(12, 13]	1	6	0.00402414
(13, 14]	0	876	0.909657
(13, 14]	2	87	0.0903427
(13, 14]	1	0	0
(14, 15]	0	536	0.998138
(14, 15]	2	1	0.0018622
(14, 15]	1	0	0
(15, 16]	0	311	1
(15, 16]	1	0	0
(15, 16]	2	0	0
(16, 17]	0	138	1
(16, 17]	1	0	0
(16, 17]	2	0	0
(17, 18]	0	42	1
(17, 18]	1	0	0
(17, 18]	2	0	0
(18, 19]	0	4	1
(18, 19]	1	0	0
(18, 19]	2	0	0

## Sheet: Parkinson's disease
Year Segment	Cluster Labels	Count	Percentage
(0, 1]	2	590	0.602041
(0, 1]	1	309	0.315306
(0, 1]	0	81	0.0826531
(1, 2]	2	401	0.546322
(1, 2]	1	215	0.292916
(1, 2]	0	118	0.160763
(2, 3]	2	415	0.612094
(2, 3]	1	188	0.277286
(2, 3]	0	75	0.110619
(3, 4]	2	378	0.59434
(3, 4]	1	158	0.248428
(3, 4]	0	100	0.157233
(4, 5]	2	208	0.523929
(4, 5]	1	135	0.34005
(4, 5]	0	54	0.13602
(5, 6]	2	109	0.475983
(5, 6]	1	81	0.353712
(5, 6]	0	39	0.170306
(6, 7]	2	97	0.438914
(6, 7]	1	94	0.425339
(6, 7]	0	30	0.135747
(7, 8]	2	77	0.432584
(7, 8]	1	64	0.359551
(7, 8]	0	37	0.207865
(8, 9]	1	44	0.407407
(8, 9]	2	37	0.342593
(8, 9]	0	27	0.25
(9, 10]	0	32	0.376471
(9, 10]	1	27	0.317647
(9, 10]	2	26	0.305882
(10, 11]	0	33	0.392857
(10, 11]	2	26	0.309524
(10, 11]	1	25	0.297619
(11, 12]	0	27	0.482143
(11, 12]	1	15	0.267857
(11, 12]	2	14	0.25
(12, 13]	0	34	0.693878
(12, 13]	1	11	0.22449
(12, 13]	2	4	0.0816327
(13, 14]	0	19	0.95
(13, 14]	1	1	0.05
(13, 14]	2	0	0
(14, 15]	0	7	1
(14, 15]	1	0	0
(14, 15]	2	0	0
(15, 16]	0	11	1
(15, 16]	1	0	0
(15, 16]	2	0	0
(16, 17]	0	11	1
(16, 17]	1	0	0
(16, 17]	2	0	0

## Sheet: Diabetes mellitus
Year Segment	Cluster Labels	Count	Percentage
(0, 1]	2	17225	0.626751
(0, 1]	0	9866	0.358986
(0, 1]	1	392	0.0142634
(1, 2]	2	12662	0.634178
(1, 2]	0	7099	0.355554
(1, 2]	1	205	0.0102675
(2, 3]	2	9761	0.644929
(2, 3]	0	5274	0.348464
(2, 3]	1	100	0.0066072
(3, 4]	2	7436	0.62677
(3, 4]	0	4350	0.366655
(3, 4]	1	78	0.00657451
(4, 5]	2	6108	0.62282
(4, 5]	0	3640	0.371163
(4, 5]	1	59	0.00601611
(5, 6]	2	4567	0.577809
(5, 6]	0	3267	0.413335
(5, 6]	1	70	0.00885628
(6, 7]	2	3630	0.573641
(6, 7]	0	2665	0.421144
(6, 7]	1	33	0.00521492
(7, 8]	2	2785	0.574582
(7, 8]	0	2022	0.417165
(7, 8]	1	40	0.00825253
(8, 9]	2	1839	0.560329
(8, 9]	0	1421	0.432968
(8, 9]	1	22	0.00670323
(9, 10]	0	1360	0.50166
(9, 10]	2	1334	0.492069
(9, 10]	1	17	0.00627075
(10, 11]	0	1218	0.587271
(10, 11]	2	837	0.403568
(10, 11]	1	19	0.00916104
(11, 12]	0	884	0.665162
(11, 12]	2	436	0.328066
(11, 12]	1	9	0.00677201
(12, 13]	0	738	0.798701
(12, 13]	2	174	0.188312
(12, 13]	1	12	0.012987
(13, 14]	0	438	0.948052
(13, 14]	2	24	0.0519481
(13, 14]	1	0	0
(14, 15]	0	327	1
(14, 15]	1	0	0
(14, 15]	2	0	0
(15, 16]	0	217	1
(15, 16]	1	0	0
(15, 16]	2	0	0
(16, 17]	0	93	1
(16, 17]	1	0	0
(16, 17]	2	0	0
(17, 18]	0	41	1
(17, 18]	1	0	0
(17, 18]	2	0	0
(18, 19]	0	4	1
(18, 19]	1	0	0
(18, 19]	2	0	0

## Sheet: Stomach cancer
Year Segment	Cluster Labels	Count	Percentage
(0, 1]	2	1570	0.814738
(0, 1]	0	288	0.149455
(0, 1]	1	69	0.035807
(1, 2]	2	1111	0.858578
(1, 2]	0	140	0.108192
(1, 2]	1	43	0.0332303
(2, 3]	2	938	0.788235
(2, 3]	0	223	0.187395
(2, 3]	1	29	0.0243697
(3, 4]	2	589	0.839031
(3, 4]	0	96	0.136752
(3, 4]	1	17	0.0242165
(4, 5]	2	439	0.815985
(4, 5]	0	87	0.16171
(4, 5]	1	12	0.0223048
(5, 6]	2	375	0.760649
(5, 6]	0	111	0.225152
(5, 6]	1	7	0.0141988
(6, 7]	2	218	0.804428
(6, 7]	0	51	0.188192
(6, 7]	1	2	0.00738007
(7, 8]	2	232	0.797251
(7, 8]	0	56	0.19244
(7, 8]	1	3	0.0103093
(8, 9]	2	144	0.699029
(8, 9]	0	62	0.300971
(8, 9]	1	0	0
(9, 10]	2	161	0.755869
(9, 10]	0	51	0.239437
(9, 10]	1	1	0.00469484
(10, 11]	2	59	0.508621
(10, 11]	0	57	0.491379
(10, 11]	1	0	0
(11, 12]	0	51	0.6375
(11, 12]	2	29	0.3625
(11, 12]	1	0	0
(12, 13]	0	23	0.605263
(12, 13]	2	15	0.394737
(12, 13]	1	0	0
(13, 14]	0	35	0.945946
(13, 14]	2	2	0.0540541
(13, 14]	1	0	0
(14, 15]	0	25	1
(14, 15]	1	0	0
(14, 15]	2	0	0
(15, 16]	0	26	1
(15, 16]	1	0	0
(15, 16]	2	0	0
(16, 17]	0	3	1
(16, 17]	1	0	0
(16, 17]	2	0	0
(17, 18]	0	3	1
(17, 18]	1	0	0
(17, 18]	2	0	0

## Sheet: Systemic Lupus Erythematosus
Year Segment	Cluster Labels	Count	Percentage
(0, 1]	2	278	0.674757
(0, 1]	1	88	0.213592
(0, 1]	0	46	0.11165
(1, 2]	2	215	0.637982
(1, 2]	1	83	0.246291
(1, 2]	0	39	0.115727
(2, 3]	2	136	0.712042
(2, 3]	1	42	0.219895
(2, 3]	0	13	0.0680628
(3, 4]	2	107	0.66875
(3, 4]	1	38	0.2375
(3, 4]	0	15	0.09375
(4, 5]	2	91	0.631944
(4, 5]	1	30	0.208333
(4, 5]	0	23	0.159722
(5, 6]	2	43	0.52439
(5, 6]	1	26	0.317073
(5, 6]	0	13	0.158537
(6, 7]	2	44	0.647059
(6, 7]	1	21	0.308824
(6, 7]	0	3	0.0441176
(7, 8]	2	31	0.430556
(7, 8]	0	25	0.347222
(7, 8]	1	16	0.222222
(8, 9]	2	32	0.561404
(8, 9]	0	16	0.280702
(8, 9]	1	9	0.157895
(9, 10]	0	10	0.434783
(9, 10]	2	9	0.391304
(9, 10]	1	4	0.173913
(10, 11]	2	41	0.66129
(10, 11]	0	11	0.177419
(10, 11]	1	10	0.16129
(11, 12]	2	15	0.535714
(11, 12]	0	10	0.357143
(11, 12]	1	3	0.107143
(12, 13]	2	3	0.6
(12, 13]	0	1	0.2
(12, 13]	1	1	0.2
(13, 14]	0	2	1
(13, 14]	2	0	0
(13, 14]	1	0	0
(14, 15]	0	1	1
(14, 15]	2	0	0
(14, 15]	1	0	0
(15, 16]	0	1	1
(15, 16]	1	0	0
(15, 16]	2	0	0
(16, 17]	0	1	1
(16, 17]	1	0	0
(16, 17]	2	0	0

## Sheet: Pancreatic cancer
Year Segment	Cluster Labels	Count	Percentage
(0, 1]	2	9564	0.844876
(0, 1]	0	1700	0.150177
(0, 1]	1	56	0.004947
(1, 2]	2	5956	0.851465
(1, 2]	0	1002	0.143245
(1, 2]	1	37	0.00528949
(2, 3]	2	4247	0.846522
(2, 3]	0	743	0.148096
(2, 3]	1	27	0.0053817
(3, 4]	2	3339	0.850701
(3, 4]	0	575	0.146497
(3, 4]	1	11	0.00280255
(4, 5]	2	2458	0.81797
(4, 5]	0	536	0.178369
(4, 5]	1	11	0.00366057
(5, 6]	2	2007	0.796745
(5, 6]	0	496	0.196904
(5, 6]	1	16	0.00635173
(6, 7]	2	1466	0.773207
(6, 7]	0	426	0.224684
(6, 7]	1	4	0.0021097
(7, 8]	2	1107	0.730211
(7, 8]	0	409	0.269789
(7, 8]	1	0	0
(8, 9]	2	905	0.758592
(8, 9]	0	288	0.241408
(8, 9]	1	0	0
(9, 10]	2	689	0.665058
(9, 10]	0	347	0.334942
(9, 10]	1	0	0
(10, 11]	2	391	0.587087
(10, 11]	0	275	0.412913
(10, 11]	1	0	0
(11, 12]	2	293	0.580198
(11, 12]	0	211	0.417822
(11, 12]	1	1	0.0019802
(12, 13]	0	243	0.692308
(12, 13]	2	108	0.307692
(12, 13]	1	0	0
(13, 14]	0	135	0.833333
(13, 14]	2	27	0.166667
(13, 14]	1	0	0
(14, 15]	0	129	1
(14, 15]	2	0	0
(14, 15]	1	0	0
(15, 16]	0	61	1
(15, 16]	2	0	0
(15, 16]	1	0	0
(16, 17]	0	33	1
(16, 17]	1	0	0
(16, 17]	2	0	0
(17, 18]	0	10	1
(17, 18]	1	0	0
(17, 18]	2	0	0

## Sheet: Cardiomyopathy
Year Segment	Cluster Labels	Count	Percentage
(0, 1]	2	938	0.812121
(0, 1]	1	134	0.116017
(0, 1]	0	83	0.0718615
(1, 2]	2	667	0.737832
(1, 2]	1	146	0.161504
(1, 2]	0	91	0.100664
(2, 3]	2	485	0.766193
(2, 3]	1	78	0.123223
(2, 3]	0	70	0.110585
(3, 4]	2	399	0.736162
(3, 4]	1	74	0.136531
(3, 4]	0	69	0.127306
(4, 5]	2	360	0.742268
(4, 5]	0	66	0.136082
(4, 5]	1	59	0.121649
(5, 6]	2	280	0.732984
(5, 6]	1	52	0.136126
(5, 6]	0	50	0.13089
(6, 7]	2	173	0.578595
(6, 7]	0	94	0.314381
(6, 7]	1	32	0.107023
(7, 8]	2	143	0.668224
(7, 8]	1	36	0.168224
(7, 8]	0	35	0.163551
(8, 9]	2	113	0.607527
(8, 9]	0	42	0.225806
(8, 9]	1	31	0.166667
(9, 10]	2	81	0.637795
(9, 10]	0	24	0.188976
(9, 10]	1	22	0.173228
(10, 11]	2	49	0.550562
(10, 11]	0	28	0.314607
(10, 11]	1	12	0.134831
(11, 12]	0	29	0.54717
(11, 12]	2	19	0.358491
(11, 12]	1	5	0.0943396
(12, 13]	0	24	0.615385
(12, 13]	2	13	0.333333
(12, 13]	1	2	0.0512821
(13, 14]	0	41	0.854167
(13, 14]	2	4	0.0833333
(13, 14]	1	3	0.0625
(14, 15]	0	8	1
(14, 15]	2	0	0
(14, 15]	1	0	0
(15, 16]	0	7	1
(15, 16]	2	0	0
(15, 16]	1	0	0
(16, 17]	0	1	1
(16, 17]	1	0	0
(16, 17]	2	0	0
(17, 18]	0	4	1
(17, 18]	1	0	0
(17, 18]	2	0	0
